# Supplementary material for: Transcriptomic Response of Fusarium verticillioides to Variably Inhibitory Environmental Isolates of Streptomyces
Source: Front Fungal Biol. 2022 Jul 28;3:894590. doi: 10.3389/ffunb.2022.894590 (PMC10512263; doi:10.3389/ffunb.2022.894590)
Supplement: Supplementary Table 1 — Strains used in this study. [file DataSheet_1.zip › Supplementary Table 1.xlsx]

## Sheet: Sheet1
Strain	Species	Description	Source
M3125	Fusarium verticillioides	Labortory strain Wild-type also know as 7600	Fusarium Research Center, Pennsylvania State Universtiy
s2825(1231.6)	Streptomyces sp.		Gift from Dr. Linda Kinkel
s2827(2114.4)	Streptomyces sp.		Gift from Dr. Linda Kinkel
s2831(GS4-19)	Streptomyces sp.		Gift from Dr. Linda Kinkel
s2832(GS4-24	Streptomyces sp.		Gift from Dr. Linda Kinkel
