# Supplementary material for: Transcriptomic Response of Fusarium verticillioides to Variably Inhibitory Environmental Isolates of Streptomyces
Source: Front Fungal Biol. 2022 Jul 28;3:894590. doi: 10.3389/ffunb.2022.894590 (PMC10512263; doi:10.3389/ffunb.2022.894590)
Supplement: Supplementary Table 1 — Strains used in this study. [file DataSheet_1.zip › Supplementary Table 2.xlsx]

## Sheet: Sheet1
Cluster_#	Gene	Gene_Name	Uniprot_Entry	Uniprot_Protein_Names	Chr	Start	End	Strand	Length
1	FVEG_00077	n/a	W7LTL0	Uncharacterized protein	NC_031675.1	6028525	6030476	+	1410
1	FVEG_00078	n/a	W7L8K9	Uncharacterized protein	NC_031675.1	6025790	6027199	-	8237
1	FVEG_00079	n/a	W7LKD6	Carrier domain-containing protein	NC_031675.1	6016270	6024506	-	748
2	FVEG_00228	n/a	W7LKU7	Zn(2)-C6 fungal-type domain-containing protein	NC_031675.1	5624842	5627500	-	2052
2	FVEG_00229	n/a	W7LKI9	MFS domain-containing protein	NC_031675.1	5622970	5625021	+	909
2	FVEG_00230	n/a	W7LBS9	Pyrimidine 5'-nucleotidase	NC_031675.1	5621380	5622288	-	1660
2	FVEG_00232	n/a	W7LKV1	MFS domain-containing protein	NC_031675.1	5614030	5615689	+	1389
2	FVEG_00235	n/a	W7LBT3	Dipeptidase (EC 3.4.13.19)	NC_031675.1	5610157	5611545	-	2189
2	FVEG_00236	n/a	W7LU34	Uncharacterized protein	NC_031675.1	5607786	5609974	+	957
2	FVEG_00237	n/a	W7LKV9	NmrA domain-containing protein	NC_031675.1	5604106	5605062	-	3492
2	FVEG_00238	n/a	W7LKJ8	Carrier domain-containing protein	NC_031675.1	5600617	5604108	+	1536
2	FVEG_00239	n/a	W7LU39	Uncharacterized protein	NC_031675.1	5597282	5598817	-	2596
2	FVEG_00240	n/a	W7L922	Zn(2)-C6 fungal-type domain-containing protein	NC_031675.1	5594663	5597258	+	760
3	FVEG_00316	FUM1	W7LKX1	Highly reducing polyketide synthase FUM1 (HR-PKS FUM1) (EC 2.3.1.-) (Fumonisin biosynthesis cluster protein 1)	NC_031675.1	5365163	5373398	-	3201
3	FVEG_00317	FUM6	Q9HGE0	Bifunctional cytochrome P450/NADPH--P450 reductase (Fumonisin biosynthesis cluster protein 6) [Includes: Cytochrome P450 monooxygenase (EC 1.14.14.1); NADPH--cytochrome P450 reductase (EC 1.6.2.4)]	NC_031675.1	5361597	5364797	+	1275
3	FVEG_00319	FUM7	W7LUF3	Dehydrogenase FUM7 (EC 1.14.11.-) (Fumonisin biosynthesis cluster protein 7)	NC_031675.1	5359393	5360667	-	903
3	FVEG_00320	FUM3	W7LKX6	Dioxygenase FUM3 (EC 1.14.11.-) (Fumonisin biosynthesis cluster protein 3)	NC_031675.1	5354581	5355483	+	1487
3	FVEG_00321	FUM10	Q8J2R0	Acyl-CoA synthetase FUM10 (EC 6.2.1.-) (Fumonisin biosynthesis cluster protein 10)	NC_031675.1	5352620	5354106	-	683
3	FVEG_00322	FUM11	Q8J2Q9	Tricarboxylate transporter FUM11 (Fumonisin biosynthesis cluster protein 11)	NC_031675.1	5350754	5351436	+	1568
3	FVEG_00323	FUM2	W7L9E5	Cytochrome P450 monooxygenase FUM2 (EC 1.-.-.-) (Fumonisin biosynthesis cluster protein 2)	NC_031675.1	5348492	5350059	-	1192
3	FVEG_00324	FUM13	W7LL82	NAD-dependent epimerase/dehydratase FUM13 (EC 1.1.1.-) (Fumonisin biosynthesis cluster protein 13)	NC_031675.1	5346465	5347656	-	1320
3	FVEG_00325	FUM14	Q8J2Q6	Nonribosomal peptide synthetase 8 (EC 6.3.2.-) (Fumonisin biosynthesis cluster protein 14)	NC_031675.1	5344851	5346170	+	2472
3	FVEG_00326	FUM16	W7L9F0	Acyl-CoA synthetase FUM16 (EC 6.2.1.-) (Fumonisin biosynthesis cluster protein 16) (Long-chain-fatty-acid--CoA ligase FUM16)	NC_031675.1	5339336	5341807	+	1636
3	FVEG_00327	FUM17	W7LKY5	Sphingosine N-acyltransferase-like protein FUM17 (EC 2.3.1.-) (Fumonisin biosynthesis cluster protein 17)	NC_031675.1	5337435	5339070	-	1607
3	FVEG_00328	FUM18	Q8J2Q2	Sphingosine N-acyltransferase-like protein FUM18 (EC 2.3.1.-) (Fumonisin biosynthesis cluster protein 18)	NC_031675.1	5336132	5337738	+	4463
3	FVEG_00329	FUM19	Q8J2Q1	ABC transporter FUM19 (Fumonisin biosynthesis cluster protein 19)	NC_031675.1	5330999	5335461	-	1323
4	FVEG_01911	n/a	W7LTI2	Uncharacterized protein	NC_031680.1	2827013	2830867	-	788
4	FVEG_01912	n/a	W7M1G0	Stress-response A/B barrel domain-containing protein	NC_031680.1	2825470	2826257	-	1994
4	FVEG_01913	n/a	W7LH85	MFS domain-containing protein	NC_031680.1	2821679	2823672	+	7716
4	FVEG_01914	n/a	W7LTH2	Carrier domain-containing protein	NC_031680.1	2810574	2818289	-	1531
4	FVEG_01915	n/a	W7LTI6	Methyltransf_2 domain-containing protein	NC_031680.1	2808426	2809956	+	1504
5	FVEG_03241	n/a	W7M0F6	Uncharacterized protein	NC_031679.1	518407	519486	-	4001
5	FVEG_03242	n/a	W7LR95	Uncharacterized protein	NC_031679.1	512482	516482	-	7619
5	FVEG_03243	n/a	W7M825	Uncharacterized protein	NC_031679.1	504969	512587	+	5029
6	FVEG_03379	BIK1	W7LP98	Carrier domain-containing protein	NC_031679.1	120506	126881	+	1670
6	FVEG_03380	BIK2	W7M155	FAD_binding_3 domain-containing protein	NC_031679.1	118155	119824	+	1544
6	FVEG_03381	BIK3	W7M0Y1	Methyltransf_2 domain-containing protein	NC_031679.1	116246	117789	-	2746
6	FVEG_03382	BIK4	W7M8H9	Zn(2)-C6 fungal-type domain-containing protein	NC_031679.1	111883	114628	+	1741
6	FVEG_03383	BIK5	W7LRQ2	NmrA domain-containing protein	NC_031679.1	114025	115765	-	1883
6	FVEG_03384	BIK6	W7LPA2	MFS domain-containing protein	NC_031679.1	109650	111532	-	579
7	FVEG_03406	PAD1	W7M182	Flavin prenyltransferase PAD1, mitochondrial (EC 2.5.1.129)	NC_031679.1	59113	59850	-	1044
7	FVEG_03407	n/a	W7M114	LTD domain-containing protein	NC_031679.1	57773	58816	+	1179
7	FVEG_03408	n/a	W7LRS6	Sarcosine oxidase	NC_031679.1	55125	56303	-	2051
7	FVEG_03409	n/a	W7M8J9	MFS domain-containing protein	NC_031679.1	52588	54638	+	1317
7	FVEG_03410	n/a	W7LPC9	Choline monooxygenase, chloroplastic (EC 1.14.15.7)	NC_031679.1	50322	51638	-	456
7	FVEG_03411	n/a	W7M187	Monothiol glutaredoxin	NC_031679.1	49609	50064	+	2039
7	FVEG_03412	n/a	W7M119	Fungal_trans domain-containing protein	NC_031679.1	45667	47705	-	1278
7	FVEG_03413	n/a	W7M8K2	Cystathionine beta-lyase	NC_031679.1	43221	44498	+	1387
7	FVEG_03414	n/a	W7LPD5	Aminotran_1_2 domain-containing protein	NC_031679.1	41398	42784	+	3048
7	FVEG_03415	n/a	W7M191	Carrier domain-containing protein	NC_031679.1	37279	40326	-	1588
7	FVEG_03416	n/a	W7M123	Alginate_lyase domain-containing protein	NC_031679.1	35360	36947	-	1537
7	FVEG_03417	n/a	W7LRT2	Uncharacterized protein	NC_031679.1	33797	35333	-	2126
7	FVEG_03418	n/a	W7LPE0	Uncharacterized protein	NC_031679.1	29771	31896	+	1759
7	FVEG_03421	n/a	W7M130	Uncharacterized protein	NC_031679.1	21822	23580	-	1473
7	FVEG_03422	n/a	W7M8K9	Fungal_trans domain-containing protein	NC_031679.1	18841	20313	+	1124
7	FVEG_03423	n/a	W7LPE5	PKS_ER domain-containing protein	NC_031679.1	16548	17671	-	1901
7	FVEG_03424	n/a	W7M1B0	Vanillyl-alcohol oxidase	NC_031679.1	14087	15987	-	2812
7	FVEG_03425	n/a	W7M136	Uncharacterized protein	NC_031679.1	10635	13446	+	770
8	FVEG_03695	PGL1	W7M9M2	Uncharacterized protein	NC_031676.1	4007178	4014263	+	8961
8	FVEG_03696	PGL2	W7M226	Methyltransf_2 domain-containing protein	NC_031676.1	4005299	4014259	-	1679
8	FVEG_03697	PGL3	W7LQZ1	FAD_binding_3 domain-containing protein	NC_031676.1	4003337	4005015	+	1208
8	FVEG_03698	PGL4	W7M290	PKS_ER domain-containing protein	NC_031676.1	4001332	4002539	+	865
8	FVEG_03699	PGL5	W7M231	Uncharacterized protein	NC_031676.1	3999962	4000826	+	1150
8	FVEG_03700	PGL6	W7LST3	Zn(2)-C6 fungal-type domain-containing protein	NC_031676.1	3997497	3998646	+	1180
9	FVEG_05530	n/a	W7MI58	Uncharacterized protein	NC_031677.1	3918437	3919565	+	1260
9	FVEG_05531	n/a	W7LYV9	Uncharacterized protein	NC_031677.1	3919696	3920955	-	1668
9	FVEG_05532	n/a	W7MAJ6	Zn(2)-C6 fungal-type domain-containing protein	NC_031677.1	3923480	3925147	+	1951
9	FVEG_05533	n/a	W7MAA0	Uncharacterized protein	NC_031677.1	3925414	3927364	+	1373
9	FVEG_05534	n/a	W7LYW4	Uncharacterized protein	NC_031677.1	3927495	3928867	+	1353
9	FVEG_05535	n/a	W7MAK1	Uncharacterized protein	NC_031677.1	3929381	3930733	+	3123
9	FVEG_05536	n/a	W7MAA3	Uncharacterized protein	NC_031677.1	3930516	3933638	-	7674
9	FVEG_05537	n/a	W7M0M9	Carrier domain-containing protein	NC_031677.1	3935620	3943293	-	1920
9	FVEG_05538	n/a	W7MI64	Uncharacterized protein	NC_031677.1	3944273	3946192	+	720
9	FVEG_05539	n/a	W7LYW5	Methyltransf_25 domain-containing protein	NC_031677.1	3947123	3947842	-	1758
9	FVEG_05540	n/a	W7MAK5	Carboxylic ester hydrolase (EC 3.1.1.-)	NC_031677.1	3948165	3949922	-	1492
9	FVEG_05541	n/a	W7MAA7	Uncharacterized protein	NC_031677.1	3950534	3952025	-	1898
9	FVEG_05542	n/a	W7M0N2	Uncharacterized protein	NC_031677.1	3952468	3954365	+	1379
9	FVEG_05543	n/a	W7MI68	MBOAT_2 domain-containing protein	NC_031677.1	3955900	3957278	+	1848
9	FVEG_05544	n/a	W7LYX0	Uncharacterized protein	NC_031677.1	3957685	3959532	+	1877
9	FVEG_05545	n/a	W7MAL0	Uncharacterized protein	NC_031677.1	3960554	3962430	+	1369
10	FVEG_05643	n/a	W7MIF8	Carrier domain-containing protein	NC_031677.1	4211913	4216472	-	2882
10	FVEG_05644	n/a	W7LZ86	AAT family amino acid transporter	NC_031677.1	4218428	4221309	-	3485
10	FVEG_05645	n/a	W7MAX2	Protein PNS1	NC_031677.1	4221333	4224817	-	2637
10	FVEG_05647	n/a	W7MIG0	Zn(2)-C6 fungal-type domain-containing protein	NC_031677.1	4231101	4233737	+	2606
10	FVEG_05648	n/a	W7LZ91	Serine/threonine-protein kinase RIO1 (EC 2.7.11.1)	NC_031677.1	4233717	4236322	-	102
10	FVEG_05649	n/a	W7MAX5	Uncharacterized protein	NC_031677.1	4237360	4237461	-	1777
10	FVEG_05650	n/a	W7MAM2	Peptidase A1 domain-containing protein	NC_031677.1	4237863	4239639	+	1632
10	FVEG_05651	n/a	W7M129	NmrA domain-containing protein	NC_031677.1	4239873	4241504	+	1044
10	FVEG_05652	n/a	W7MIG2	Uncharacterized protein	NC_031677.1	4242516	4243559	+	998
10	FVEG_05653	n/a	W7LZ96	Pyr_redox_2 domain-containing protein	NC_031677.1	4244568	4245565	+	1224
11	FVEG_05713	n/a	W7MAW0	D-lactate dehydrogenase (Cytochrome)	NC_031677.1	4424024	4425583	+	1422
11	FVEG_05714	n/a	W7M197	Uncharacterized protein	NC_031677.1	4425778	4427199	-	740
11	FVEG_05715	n/a	W7MIL3	Uncharacterized protein	NC_031677.1	4427582	4428321	-	1495
11	FVEG_05716	n/a	W7LZI6	Uncharacterized protein	NC_031677.1	4428475	4429969	+	1458
11	FVEG_05717	n/a	W7MB46	PA14 domain-containing protein	NC_031677.1	4432321	4433778	+	1603
11	FVEG_05718	n/a	W7MAW4	MFS domain-containing protein	NC_031677.1	4433888	4435490	-	1755
11	FVEG_05719	n/a	W7M1A1	Uncharacterized protein	NC_031677.1	4436139	4437893	+	988
11	FVEG_05722	n/a	W7LZJ1	ANK_REP_REGION domain-containing protein	NC_031677.1	4442005	4442992	+	5728
11	FVEG_05723	n/a	W7MB55	Carrier domain-containing protein	NC_031677.1	4445186	4450913	+	1637
11	FVEG_05724	n/a	W7MAX0	Uncharacterized protein	NC_031677.1	4451018	4452654	+	1118
11	FVEG_05725	n/a	W7M1A4	Uncharacterized protein	NC_031677.1	4455139	4456256	-	1863
11	FVEG_05726	n/a	W7MIM5	Manganese lipoxygenase (EC 1.13.11.45)	NC_031677.1	4456816	4458678	+	1234
11	FVEG_05727	n/a	W7LZJ3	Uncharacterized protein	NC_031677.1	4459254	4460487	-	1322
11	FVEG_05728	n/a	W7MB65	Uncharacterized protein	NC_031677.1	4460808	4462129	-	2781
12	FVEG_06493	n/a	W7M4B3	Zn(2)-C6 fungal-type domain-containing protein	NC_031681.1	881	2711	+	1150
12	FVEG_06494	n/a	W7MMH5	Uncharacterized protein	NC_031681.1	4137	5286	-	801
12	FVEG_06495	n/a	W7M2S9	Thioesterase domain-containing protein	NC_031681.1	6626	7426	+	5778
12	FVEG_06496	n/a	W7ME14	Uncharacterized protein	NC_031681.1	7530	13307	-	1539
12	FVEG_06497	n/a	W7MDY1	DAO domain-containing protein	NC_031681.1	14092	15630	-	1125
12	FVEG_06500	n/a	W7MMI1	Aminotran_1_2 domain-containing protein	NC_031681.1	19203	20327	-	1554
12	FVEG_06501	n/a	W7M2T3	Uncharacterized protein	NC_031681.1	20640	22193	-	3165
12	FVEG_06502	n/a	W7ME19	Carrier domain-containing protein	NC_031681.1	23684	26848	+	1461
12	FVEG_06503	n/a	W7MDY5	MFS domain-containing protein	NC_031681.1	27284	28744	+	1838
12	FVEG_06504	n/a	W7M4B7	MFS domain-containing protein	NC_031681.1	29061	30898	-	1753
12	FVEG_06505	n/a	W7MMI8	Uncharacterized protein	NC_031681.1	33027	34779	-	1062
12	FVEG_06506	n/a	W7M2T8	Uncharacterized protein	NC_031681.1	35435	36496	-	1326
12	FVEG_06507	n/a	W7ME24	Uncharacterized protein	NC_031681.1	37525	38850	+	1043
12	FVEG_06508	n/a	W7MDY9	Aldedh domain-containing protein	NC_031681.1	39621	40663	+	615
12	FVEG_06509	n/a	W7M4C1	MFS domain-containing protein	NC_031681.1	41336	41950	+	2148
12	FVEG_06510	n/a	W7M2U1	Zn(2)-C6 fungal-type domain-containing protein	NC_031681.1	43410	45557	-	2831
13	FVEG_08417	n/a	W7MAR1	Uncharacterized protein	NC_031684.1	1918158	1918844	+	1531
13	FVEG_08419	n/a	W7MCK4	Trans-aconitate 2-methyltransferase	NC_031684.1	1911075	1912605	+	663
13	FVEG_08420	n/a	W7MW96	Uncharacterized protein	NC_031684.1	1909826	1910488	-	1177
13	FVEG_08421	n/a	W7MAR5	Uncharacterized protein	NC_031684.1	1908063	1909239	+	2676
13	FVEG_08422	n/a	W7MCK8	FAD-binding PCMH-type domain-containing protein	NC_031684.1	1905183	1907858	+	7645
13	FVEG_08425	n/a	W7MLU8	Carrier domain-containing protein	NC_031684.1	1894697	1902341	+	986
13	FVEG_08426	n/a	W7MMH6	Uncharacterized protein	NC_031684.1	1892711	1893696	-	1734
14	FVEG_08539	n/a	W7MD45	Uncharacterized protein	NC_031684.1	1594866	1596002	-	1689
14	FVEG_08540	n/a	W7MX44	Cytochrome P450 oxidoreductase	NC_031684.1	1592965	1594653	+	2994
14	FVEG_08541	n/a	W7MBM0	WSC domain-containing protein	NC_031684.1	1588295	1591288	-	612
14	FVEG_08542	n/a	W7MMY8	Uncharacterized protein	NC_031684.1	1585436	1586047	+	1335
14	FVEG_08543	n/a	W7MD49	Pyr_redox_2 domain-containing protein	NC_031684.1	1583739	1585073	+	1424
14	FVEG_08544	n/a	W7MBM3	Zn(2)-C6 fungal-type domain-containing protein	NC_031684.1	1580001	1581424	+	3553
14	FVEG_08545	n/a	W7MMC9	Carrier domain-containing protein	NC_031684.1	1576211	1579763	+	992
14	FVEG_08546	n/a	W7MD53	Uncharacterized protein	NC_031684.1	1574314	1575305	-	1716
14	FVEG_08547	n/a	W7MX52	MFS domain-containing protein	NC_031684.1	1572494	1574209	+	831
15	FVEG_08690	n/a	W7MMQ6	FAD-binding PCMH-type domain-containing protein	NC_031684.1	1195315	1197848	-	1063
15	FVEG_08691	n/a	W7MND2	Uncharacterized protein	NC_031684.1	1193357	1194419	-	1421
15	FVEG_08692	n/a	W7MDM3	Uncharacterized protein	NC_031684.1	1191194	1192614	+	623
15	FVEG_08693	n/a	W7MXH0	Uncharacterized protein	NC_031684.1	1190200	1190822	-	2151
15	FVEG_08694	n/a	W7MC52	FAD-binding PCMH-type domain-containing protein	NC_031684.1	1186781	1188931	-	1737
15	FVEG_08696	n/a	W7MDN0	DUF3533 domain-containing protein	NC_031684.1	1180577	1182313	-	7739
15	FVEG_08697	n/a	W7MXH3	Uncharacterized protein	NC_031684.1	1172846	1180584	+	1412
15	FVEG_08698	n/a	W7MC57	Enoyl-CoA hydratase	NC_031684.1	1171382	1172793	+	1751
15	FVEG_08699	n/a	W7MMR6	AlcB domain-containing protein	NC_031684.1	1167589	1169339	-	2897
15	FVEG_08700	n/a	W7MND7	MFS domain-containing protein	NC_031684.1	1163861	1166757	-	1186
15	FVEG_08701	n/a	W7MDN7	Uncharacterized protein	NC_031684.1	1162468	1163653	+	2473
15	FVEG_08702	n/a	W7MXI4	Uncharacterized protein	NC_031684.1	1157714	1160186	+	1719
15	FVEG_08703	n/a	W7MC63	Phenylacetate 2-hydroxylase	NC_031684.1	1155220	1156938	+	1068
16	FVEG_09863	n/a	W7MGA0	Major facilitator superfamily domain-containing protein 5 (Molybdate transporter 2 homolog) (Molybdate-anion transporter)	NC_031675.1	255100	257027	-	7846
16	FVEG_09864	n/a	W7MSJ1	Uncharacterized protein	NC_031675.1	247391	255236	+	817
16	FVEG_09865	n/a	W7MSS7	Uncharacterized protein	NC_031675.1	245445	246261	-	1244
16	FVEG_09866	n/a	W7MII5	PKS_ER domain-containing protein	NC_031675.1	243422	244665	+	2176
16	FVEG_09867	n/a	W7N1W7	MFS domain-containing protein	NC_031675.1	240750	242925	-	711
16	FVEG_09868	n/a	W7MGA6	Uncharacterized protein	NC_031675.1	240003	240713	-	468
16	FVEG_09869	n/a	W7MSJ5	Uncharacterized protein	NC_031675.1	239030	239497	+	2496
16	FVEG_09870	n/a	W7MST0	Fungal_trans domain-containing protein	NC_031675.1	234731	237226	-	1541
16	FVEG_09871	n/a	W7MII9	MFS domain-containing protein	NC_031675.1	232714	234254	+	2151
17	FVEG_10490	n/a	W7N4M0	MFS domain-containing protein	NC_031685.1	2002388	2003969	+	456
17	FVEG_10491	n/a	W7MJJ6	ANK_REP_REGION domain-containing protein	NC_031685.1	2001161	2001616	+	1634
17	FVEG_10492	n/a	W7MUX0	MFS domain-containing protein	NC_031685.1	1998532	2000165	+	955
17	FVEG_10493	n/a	W7MV67	Uncharacterized protein	NC_031685.1	1996653	1997607	+	2841
17	FVEG_10494	n/a	W7MKE9	APH domain-containing protein	NC_031685.1	1993425	1996265	-	909
17	FVEG_10495	n/a	W7N4M6	Uncharacterized protein	NC_031685.1	1992072	1992980	+	1611
17	FVEG_10496	n/a	W7MUX5	Uncharacterized protein	NC_031685.1	1987993	1989603	+	7611
17	FVEG_10497	n/a	W7MV76	Uncharacterized protein	NC_031685.1	1979800	1987410	+	1241
17	FVEG_10498	n/a	W7MKF3	PKS_ER domain-containing protein	NC_031685.1	1978028	1979268	-	1077
17	FVEG_10499	n/a	W7N4N0	Peptidase_S9 domain-containing protein	NC_031685.1	1976117	1977193	-	1195
17	FVEG_10500	n/a	W7MJK4	Zn(2)-C6 fungal-type domain-containing protein	NC_031685.1	1974556	1975750	+	717
17	FVEG_10501	n/a	W7MUX9	Uncharacterized protein	NC_031685.1	1972038	1972754	+	1789
17	FVEG_10502	n/a	W7MV81	MFS domain-containing protein	NC_031685.1	1969433	1971221	+	4706
17	FVEG_10503	n/a	W7MKF6	Uncharacterized protein	NC_031685.1	1963786	1968491	-	2697
17	FVEG_10504	n/a	W7N4N3	p-aminobenzoic acid synthase (EC 2.6.1.85) (Para-aminobenzoate synthase)	NC_031685.1	1960670	1963366	+	2369
18	FVEG_10532	n/a	W7MVB6	Zn(2)-C6 fungal-type domain-containing protein	NC_031685.1	1876032	1878677	+	8912
18	FVEG_10535	n/a	W7N4R1	Carrier domain-containing protein	NC_031685.1	1859695	1868606	-	2391
18	FVEG_10536	n/a	W7MV22	Uncharacterized protein	NC_031685.1	1857601	1859991	+	1378
18	FVEG_10537	n/a	W7MVB7	PALP domain-containing protein	NC_031685.1	1854618	1855995	-	1141
18	FVEG_10538	n/a	W7MKJ0	CrtC domain-containing protein	NC_031685.1	1852847	1853987	-	802
18	FVEG_10539	n/a	W7N4R6	Uncharacterized protein	NC_031685.1	1851670	1852471	-	1808
18	FVEG_10540	n/a	W7MJR3	Uncharacterized protein	NC_031685.1	1849217	1851024	-	844
18	FVEG_10541	n/a	W7MV23	Uncharacterized protein	NC_031685.1	1846568	1847411	+	792
18	FVEG_10542	n/a	W7MVC1	Cupin type-1 domain-containing protein	NC_031685.1	1845029	1845820	-	1815
18	FVEG_10543	n/a	W7MKK5	Pyruvate decarboxylase (EC 4.1.1.1)	NC_031685.1	1843010	1844824	+	2322
18	FVEG_10545	n/a	W7MJR8	Uncharacterized protein	NC_031685.1	1837510	1839649	+	898
18	FVEG_10546	n/a	W7MV26	Uncharacterized protein	NC_031685.1	1834831	1835728	-	17354
18	FVEG_10547	n/a	W7MVC4	Uncharacterized protein	NC_031685.1	1815839	1833192	-	1790
18	FVEG_10550	n/a	W7N4S4	Uncharacterized protein	NC_031685.1	1811854	1813643	+	2059
19	FVEG_11078	FUS9	W7N6M8	Methyltransferase FUS9 (EC 2.1.1.-) (Fusarin biosynthesis protein 9)	NC_031683.1	329558	330673	-	1645
19	FVEG_11079	FUS8	W7MLD1	Cytochrome P450 monooxygenase FUS8 (EC 1.-.-.-) (Fusarin biosynthesis protein 8)	NC_031683.1	331087	332731	-	2074
19	FVEG_11080	FUS7	W7MWX4	Putative aldehyde dehydrogenase FUS7 (EC 1.2.1.3) (Fusarin biosynthesis protein 7)	NC_031683.1	333101	335174	-	2262
19	FVEG_11081	FUS6	W7MLD3	Efflux pump FUS6 (Fusarin biosynthesis protein 6)	NC_031683.1	335329	337590	-	1037
19	FVEG_11082	FUS5	W7MWX7	Esterase FUS5 (EC 3.1.2.-) (Fusarin biosynthesis protein 5)	NC_031683.1	338006	339042	-	1788
19	FVEG_11083	FUS4	W7MX26	Secreted aspartic protease FUS4 (EC 3.4.23.-) (Fusarin biosynthesis protein 4)	NC_031683.1	339434	341221	+	1166
19	FVEG_11084	FUS3	W7MMJ0	Glutathione S-transferase-like protein FUS3 (EC 2.5.1.-) (Fusarin biosynthesis protein 3)	NC_031683.1	341013	342178	-	1662
19	FVEG_11085	FUS2	W7N6P0	20-hydroxy-prefusarin hydrolase FUS2 (EC 3.7.1.-) (Fusarin biosynthesis protein 2)	NC_031683.1	342585	344246	-	12762
19	FVEG_11086	FUS1	W7MLD7	Fusarin C synthetase (FUSS) (EC 2.3.1.-) (Fusarin C cluster PKS/NRPS FUS1) (Fusarin biosynthesis megasynthetase) (Fusarin biosynthesis protein 1)	NC_031683.1	344444	357205	+	852
20	FVEG_11753	n/a	W7MZM8	Zn(2)-C6 fungal-type domain-containing protein	NC_031681.1	3070429	3072181	+	1133
20	FVEG_11754	n/a	W7MQ99	Abhydrolase_3 domain-containing protein	NC_031681.1	3072793	3073925	-	1314
20	FVEG_11755	n/a	W7N9W0	Oxidored_FMN domain-containing protein	NC_031681.1	3074553	3075866	-	2030
20	FVEG_11756	n/a	W7MP88	Uncharacterized protein	NC_031681.1	3076320	3078349	+	998
20	FVEG_11757	n/a	W7MZQ1	Uncharacterized protein	NC_031681.1	3078808	3079805	-	765
20	FVEG_11758	n/a	W7MZN3	Acetoacetate decarboxylase	NC_031681.1	3080484	3081248	+	832
20	FVEG_11759	n/a	W7MQA3	Uncharacterized protein	NC_031681.1	3081709	3082540	-	1855
20	FVEG_11760	n/a	W7N9W6	Uncharacterized protein	NC_031681.1	3083037	3084891	+	643
20	FVEG_11761	n/a	W7MP92	Uncharacterized protein	NC_031681.1	3085143	3085785	-	22934
20	FVEG_11762	n/a	W7MZQ3	Uncharacterized protein	NC_031681.1	3086453	3109386	-	5078
20	FVEG_11763	n/a	W7MZN5	Uncharacterized protein	NC_031681.1	3111579	3116656	+	2734
20	FVEG_11764	n/a	W7MQA6	Amine oxidase (EC 1.4.3.-)	NC_031681.1	3117389	3120122	+	907
20	FVEG_11765	n/a	W7N9X5	Alcohol dehydrogenase	NC_031681.1	3120631	3121537	+	1074
20	FVEG_11766	n/a	W7MPA9	PKS_ER domain-containing protein	NC_031681.1	3122409	3123482	+	1844
20	FVEG_11767	n/a	W7MZN7	AA_permease domain-containing protein	NC_031681.1	3126633	3128476	+	1786
20	FVEG_11768	n/a	W7MQB0	AB hydrolase-1 domain-containing protein	NC_031681.1	3128582	3130367	-	474
20	FVEG_11769	n/a	W7N9Y0	Uncharacterized protein	NC_031681.1	3132327	3132800	-	3502
21	FVEG_11928	n/a	W7MR01	Uncharacterized protein	NC_031678.1	3010862	3013061	-	978
21	FVEG_11929	n/a	W7NAM8	Uncharacterized protein	NC_031678.1	3009087	3010064	+	702
21	FVEG_11930	n/a	W7MPZ2	MFS domain-containing protein	NC_031678.1	3008224	3008925	+	1294
21	FVEG_11931	n/a	W7N092	PKS_ER domain-containing protein	NC_031678.1	3006652	3007945	+	12906
21	FVEG_11932	n/a	W7N083	Uncharacterized protein	NC_031678.1	2992443	3005348	-	3785
21	FVEG_11933	n/a	W7NAN2	Beta-fructofuranosidase	NC_031678.1	2988173	2991957	-	1462
21	FVEG_11934	n/a	W7N096	Pyr_redox_2 domain-containing protein	NC_031678.1	2986035	2987496	-	918
22	FVEG_12213	n/a	W7MR25	Uncharacterized protein	NC_031678.1	3422347	3424027	-	1579
22	FVEG_12214	n/a	W7N194	Uncharacterized protein	NC_031678.1	3424495	3426073	+	1001
22	FVEG_12215	n/a	W7N145	Uncharacterized protein	NC_031678.1	3426343	3427343	-	1757
22	FVEG_12216	n/a	W7MS15	Uncharacterized protein	NC_031678.1	3428131	3429887	+	1165
22	FVEG_12217	n/a	W7NBQ9	AB hydrolase-1 domain-containing protein	NC_031678.1	3430386	3431550	-	1412
22	FVEG_12218	n/a	W7MR30	Uncharacterized protein	NC_031678.1	3432602	3434013	+	1822
22	FVEG_12219	n/a	W7N198	MFS domain-containing protein	NC_031678.1	3434136	3435957	-	839
22	FVEG_12220	n/a	W7N149	Scytalone dehydratase	NC_031678.1	3436421	3437259	-	3124
22	FVEG_12221	n/a	W7MS17	PepX_C domain-containing protein	NC_031678.1	3437441	3440564	+	2555
22	FVEG_12222	n/a	W7MR34	HET domain-containing protein	NC_031678.1	3440543	3443097	-	2324
23	FVEG_12495	n/a	W7MT03	Uncharacterized protein	NC_031678.1	4160552	4162532	-	1850
23	FVEG_12496	n/a	W7NCJ9	Uncharacterized protein	NC_031678.1	4163242	4165091	+	2282
23	FVEG_12497	n/a	W7MRY5	Uncharacterized protein	NC_031678.1	4165217	4167498	-	1521
23	FVEG_12498	n/a	W7MT06	Uncharacterized protein	NC_031678.1	4169779	4171299	+	1712
23	FVEG_12499	n/a	W7NCK7	Uncharacterized protein	NC_031678.1	4171578	4173289	-	1387
23	FVEG_12500	n/a	W7MRY9	Uncharacterized protein	NC_031678.1	4174431	4175817	+	1965
23	FVEG_12501	n/a	W7N289	Uncharacterized protein	NC_031678.1	4175912	4177876	-	1233
23	FVEG_12502	n/a	W7N273	Beta-xylanase (EC 3.2.1.8)	NC_031678.1	4178293	4179525	-	14448
23	FVEG_12503	n/a	W7MT09	Uncharacterized protein	NC_031678.1	4180462	4194909	-	1554
23	FVEG_12504	n/a	W7NCL1	AlcB domain-containing protein	NC_031678.1	4195411	4196964	-	4418
23	FVEG_12505	n/a	W7MRZ2	Uncharacterized protein	NC_031678.1	4197871	4202288	+	2412
23	FVEG_12506	n/a	W7N292	MFS domain-containing protein	NC_031678.1	4203181	4205592	+	2659
23	FVEG_12507	n/a	W7N279	FAD-binding FR-type domain-containing protein	NC_031678.1	4205841	4208499	+	1883
23	FVEG_12508	n/a	W7MT13	Pyruvate decarboxylase (EC 4.1.1.1)	NC_031678.1	4208511	4210393	-	1861
23	FVEG_12509	n/a	W7NCL5	Aldedh domain-containing protein	NC_031678.1	4211122	4212982	-	1801
23	FVEG_12510	n/a	W7N296	MFS domain-containing protein	NC_031678.1	4215511	4217311	-	1134
24	FVEG_12519	FUB5	W7N293	Homoserine O-acetyltransferase FUB5 (EC 2.3.1.31) (Fusaric acid biosynthesis protein 5)	NC_031677.1	807501	809209	+	1194
24	FVEG_12520	FUB4	W7MT28	Hydrolase FUB4 (EC 3.1.-.-) (Fusaric acid biosynthesis protein 4)	NC_031677.1	805905	807098	-	2186
24	FVEG_12521	FUB3	W7MS01	Aspartate kinase FUB3 (EC 2.7.2.4) (Fusaric acid biosynthesis protein 3)	NC_031677.1	803551	805736	+	315
24	FVEG_12522	FUB2	W7N2B2	Fusaric acid biosynthesis protein 2	NC_031677.1	802680	802994	+	7665
24	FVEG_12523	FUB1	W7MT31	Reducing polyketide synthase FUB1 (EC 2.3.1.-) (Fusaric acid biosynthesis protein 1)	NC_031677.1	794338	802002	+	1676
24	FVEG_12528	FUB6	W7NCN7	Dehydrogenase FUB6 (EC 1.-.-.-) (Fusaric acid biosynthesis protein 6)	NC_031677.1	778544	779877	+	1814
24	FVEG_12529	FUB7	W7MS09	Sulfhydrylase FUB7 (EC 2.5.1.-) (Fusaric acid biosynthesis protein 7)	NC_031677.1	775798	777611	+	3636
24	FVEG_12530	FUB8	W7N2C1	Non-canonical non-ribosomal peptide synthetase FUB8 (EC 2.3.1.-) (Fusaric acid biosynthesis protein 8)	NC_031677.1	771702	775337	-	2688
24	FVEG_12531	FUB9	W7NCP1	Oxidase FUB9 (EC 1.-.-.-) (Fusaric acid biosynthesis protein 9)	NC_031677.1	768626	771313	-	2121
24	FVEG_12532	FUB10	W7MS18	Fusaric acid cluster transcription factor FUB10 (Fusaric acid biosynthesis protein 10)	NC_031677.1	765649	767769	+	2885
24	FVEG_12533	FUB11	W7N2B4	Efflux pump FUB11 (Fusaric acid biosynthesis protein 11)	NC_031677.1	758483	761367	+	2598
24	FVEG_12534	FUB12	W7MT41	Fusaric acid cluster transcription factor FUB12 (Fusaric acid biosynthesis protein 12)	NC_031677.1	756250	758847	-	750
25	FVEG_12603	n/a	W7MTG6	Acetoacetate decarboxylase	NC_031677.1	581085	582239	+	1692
25	FVEG_12605	n/a	W7N2M8	MFS domain-containing protein	NC_031677.1	575453	577144	+	3400
25	FVEG_12606	n/a	W7MTG7	Zn(2)-C6 fungal-type domain-containing protein	NC_031677.1	571648	575047	-	1362
25	FVEG_12607	n/a	W7N442	Zn(2)-C6 fungal-type domain-containing protein	NC_031677.1	569231	570592	-	1068
25	FVEG_12608	n/a	W7N2N0	PKS_ER domain-containing protein	NC_031677.1	566950	568017	+	1122
25	FVEG_12609	n/a	W7MTG9	Uncharacterized protein	NC_031677.1	565095	566216	+	12277
25	FVEG_12610	n/a	W7NDM1	Uncharacterized protein	NC_031677.1	552141	564417	-	1924
26	FVEG_13703	n/a	W7MWS7	Pro-apoptotic serine protease NMA111 (Pro-apoptotic serine protease nma111)	NC_031684.1	281170	284614	+	2012
26	FVEG_13704	n/a	W7N7N1	Uncharacterized protein	NC_031684.1	285133	287144	+	766
26	FVEG_13705	n/a	W7N6N8	Uncharacterized protein	NC_031684.1	287855	288620	+	660
26	FVEG_13706	n/a	W7NH35	Uncharacterized protein	NC_031684.1	291116	291775	+	1257
26	FVEG_13707	n/a	W7MWT3	Uncharacterized protein	NC_031684.1	293295	294551	+	926
26	FVEG_13708	n/a	W7N7N5	Uncharacterized protein	NC_031684.1	295483	296408	-	1941
26	FVEG_13709	n/a	W7MWR8	Uncharacterized protein	NC_031684.1	299838	301778	+	2305
26	FVEG_13710	n/a	W7NH41	Zn(2)-C6 fungal-type domain-containing protein	NC_031684.1	302299	304603	+	1188
26	FVEG_13711	n/a	W7MWT8	Amb_all domain-containing protein	NC_031684.1	304773	305960	-	2226
