# Supplementary material for: Transcriptomic Response of Fusarium verticillioides to Variably Inhibitory Environmental Isolates of Streptomyces
Source: Front Fungal Biol. 2022 Jul 28;3:894590. doi: 10.3389/ffunb.2022.894590 (PMC10512263; doi:10.3389/ffunb.2022.894590)
Supplement: Supplementary Table 1 — Strains used in this study. [file DataSheet_1.zip › Supplementary Table 3.xlsx]

## Sheet: Sheet1
Primer	Sequence
qRT-PCR FVEG_04081 FWD (β-tubulin)	CAGCGTTCCTGAGTTGACCCAACAG
qRT-PCR FVEG_04081 REV (β-tubulin)	CTGGACGTTGCGCATCTGATCCTCG
qRT-PCR FVEG_14135 FWD	CTCAAGAGACTCTACCCAGAA
qRT-PCR FVEG_14135 REV	AAAGGCGAGAGGGTATGT
qRT-PCR FVEG_11051 FWD	GTCTTGCCGCTCGAATTA
qRT-PCR FVEG_11051 REV	GGAACTCCAGAACTCTTCTTC
qRT-PCR FVEG_03340 FWD	GAGTACGGCGGGTATTAGA
qRT-PCR FVEG_03340 REV	CTTCCAACAACGGGAGAAA
qRT-PCR FVEG_12952 FWD	CACCGGCTATCGTAACAATC
qRT-PCR FVEG_12952 REV	GTCCGTTACCAGTGTCTTTG
qRT-PCR FVEG_13815 FWD	GCTGGGCTCTATGAATGAAG
qRT-PCR FVEG_13815 REV	CCCATTTGCCGATGTATGT
qRT-PCR FVEG_01719 FWD	TCAGAGCCATCGTCATCTA
qRT-PCR FVEG_01719 REV	GTTCCTGGACATCATCTATACC
qRT-PCR FVEG_11900 FWD	CAGTTGAAGATAGTCGCTCTG
qRT-PCR FVEG_11900 REV	CTCATCCCAACTTCCCATAAC
qRT-PCR FVEG_09539 FWD	GATAATGGAGATCTTCGCTTTAGA
qRT-PCR FVEG_09539 REV	CTCGCGTAGTTCATCGTATTT
FVEG_13172_OSCAR1	GGGGACAGCTTTCTTGTACAAAGTGGAAAACCTCAGGCCAGCTGAATTCGTA
FVEG_13172_OSCAR2	GGGGACTGCTTTTTTGTACAAACTTGTTACTGCTAGTCGAACAATGGCGCT
FVEG_13172_OSCAR3	GGGGACAACTTTGTATAGAAAAGTTGTTTCGAAGAGTCAGCCAAGACATTGC
FVEG_13172_OSCAR4	GGGGACAACTTTGTATAATAAAGTTGTTCTCCGCCAGTCCTTCTCATTGTT
FVEG_13172_ORF_For	ATGAGCCCATGACGCTCGATAACA
FVEG_13172_ORF_Rev	AATTTCGCGCGCATCTCTTTACCG
FVEG_13172_5'_Out	AGGAGTGGTGGATTATGCCCTTGA
FVEG_13172 3'_Out	CAGCAAATTCGTCGAGATCATGAGG
Hyg_Fwd	AGAGCTTGGTTGACGGCAATTTCG
Hyg_Rev	GCCGATGCAAAGTGCCGATAAACA
Hyg-ORF_For	GACAGGAACGAGGACATTATTA
Hyg-ORF_Rev	GCTCTGATAGAGTTGGTCAAG
