# Supplementary material for: Transcriptomic Response of Fusarium verticillioides to Variably Inhibitory Environmental Isolates of Streptomyces
Source: Front Fungal Biol. 2022 Jul 28;3:894590. doi: 10.3389/ffunb.2022.894590 (PMC10512263; doi:10.3389/ffunb.2022.894590)
Supplement: Supplementary Table 1 — Strains used in this study. [file DataSheet_1.zip › Supplementary Table 4.xlsx]

## Sheet: 2hConVs2825_Final
Geneid	Gene_Name	Uniprot_Entry	Uniprot_Protein_Names	Chr	Start	End	Strand	Length	logFC	logCPM	LR	PValue	FDR	Con_A	Con_B	Con_C	2825_A	2825_B	2825_C
atp6	n/a	H6D5G8	ATP synthase subunit a	NC_016687.1	46077	46877	+	801	-1.05574	-2.48148	0.705769	0.400852	0.810047	0.206645	0	0.318152	0	0.0967932	0.112262
atp8	n/a	H6D5G7	A6L (ATP synthase protein 8) (F-ATPase subunit 8)	NC_016687.1	45410	45556	+	147	3.05092	-3.28502	3.27139	0.070498	0.391319	0	0	0	0	0.791136	0
atp9	n/a	H6D5F5	ATP synthase subunit 9, mitochondrial	NC_016687.1	24640	24864	+	225	-0.765906	-2.60908	0.247637	0.618744	0.954374	0.294263	0.173325	0.453049	0	1.20604	0
cob	n/a	H6D5F9	Cytochrome b	NC_016687.1	31689	32861	+	1173	0.0141868	-1.4243	0.000339084	0.985308	1	0.282221	0.265973	0.130353	0.111459	0.462676	0.19165
cox1	n/a	H6D5G0	Cytochrome c oxidase subunit 1 (EC 7.1.1.9)	NC_016687.1	34670	39066	+	4397	-0.916915	0.981953	3.04227	0.0811225	0.418721	0.813121	0.434595	0.347746	0.307254	0.476085	0.13293
cox1-i1	n/a	H6D5G1	LAGLIDADG intron encoded protein (Fragment)	NC_016687.1	35387	36322	+	936	-1.17163e-15	-3.60385	0	1	1	0	0	0	0	0	0
cox1-i2	n/a	H6D5G2	GIY-YIG intron encoded protein (Fragment)	NC_016687.1	37234	38523	+	1290	-1.17163e-15	-3.60385	0	1	1	0	0	0	0	0	0
cox2	n/a	H6D5F6	Cytochrome c oxidase subunit 2	NC_016687.1	25637	26386	+	750	-0.710203	-2.43516	0.494612	0.481877	0.873925	0.176558	0.103995	0.203872	0	0.20675	0.119896
cox3	n/a	H6D5G9	Cytochrome c oxidase subunit 3	NC_016687.1	50201	51010	+	810	0.835623	-1.62789	0.568169	0.450987	0.851596	0.286089	0	0.440464	0.376621	0.478588	0.22203
FVEG_00001	n/a	W7LT83	Uncharacterized protein	NC_031675.1	6214377	6214927	+	551	0.00825059	-3.37764	8.09e-05	0.992823	1	0	0	0.0925008	0.0790934	0	0
FVEG_00002	n/a	W7L854	Abhydrolase_3 domain-containing protein	NC_031675.1	6213427	6213654	-	228	-0.827279	-2.1224	0.44329	0.505539	0.894923	0.145195	0.684179	1.78835	0.955712	0	0.591593
FVEG_00003	n/a	W7LK03	Uncharacterized protein	NC_031675.1	6211086	6211563	-	478	-1.17163e-15	-3.60385	0	1	1	0	0	0	0	0	0
FVEG_00004	n/a	W7LAU0	Alpha-galactosidase (EC 3.2.1.22)	NC_031675.1	6206536	6209074	-	2539	2.32339	-0.256259	6.76097	0.00931733	0.143559	0.0260768	0.0767984	0.260962	0.58359	0.595455	0.283331
FVEG_00005	n/a	W7L858	Zn(2)-C6 fungal-type domain-containing protein	NC_031675.1	6204588	6207553	+	2966	1.32734	0.46445	3.30007	0.0692768	0.38859	0.16742	0.157781	0.429602	0.866908	0.771131	0.272859
FVEG_00006	n/a	W7LK07	MFS domain-containing protein	NC_031675.1	6202574	6204208	-	1635	-2.69932	-3.37939	2.61278	0.106006	0.473247	0	0.0238521	0.0311731	0	0	0
FVEG_00007	n/a	W7LJP2	Uncharacterized protein	NC_031675.1	6200833	6202365	+	1533	2.64625	1.78226	29.7961	4.8e-08	2.44e-05	0.323919	0.61054	0.964169	4.15052	3.97013	3.34349
FVEG_00008	n/a	W7LAU3	Uncharacterized protein	NC_031675.1	6196670	6198027	-	1358	-1.17163e-15	-3.60385	0	1	1	0	0	0	0	0	0
FVEG_00009	n/a	W7LT90	Fe2OG dioxygenase domain-containing protein	NC_031675.1	6195008	6196390	+	1383	-2.43689	-3.38539	2.12151	0.145243	0.534922	0.0478735	0	0	0	0	0
FVEG_00010	n/a	W7L861	TdcF protein	NC_031675.1	6193917	6194381	-	465	-2.6365	-3.38012	2.50623	0.113397	0.484171	0.0711926	0	0.109609	0	0	0
FVEG_00011	n/a	W7LK10	C2H2-type domain-containing protein	NC_031675.1	6191546	6193525	+	1980	0.538724	1.64322	1.81914	0.177416	0.595923	0.986449	1.47721	1.23559	2.135	1.40966	2.04369
FVEG_00012	n/a	W7LJQ3	MFS domain-containing protein	NC_031675.1	6189394	6190947	+	1554	0.614167	-1.0559	0.728025	0.393524	0.803586	0.0639084	0.401526	0.196788	0.336529	0.249457	0.318257
FVEG_00013	n/a	W7LAU8	2,4-dihydroxyhept-2-ene-1,7-dioic acid aldolase	NC_031675.1	6187916	6188725	-	810	3.83862	-3.09689	5.7091	0.0168772	0.190876	0	0	0	0.161409	0	0.111015
FVEG_00014	n/a	W7LT93	Uncharacterized protein	NC_031675.1	6185923	6186744	-	822	-1.17163e-15	-3.60385	0	1	1	0	0	0	0	0	0
FVEG_00015	n/a	W7LJQ7	DUF2236 domain-containing protein	NC_031675.1	6178853	6182685	+	3833	-1.17163e-15	-3.60385	0	1	1	0	0	0	0	0	0
FVEG_00016	n/a	W7L863	Terpene cyclase (EC 4.2.3.-)	NC_031675.1	6178685	6182719	-	4035	1.81455	-1.28914	2.5503	0.110273	0.481124	0.00820435	0.01933	0.113683	0.17281	0.134503	0.0557139
FVEG_00017	n/a	W7LAV8	Fungal_trans domain-containing protein	NC_031675.1	6175602	6178478	-	2877	0.297985	6.10447	1.10953	0.292185	0.708755	26.891	15.7782	20.3376	30.8411	28.8485	20.1286
FVEG_00018	n/a	W7LK19	Uncharacterized protein	NC_031675.1	6175290	6176524	+	1235	0.191916	-2.24664	0.0446727	0.832607	1	0.187637	0.0947325	0	0.105864	0.0941676	0.109217
FVEG_00019	n/a	W7LJR6	Uncharacterized protein	NC_031675.1	6173392	6174718	-	1327	0.596297	-1.19039	0.812578	0.367359	0.786175	0.0748407	0.205718	0.422493	0.361255	0.262917	0.338818
FVEG_00020	n/a	W7LTA6	Cupin_2 domain-containing protein	NC_031675.1	6170339	6171043	-	705	2.11154	-1.80943	4.03892	0.0444622	0.316844	0	0.0553166	0.361475	0.679979	0.219947	0.510197
FVEG_00021	n/a	W7L876	Uncharacterized protein	NC_031675.1	6168398	6169849	-	1452	1.30699	-2.26856	2.56891	0.108982	0.481124	0.0227993	0.0268583	0.105306	0.0900423	0.0800943	0.216755
FVEG_00022	n/a	W7LJS1	Alcohol dehydrogenase	NC_031675.1	6166696	6167939	+	1244	-1.12403	-0.11451	2.31484	0.128144	0.508714	1.43701	0.156745	1.18816	0.210195	0.186973	0.795132
FVEG_00023	n/a	W7LAX0	Uncharacterized protein	NC_031675.1	6164305	6166212	-	1908	-0.549793	0.766492	0.347993	0.555252	0.922549	1.28393	0.204393	1.57605	0.182727	0.670475	1.1311
FVEG_00024	n/a	W7LTB0	Uncharacterized protein	NC_031675.1	6163288	6164391	+	1104	-0.207892	-0.274755	0.085058	0.770556	1	0.209902	0.777139	1.43117	0.671076	0.632049	0.447982
FVEG_00025	n/a	W7L883	NAD(P)-bd_dom domain-containing protein	NC_031675.1	6161617	6162761	+	1145	1.68283	-3.09819	1.60513	0.205178	0.638914	0	0	0.0445135	0.0380616	0.0677129	0.0392673
FVEG_00026	n/a	W7LJS8	Uncharacterized protein	NC_031675.1	6158807	6159909	-	1103	0.299174	2.50072	0.116906	0.732415	1	6.84301	1.66176	4.62085	1.50141	5.37729	9.94606
FVEG_00027	n/a	W7LAX5	Subtilisin	NC_031675.1	6156226	6157667	-	1442	0.73926	-3.28593	0.243687	0.621556	0.955418	0.0229574	0	0	0	0.0537665	0
FVEG_00028	n/a	W7LTB5	MFS domain-containing protein	NC_031675.1	6153712	6155910	+	2199	-1.16203	-3.10993	0.542136	0.461549	0.859395	0.0602175	0	0	0	0.0176288	0
FVEG_00029	n/a	W7L888	Uncharacterized protein	NC_031675.1	6150161	6153178	+	3018	-3.36582	-2.39066	8.24785	0.00408002	0.0919049	0.0438761	0.116297	0.033776	0	0	0.0148976
FVEG_00031	n/a	W7LAY0	Sacchrp_dh_NADP domain-containing protein	NC_031675.1	6143983	6145278	+	1296	1.00573	-0.567844	3.71626	0.0538849	0.347772	0.357611	0.210639	0.314617	0.504404	0.568324	0.797921
FVEG_00032	n/a	W7LTB9	Uncharacterized protein	NC_031675.1	6142053	6142823	+	771	-1.17163e-15	-3.60385	0	1	1	0	0	0	0	0	0
FVEG_00033	n/a	W7L892	Uncharacterized protein	NC_031675.1	6140576	6141952	-	1377	-1.17163e-15	-3.60385	0	1	1	0	0	0	0	0	0
FVEG_00034	n/a	W7LK41	Uncharacterized protein	NC_031675.1	6139351	6140393	+	1043	-0.730255	-1.50919	0.953819	0.328749	0.748365	0.126959	0.486076	0.390934	0.250703	0.111502	0.215537
FVEG_00035	n/a	W7LAY3	G domain-containing protein	NC_031675.1	6135478	6137221	+	1744	0.633137	0.273025	1.05192	0.305066	0.723927	0.18982	0.849732	0.55527	0.674698	0.489016	1.1859
FVEG_00036	n/a	W7L899	G domain-containing protein	NC_031675.1	6132508	6134958	-	2451	-0.262967	1.34681	0.177927	0.673161	0.979898	0.661821	2.05254	0.686227	0.78235	0.585202	1.28408
FVEG_00037	n/a	W7LK46	Triacylglycerol lipase	NC_031675.1	6130929	6132185	+	1257	0.417503	2.55218	0.904129	0.341677	0.762414	1.97521	5.3673	4.90622	5.89394	4.87269	4.93606
FVEG_00039	n/a	W7LTC9	Uncharacterized protein	NC_031675.1	6125477	6126898	-	1422	-0.757906	4.26086	7.0947	0.00773122	0.130487	15.1089	19.6088	15.1255	9.83779	9.26886	11.3193
FVEG_00040	n/a	W7L8A3	NmrA domain-containing protein	NC_031675.1	6123671	6124717	-	1047	3.96345	2.0306	59.3827	1.3e-14	7.29e-11	0.221329	0.260733	1.11964	4.74515	7.03484	9.91978
FVEG_00041	n/a	W7LJU6	MFS domain-containing protein	NC_031675.1	6119508	6121227	-	1720	3.44968	-3.19037	4.44027	0.0351006	0.28086	0	0	0	0	0.0676145	0.0261402
FVEG_00042	n/a	W7LAZ5	Uncharacterized protein	NC_031675.1	6117023	6119014	-	1992	1.91695	-3.48785	1.38525	0.239208	0.678352	0	0	0	0.0218777	0	0
FVEG_00043	n/a	W7LTD4	DUF1989 domain-containing protein	NC_031675.1	6116309	6117044	+	736	0.50376	-0.741912	0.99355	0.318876	0.738928	0.494769	0.582854	0.62325	1.18425	0.68472	0.671973
FVEG_00044	n/a	W7LK65	Endo-1,3(4)-beta-glucanase (EC 3.2.1.6)	NC_031675.1	6112333	6114617	+	2285	0.0747565	-3.38447	0.00229836	0.961763	1	0.0144878	0	0	0	0.0169653	0
FVEG_00045	n/a	W7LJV0	Peptidase A1 domain-containing protein	NC_031675.1	6110321	6111538	+	1218	-1.17163e-15	-3.60385	0	1	1	0	0	0	0	0	0
FVEG_00047	n/a	W7LTD9	Uncharacterized protein	NC_031675.1	6103453	6106334	-	2882	1.72436	-3.4868	1.16889	0.27963	0.700068	0	0	0	0	0	0.0156007
FVEG_00048	n/a	W7L8B4	Uncharacterized protein	NC_031675.1	6102132	6103200	+	1069	-1.17163e-15	-3.60385	0	1	1	0	0	0	0	0	0
FVEG_00051	n/a	W7LJV5	Uncharacterized protein	NC_031675.1	6095401	6096564	-	1164	-1.1419	-0.571904	4.96281	0.0258982	0.239832	0.85321	0.402044	0.788164	0.299522	0.199823	0.463516
FVEG_00052	n/a	W7LB06	Uncharacterized protein	NC_031675.1	6093452	6093913	+	462	-0.476302	-2.32554	0.364439	0.546051	0.916402	0.214965	0.253235	0.441281	0.28299	0.167817	0.194637
FVEG_00053	n/a	W7LTE5	Uncharacterized protein	NC_031675.1	6089884	6092400	-	2517	1.27182	-0.493493	3.63925	0.0564325	0.354712	0.0920667	0.247903	0.080998	0.640635	0.292629	0.160767
FVEG_00054	n/a	W7LK75	Carbonic anhydrase	NC_031675.1	6087458	6088336	+	879	1.90704	-2.80605	1.29386	0.255338	0.689249	0.0376616	0	0	0	0.352816	0
FVEG_00055	n/a	W7LJV8	Uncharacterized protein	NC_031675.1	6083287	6085098	-	1812	1.31223	-0.454302	3.34346	0.0674727	0.383948	0.127887	0.107611	0.450048	0.649378	0.513452	0.347382
FVEG_00056	n/a	W7LB11	Uncharacterized protein	NC_031675.1	6081554	6082918	-	1365	0.348153	1.37869	0.833753	0.36119	0.781728	1.26113	1.42851	2.16567	2.42646	1.64719	2.23982
FVEG_00057	n/a	W7LTF1	Lactase (EC 3.2.1.23)	NC_031675.1	6078179	6081240	-	3062	-0.00104608	-2.27822	2e-06	0.99887	1	0	0.063681	0.0665813	0.0142327	0.0759614	0.0293671
FVEG_00058	n/a	W7L8C4	NmrA domain-containing protein	NC_031675.1	6076555	6077634	-	1080	0.434205	-2.79644	0.16768	0.682182	0.983535	0	0.108328	0.0471926	0.0807046	0.0717883	0.0416306
FVEG_00061	n/a	W7LJW1	SET domain-containing protein	NC_031675.1	6071675	6073548	-	1874	0.0559124	0.147254	0.0116436	0.914071	1	0.529955	0.645115	0.380764	0.558128	0.393035	0.767745
FVEG_00062	n/a	W7LB15	Uncharacterized protein	NC_031675.1	6070371	6070970	+	600	-1.17163e-15	-3.60385	0	1	1	0	0	0	0	0	0
FVEG_00063	n/a	W7LTF6	Uncharacterized protein	NC_031675.1	6067944	6069012	-	1069	-1.17163e-15	-3.60385	0	1	1	0	0	0	0	0	0
FVEG_00064	n/a	W7L8C8	ANK_REP_REGION domain-containing protein	NC_031675.1	6064846	6067566	+	2721	1.05832	4.62729	5.45189	0.0195472	0.206728	4.83003	3.85539	9.27201	14.4628	14.1471	8.26187
FVEG_00065	n/a	W7LTI9	CN hydrolase domain-containing protein	NC_031675.1	6054920	6055876	-	957	1.75948	-2.48573	3.54839	0.0596034	0.36329	0.034592	0.0407505	0.0532581	0.273232	0.121522	0.0939626
FVEG_00066	n/a	W7L8I6	Zn(2)-C6 fungal-type domain-containing protein	NC_031675.1	6053470	6054929	+	1460	1.68343	0.527293	9.22307	0.00238984	0.0682825	0.181395	0.534222	0.698191	1.61188	1.4338	1.23181
FVEG_00067	n/a	W7LKA0	Uncharacterized protein	NC_031675.1	6051267	6052775	-	1509	2.40499	-2.13782	5.39335	0.0202137	0.211025	0	0.0258438	0.067552	0.259923	0.154138	0.0893859
FVEG_00068	n/a	W7LK22	Uncharacterized protein	NC_031675.1	6047832	6051131	+	3300	1.19206	-1.25517	2.87558	0.0899325	0.436945	0.0601901	0.0827235	0.0308897	0.224505	0.070483	0.14987
FVEG_00069	n/a	W7LB54	Serine/threonine protein kinase	NC_031675.1	6043046	6047116	+	4071	0.534324	0.922048	1.66264	0.197247	0.629381	0.243954	0.40234	0.450712	0.599486	0.485642	0.519079
FVEG_00071	n/a	W7L8J6	Uncharacterized protein	NC_031675.1	6040076	6040762	+	687	-0.407829	0.0821724	0.58935	0.442671	0.843922	0.915555	1.93004	2.0773	1.64933	0.959267	1.11257
FVEG_00072	n/a	W7LK25	Uncharacterized protein	NC_031675.1	6038645	6039234	-	590	-1.17163e-15	-3.60385	0	1	1	0	0	0	0	0	0
FVEG_00073	n/a	W7LBA7	Glyco_transf_28 domain-containing protein	NC_031675.1	6034887	6037793	-	2907	-1.17163e-15	-3.60385	0	1	1	0	0	0	0	0	0
FVEG_00074	n/a	W7LKC7	Uncharacterized protein	NC_031675.1	6033631	6039549	+	5919	-0.228446	4.17514	0.574992	0.448282	0.849514	4.1164	3.07031	2.48855	2.93776	2.71798	2.73458
FVEG_00075	n/a	W7LKD3	TcA_TcB_BD domain-containing protein	NC_031675.1	6031157	6033113	-	1957	-0.109057	4.90318	0.133634	0.714693	0.999876	20.2653	12.2754	14.246	14.5194	14.8169	14.5888
FVEG_00076	n/a	W7LBB6	SnoaL-like domain-containing protein	NC_031675.1	6028381	6031015	-	2635	-0.306297	7.11338	1.07194	0.300509	0.717161	62.817	68.4504	40.8517	43.5309	47.7693	49.9264
FVEG_00077	n/a	W7LTL0	Uncharacterized protein	NC_031675.1	6028525	6030476	+	1952	-1.17163e-15	-3.60385	0	1	1	0	0	0	0	0	0
FVEG_00078	n/a	W7L8K9	Uncharacterized protein	NC_031675.1	6025790	6027199	-	1410	-0.563698	8.02525	3.74195	0.0530625	0.347676	245.913	262.699	145.313	142.487	165.538	137.307
FVEG_00079	n/a	W7LKD6	Carrier domain-containing protein	NC_031675.1	6016270	6024506	-	8237	-0.0659799	7.26919	0.067507	0.795002	1	15.9796	26.9678	14.6029	17.4809	20.1523	17.3305
FVEG_00080	n/a	W7LK33	Uncharacterized protein	NC_031675.1	6015347	6016094	+	748	0.368595	3.56749	1.2799	0.257918	0.689249	8.6302	16.6316	16.3534	17.7701	20.0566	15.8085
FVEG_00081	n/a	W7LBC0	Uncharacterized protein	NC_031675.1	6013924	6014858	-	935	0.121244	-0.778466	0.0596694	0.807019	1	0.424871	0.500512	0.599623	0.605932	0.66337	0.432781
FVEG_00082	n/a	W7L8L3	Zn(2)-C6 fungal-type domain-containing protein	NC_031675.1	6011147	6012459	+	1313	-0.311595	0.369138	0.359519	0.548773	0.918323	1.03373	1.03956	0.815177	0.464681	1.35813	0.753347
FVEG_00083	n/a	W7LKD9	Serine/threonine protein kinase	NC_031675.1	6004859	6008439	-	3581	1.91695	-3.48785	1.38525	0.239208	0.678352	0	0	0	0.0121699	0	0
FVEG_00084	n/a	W7LK37	Chitin synthase (EC 2.4.1.16)	NC_031675.1	6002070	6004809	+	2740	2.83889	-0.874791	20.3887	6.32e-06	0.00124013	0.0241639	0.0426988	0.0558043	0.365822	0.268813	0.278956
FVEG_00085	n/a	W7LBC4	Uncharacterized protein	NC_031675.1	5999658	6001358	-	1701	1.90344	-1.82575	6.12804	0.0133054	0.171738	0	0.0687799	0.0898906	0.0768615	0.273479	0.211457
FVEG_00088	n/a	W7LKE3	Serine/threonine protein kinase	NC_031675.1	5987893	5992332	-	4440	0.550093	3.42268	2.5789	0.108297	0.479906	1.13331	2.09045	2.57136	2.46367	2.04306	4.2227
FVEG_00089	n/a	W7LK44	PKS_ER domain-containing protein	NC_031675.1	5986059	5987559	-	1501	-1.05972	2.05951	6.71122	0.00958083	0.144342	4.49922	4.02713	2.27505	1.56785	2.16943	1.4977
FVEG_00090	n/a	W7LBC9	Branched-chain amino acid aminotransferase	NC_031675.1	5984976	5986147	+	1172	-0.244462	1.38358	0.233123	0.629218	0.959488	2.31619	2.86164	1.60906	2.00797	1.28998	2.80048
FVEG_00091	n/a	W7LTL9	MFS domain-containing protein	NC_031675.1	5982432	5984184	-	1753	-0.136806	-0.0915712	0.0934981	0.759776	1	0.339921	0.444931	0.785017	0.447489	0.442278	0.512962
FVEG_00092	n/a	W7L8M4	Zn(2)-C6 fungal-type domain-containing protein	NC_031675.1	5979522	5981928	-	2407	0.17309	4.11049	0.351291	0.553383	0.921451	4.96499	7.2423	7.83471	8.60022	6.877	7.60248
FVEG_00093	n/a	W7LKE7	Uncharacterized protein	NC_031675.1	5977891	5979015	+	1125	-0.335599	1.78673	0.390353	0.532114	0.910677	3.23689	1.97591	4.43988	1.23962	3.10125	3.91661
FVEG_00094	n/a	W7LK55	Uncharacterized protein	NC_031675.1	5965346	5976787	-	11442	-0.375486	2.89492	1.02024	0.312463	0.733474	0.616262	0.545334	1.00671	0.44944	0.643723	0.597281
FVEG_00095	n/a	W7LBD4	MFS domain-containing protein	NC_031675.1	5963608	5965173	+	1566	3.31162	-2.0488	9.48987	0.00206609	0.0630119	0	0	0.0650932	0.194804	0.173282	0.200976
FVEG_00096	n/a	W7LTM2	Amino_oxidase domain-containing protein	NC_031675.1	5960288	5961800	-	1513	-2.82506	-1.94948	10.5935	0.00113488	0.0429827	0.153161	0.28353	0.168433	0	0.0512434	0.0297165
FVEG_00097	n/a	W7L8M6	Uncharacterized protein	NC_031675.1	5958183	5959671	-	1489	-1.50016	1.66728	4.596	0.0320466	0.266505	0.956008	7.51678	1.64302	0.878049	0.702937	0.875669
FVEG_00098	n/a	W7LKF0	NAD(P)-bd_dom domain-containing protein	NC_031675.1	5956457	5957867	+	1411	0.1091	2.6176	0.105282	0.745581	1	3.28465	3.12318	5.96011	5.00357	3.18697	5.35327
FVEG_00099	n/a	W7LK58	Uncharacterized protein	NC_031675.1	5954517	5956224	+	1708	-0.0520487	0.538409	0.0140409	0.905676	1	0.329495	0.93614	1.25331	0.535826	0.612806	1.23722
FVEG_00100	n/a	W7LBD8	Oxidored_FMN domain-containing protein	NC_031675.1	5952974	5954080	-	1107	-0.503819	-3.09636	0.156308	0.692578	0.989328	0.0299047	0	0.092083	0	0.0350187	0.0406153
FVEG_00101	n/a	W7L8N0	MFS domain-containing protein	NC_031675.1	5949612	5952296	+	2685	-1.17163e-15	-3.60385	0	1	1	0	0	0	0	0	0
FVEG_00102	n/a	W7LKF3	Sulfatase domain-containing protein	NC_031675.1	5948060	5949483	-	1424	-1.17163e-15	-3.60385	0	1	1	0	0	0	0	0	0
FVEG_00103	n/a	W7LK60	2-deoxy-D-ribose 5-phosphate aldolase (EC 4.1.2.4) (Phosphodeoxyriboaldolase)	NC_031675.1	5946194	5946985	+	792	-0.532259	-2.48123	0.207076	0.649069	0.968971	0.0417987	0.196961	0.19306	0.220103	0	0.113538
FVEG_00104	n/a	W7LBE3	NACHT domain-containing protein	NC_031675.1	5942489	5945883	+	3395	0.138973	1.26348	0.0860747	0.769228	1	0.312031	0.838548	0.840709	0.680343	0.490994	0.993249
FVEG_00105	n/a	W7LTM8	Uncharacterized protein	NC_031675.1	5939164	5941930	+	2767	-0.470042	-0.483119	0.41388	0.520007	0.902476	0.107677	0.267787	0.423659	0.267751	0.05604	0.292483
FVEG_00106	n/a	W7LKF6	Uncharacterized protein	NC_031675.1	5934924	5938523	-	3600	-0.369623	2.4395	1.26826	0.260094	0.689249	1.46212	1.39744	2.09535	1.22267	1.1199	1.61111
FVEG_00107	n/a	W7LBE8	Uncharacterized protein	NC_031675.1	5930563	5932169	+	1607	1.28681	-0.83899	5.18942	0.0227248	0.224573	0.144202	0.121339	0.25373	0.569502	0.385968	0.335739
FVEG_00108	n/a	W7LTN2	Uncharacterized protein	NC_031675.1	5927860	5929736	-	1877	1.35823	1.12789	4.67922	0.0305295	0.260651	0.335102	0.436315	1.30339	2.22894	1.38375	1.17373
FVEG_00109	n/a	W7L8N7	Uncharacterized protein	NC_031675.1	5925354	5927442	-	2089	-1.54888	-0.978306	7.77282	0.0053038	0.10634	0.174318	0.392036	0.341576	0.0417238	0.148456	0.129137
FVEG_00110	n/a	W7LKG0	Uncharacterized protein	NC_031675.1	5923564	5924830	+	1267	-0.521822	2.19839	0.898715	0.343127	0.763097	4.18053	6.6177	1.93091	3.74923	1.86638	2.87439
FVEG_00111	n/a	W7LK64	Uncharacterized protein	NC_031675.1	5921464	5922279	-	816	-0.447746	-3.09666	0.117729	0.731511	1	0	0.0477919	0.124921	0.0534074	0.0475069	0
FVEG_00112	n/a	W7L8Q0	Uncharacterized protein	NC_031675.1	5917762	5919267	-	1506	1.38487	3.55148	4.20448	0.0403173	0.299411	1.80251	4.3504	6.8025	18.0283	10.5795	5.70224
FVEG_00113	n/a	W7LKG2	AB hydrolase-1 domain-containing protein	NC_031675.1	5916787	5917833	+	1047	0.0647575	0.746867	0.0212008	0.884233	1	1.42283	0.968437	2.04456	1.12385	1.59209	2.01831
FVEG_00114	n/a	W7LK67	Fe-ADH domain-containing protein	NC_031675.1	5915086	5916165	-	1080	-0.569168	0.408931	1.75004	0.185871	0.610302	1.3487	0.974956	1.74612	0.726341	0.825565	1.29055
FVEG_00115	n/a	W7LTN9	Uncharacterized protein	NC_031675.1	5911768	5912412	+	645	-0.933984	-1.89664	1.25275	0.263029	0.689249	0.359274	0.181387	0.632161	0.270267	0.240407	0.0697071
FVEG_00116	n/a	W7L8Q2	PLDc_N domain-containing protein	NC_031675.1	5910822	5911194	+	373	0.428485	2.42231	1.38489	0.239269	0.678352	7.18892	12.0236	17.7636	15.7731	13.9265	19.1657
FVEG_00117	n/a	W7LKG3	MFS domain-containing protein	NC_031675.1	5908923	5910537	+	1615	-0.00458739	0.179311	0.000110996	0.991594	1	0.614945	0.555393	0.757419	0.647636	0.744109	0.584633
FVEG_00118	n/a	W7LK71	Beta-glucosidase (EC 3.2.1.21)	NC_031675.1	5905498	5908196	-	2699	0.600883	-0.966992	0.773553	0.37912	0.793637	0.049062	0.144491	0.207724	0.242203	0.201082	0.133267
FVEG_00119	n/a	W7LBF6	Zn(2)-C6 fungal-type domain-containing protein	NC_031675.1	5902941	5904976	-	2036	1.63605	-0.846277	7.165	0.00743396	0.127174	0.0650384	0.172389	0.100134	0.492314	0.323682	0.264997
FVEG_00120	n/a	W7LTP2	Uncharacterized protein	NC_031675.1	5901814	5902254	-	441	2.69424	-3.38043	2.54652	0.110538	0.481124	0	0	0	0.197644	0	0
FVEG_00121	n/a	W7LKG6	Uncharacterized protein	NC_031675.1	5899146	5900554	+	1409	-2.37299	3.18841	10.131	0.001458	0.0507372	10.5963	8.71855	9.33267	0.835112	1.21057	7.17973
FVEG_00122	n/a	W7LBG5	ANK_REP_REGION domain-containing protein	NC_031675.1	5893185	5895282	-	2098	-0.151213	0.976391	0.0895089	0.764802	1	1.10454	1.22683	0.485872	0.87244	0.702143	0.94294
FVEG_00123	n/a	W7LTP5	Uncharacterized protein	NC_031675.1	5890745	5891651	+	907	-1.17163e-15	-3.60385	0	1	1	0	0	0	0	0	0
FVEG_00124	n/a	W7L8Q6	CRIB domain-containing protein	NC_031675.1	5888362	5889707	+	1346	-0.914227	-3.27834	0.38575	0.534542	0.911574	0	0.0289734	0.0378662	0	0	0.0334035
FVEG_00125	n/a	W7LKH2	MFS domain-containing protein	NC_031675.1	5886459	5888073	+	1615	0.224642	-2.67101	0.0457594	0.830614	1	0	0.09659	0.0315591	0.0269848	0.120018	0
FVEG_00126	n/a	W7LBH0	HET domain-containing protein	NC_031675.1	5883994	5884536	+	543	0.138273	-1.83321	0.0465823	0.829121	1	0.365796	0.3591	0.281591	0.561811	0.285567	0.331205
FVEG_00127	n/a	W7LTP8	Uncharacterized protein	NC_031675.1	5880046	5882959	-	2914	0.47994	1.69245	1.69475	0.192976	0.622337	0.568026	1.07064	1.04944	0.957155	1.17069	1.72809
FVEG_00128	n/a	W7L8Q9	MYND-type zinc finger protein samB (Suppressor of anucleate metulae protein B)	NC_031675.1	5878241	5879958	-	1718	-0.723855	2.93961	4.29074	0.0383205	0.291784	5.511	5.35715	5.25107	2.71427	3.74569	3.7424
FVEG_00129	n/a	W7LKH8	HET domain-containing protein	NC_031675.1	5875457	5878025	-	2569	-0.169131	-3.18883	0.0150455	0.902376	1	0	0.0151803	0.0198396	0	0.0301796	0
FVEG_00130	n/a	W7LK84	CPSF_A domain-containing protein	NC_031675.1	5874003	5874626	+	624	1.81705	-3.48943	1.27074	0.259628	0.689249	0	0	0	0	0.0621245	0
FVEG_00131	n/a	W7LBH4	Protein kinase domain-containing protein	NC_031675.1	5872236	5873258	+	1023	0.184704	1.38279	0.207814	0.648486	0.968971	1.35913	2.63038	2.9395	2.34304	1.97049	3.73577
FVEG_00132	n/a	W7L8R3	Uncharacterized protein	NC_031675.1	5868138	5868767	+	630	-1.90562	-3.48503	1.35986	0.243563	0.678352	0	0	0.0809015	0	0	0
FVEG_00133	n/a	W7LKI2	Uncharacterized protein	NC_031675.1	5864549	5866772	+	2224	-0.503654	2.13158	0.464076	0.495725	0.886298	0.937764	5.0326	1.4667	2.03794	0.836669	1.41514
FVEG_00134	n/a	W7LK91	Uncharacterized protein	NC_031675.1	5862513	5863903	-	1391	-1.0751	-1.335	2.81471	0.0934036	0.448062	0.142795	0.532686	0.256489	0.093991	0.139345	0.193937
FVEG_00135	n/a	W7LBH7	Uncharacterized protein	NC_031675.1	5859956	5860767	+	812	-0.199464	-1.15823	0.102221	0.749181	1	0.285384	0.288164	0.878758	0.536705	0.0954819	0.71982
FVEG_00136	n/a	W7LTR0	SGNH_hydro domain-containing protein	NC_031675.1	5857807	5858638	-	832	-1.17163e-15	-3.60385	0	1	1	0	0	0	0	0	0
FVEG_00137	n/a	W7L8R6	MFS domain-containing protein	NC_031675.1	5856111	5857671	+	1561	2.81823	-1.92464	4.03429	0.0445845	0.317214	0	0	0.163254	0.195428	0.198671	0.172816
FVEG_00138	n/a	W7LKI5	Uncharacterized protein	NC_031675.1	5853073	5855364	+	2292	-0.257996	0.421853	0.30817	0.578805	0.934976	0.274427	0.561493	1.02292	0.45634	0.321356	0.725812
FVEG_00139	n/a	W7LK94	Uncharacterized protein	NC_031675.1	5848616	5852387	-	3772	1.04128	-0.227085	1.92752	0.165029	0.573449	0.0351056	0.1861	0.202683	0.311949	0.123327	0.40527
FVEG_00140	n/a	W7LBI3	SesA domain-containing protein	NC_031675.1	5847758	5848658	+	901	-0.30201	2.71057	0.498959	0.479958	0.8732	7.82605	9.99844	5.48712	5.17548	6.06655	8.28362
FVEG_00141	n/a	W7LTR4	SesA domain-containing protein	NC_031675.1	5846493	5847430	-	938	0.270964	1.47414	0.350725	0.553703	0.921481	0.635269	1.91249	5.37935	1.48675	1.28117	6.95028
FVEG_00142	n/a	W7L8R9	Uncharacterized protein	NC_031675.1	5845407	5845853	-	447	0.681179	-2.85277	0.329658	0.565861	0.928759	0	0	0.342067	0	0.0867241	0.402336
FVEG_00143	n/a	W7LKI8	Uncharacterized protein	NC_031675.1	5842502	5844346	-	1845	1.86236	-1.22019	6.05041	0.0139031	0.174981	0	0.0422745	0.276249	0.118104	0.189101	0.560491
FVEG_00144	n/a	W7LKA8	Uncharacterized protein	NC_031675.1	5839794	5841158	-	1365	-2.67866	-3.37484	2.50141	0.113744	0.484171	0	0	0.0746783	0	0	0
FVEG_00145	n/a	W7LBI8	Aa_trans domain-containing protein	NC_031675.1	5837014	5839246	+	2233	-1.32846	3.85227	5.62975	0.0176581	0.195285	11.7563	5.86807	8.83323	1.75649	3.90608	5.69816
FVEG_00146	n/a	W7LTR7	Hydrolase_4 domain-containing protein	NC_031675.1	5834706	5835482	-	777	0.719985	-3.10667	0.283385	0.594491	0.94301	0.0852112	0	0	0.0560881	0.0997829	0
FVEG_00147	n/a	W7L8S3	Zn(2)-C6 fungal-type domain-containing protein	NC_031675.1	5832387	5834470	+	2084	-0.583397	1.08974	1.49512	0.221423	0.663732	0.921336	1.59062	0.978272	1.02468	0.539445	0.841402
FVEG_00150	n/a	W7LKB4	ANK_REP_REGION domain-containing protein	NC_031675.1	5819673	5823274	-	3602	0.719863	3.3968	3.18963	0.0741066	0.401467	1.71864	2.06792	2.58943	4.88798	4.00356	2.29674
FVEG_00151	n/a	W7LBJ3	Aldehyde dehydrogenase (NAD+)	NC_031675.1	5817941	5819675	+	1735	1.60915	-0.699561	5.53409	0.0186494	0.201239	0.0763217	0.224774	0.146882	0.653079	0.26812	0.518283
FVEG_00152	n/a	W7LTS1	NAD(P)-bd_dom domain-containing protein	NC_031675.1	5816389	5817824	+	1436	0.771265	4.6841	4.7394	0.0294793	0.255848	11.1117	14.8009	11.7837	19.6355	16.0354	34.2844
FVEG_00153	n/a	W7L8T1	Zn(2)-C6 fungal-type domain-containing protein	NC_031675.1	5811779	5814007	-	2229	1.90774	-1.45269	2.14155	0.143357	0.53375	0	0.139967	0.0457317	0.351928	0.0869575	0.161368
FVEG_00154	n/a	W7LKJ6	N-acetylneuraminate lyase (EC 4.1.3.3)	NC_031675.1	5810761	5811654	+	894	1.91695	-3.48785	1.38525	0.239208	0.678352	0	0	0	0.0487477	0	0
FVEG_00155	n/a	W7LKB7	Aa_trans domain-containing protein	NC_031675.1	5806014	5808128	+	2115	0.2095	0.949276	0.277721	0.598199	0.945117	0.6887	0.811311	0.891638	1.19511	0.898117	0.786553
FVEG_00156	n/a	W7LTS7	PKS_ER domain-containing protein	NC_031675.1	5798812	5800254	+	1443	-1.82135	3.83264	21.2512	4.03e-06	0.000874814	10.6907	18.5397	15.5058	2.95973	3.38494	7.69604
FVEG_00157	n/a	W7LKC1	Zn(2)-C6 fungal-type domain-containing protein	NC_031675.1	5795513	5798012	-	2500	0.12732	6.03545	0.334211	0.56319	0.926944	22.0476	24.9121	27.0946	27.9787	28.6556	26.8867
FVEG_00158	n/a	W7LBL1	Uncharacterized protein	NC_031675.1	5794022	5795412	+	1391	1.8896	-1.45662	5.20693	0.022497	0.224008	0.166594	0	0.109924	0.344634	0.278689	0.323229
FVEG_00159	n/a	W7L8T7	FMN_red domain-containing protein	NC_031675.1	5791507	5792484	-	978	-0.498829	-0.730347	0.913678	0.339141	0.759731	0.812382	0.518381	0.46903	0.490169	0.554928	0.275835
FVEG_00160	n/a	W7LKK8	MFS domain-containing protein	NC_031675.1	5788715	5791910	+	3196	0.0102161	5.83747	0.00198366	0.964475	1	16.7491	16.8146	18.9136	18.4494	19.3707	16.9237
FVEG_00161	n/a	W7LKC4	Uncharacterized protein	NC_031675.1	5786733	5787692	-	960	0.642256	1.69921	2.67937	0.101656	0.465948	1.75868	2.55926	3.45096	4.63043	3.392	4.2151
FVEG_00162	n/a	W7LBL5	Uncharacterized protein	NC_031675.1	5786237	5786779	+	543	1.5023	-2.71941	1.42129	0.23319	0.678352	0	0	0.281591	0.160517	0.214175	0.165603
FVEG_00165	n/a	W7L8U1	NACHT domain-containing protein	NC_031675.1	5777056	5780495	-	3440	0.0381184	0.890033	0.00805846	0.928471	1	0.36569	0.634855	0.503753	0.468743	0.428225	0.705785
FVEG_00166	n/a	W7LKL1	Uncharacterized protein	NC_031675.1	5775590	5776378	-	789	-0.155739	9.44405	0.321267	0.570847	0.930161	963.724	921.772	846.882	838.082	765.29	944.012
FVEG_00167	n/a	W7LKC9	Uncharacterized protein	NC_031675.1	5774872	5775261	-	390	0.343478	6.30295	2.44218	0.118112	0.494492	157.034	210.49	159.961	247.962	244.124	198.405
FVEG_00168	n/a	W7LTT9	Zn(2)-C6 fungal-type domain-containing protein	NC_031675.1	5771448	5774131	+	2684	0.450698	0.760056	0.88318	0.347332	0.768149	0.271349	0.653845	0.626655	0.79562	0.779935	0.519297
FVEG_00169	n/a	W7L8U6	Amine oxidase (EC 1.4.3.-)	NC_031675.1	5768487	5769922	-	1436	1.91695	-3.48785	1.38525	0.239208	0.678352	0	0	0	0.0303485	0	0
FVEG_00170	n/a	W7LKD2	Succinate-semialdehyde dehydrogenase (NADP+)	NC_031675.1	5765486	5767030	-	1545	0.448682	-0.913462	0.517226	0.472027	0.867657	0.128561	0.353382	0.263912	0.423111	0.225819	0.378313
FVEG_00171	n/a	W7LBN1	Uncharacterized protein	NC_031675.1	5764541	5765185	-	645	2.33965	-1.72682	5.12502	0.0235833	0.228257	0	0.302312	0.0790201	0.8108	0.480814	0.418243
FVEG_00172	n/a	W7L8V1	Uncharacterized protein	NC_031675.1	5763185	5763484	-	300	-1.17163e-15	-3.60385	0	1	1	0	0	0	0	0	0
FVEG_00173	n/a	W7LKM4	Uncharacterized protein	NC_031675.1	5761776	5762129	-	354	-1.17163e-15	-3.60385	0	1	1	0	0	0	0	0	0
FVEG_00174	n/a	W7LKD5	Uncharacterized protein	NC_031675.1	5760991	5761302	-	312	-1.17163e-15	-3.60385	0	1	1	0	0	0	0	0	0
FVEG_00175	n/a	W7L8V8	Uncharacterized protein	NC_031675.1	5756991	5757353	+	363	-1.17163e-15	-3.60385	0	1	1	0	0	0	0	0	0
FVEG_00176	n/a	W7LBN9	Uncharacterized protein	NC_031675.1	5753172	5753504	+	333	-1.17163e-15	-3.60385	0	1	1	0	0	0	0	0	0
FVEG_00177	n/a	W7LTW4	Uncharacterized protein	NC_031675.1	5750978	5751760	-	783	0.548142	2.81779	2.40984	0.120575	0.498064	6.25731	8.51685	6.50932	9.90718	9.40674	13.0347
FVEG_00178	n/a	W7L8W2	MFS domain-containing protein	NC_031675.1	5749102	5750799	+	1698	0.44602	5.36359	2.32045	0.127683	0.508714	15.3045	25.0572	20.3212	27.4367	22.3279	35.667
FVEG_00179	n/a	W7LKN7	Uncharacterized protein	NC_031675.1	5746532	5747702	-	1171	2.02301	0.604458	8.47612	0.0035984	0.0858196	0.141352	0.932494	0.522302	2.67959	1.85387	1.38224
FVEG_00180	n/a	W7LKE2	Beta-glucosidase (EC 3.2.1.21)	NC_031675.1	5743563	5746812	+	3250	0.064767	5.01231	0.0680574	0.794186	1	10.2879	8.9036	9.25265	10.4593	9.25605	11.1504
FVEG_00181	n/a	W7LBP4	Uncharacterized protein	NC_031675.1	5742496	5742964	-	469	-0.0507756	6.74102	0.0409072	0.839717	1	249.308	201.311	231.258	210.097	223.502	247.046
FVEG_00182	n/a	W7LTX1	Cir_N domain-containing protein	NC_031675.1	5740430	5741563	-	1134	-0.30341	5.32509	1.48083	0.223645	0.666878	39.6729	38.5168	36.3607	29.5148	32.8517	33.8992
FVEG_00183	n/a	W7L8W6	GTP-binding protein RHO3	NC_031675.1	5738158	5739800	-	1643	0.102289	6.37696	0.204493	0.651118	0.969323	39.1089	50.0592	55.7452	54.3496	53.7009	51.4193
FVEG_00184	n/a	W7LKP5	Uncharacterized protein	NC_031675.1	5736586	5738005	-	1420	0.112294	-0.905521	0.0517572	0.820033	1	0.186505	0.302099	0.430715	0.245524	0.272998	0.506604
FVEG_00185	n/a	W7LKE6	C3H1-type domain-containing protein	NC_031675.1	5730373	5736344	+	5972	-0.879093	-0.997114	1.04683	0.306237	0.725649	0.127496	0.0848923	0.0426724	0.0218924	0.0389474	0.0903438
FVEG_00186	n/a	W7LBP8	Glutathione S-transferase	NC_031675.1	5727597	5729115	-	1519	1.61514	4.86849	33.193	8.34e-09	5.66e-06	6.95217	8.39527	13.3208	27.3705	30.5736	29.7175
FVEG_00187	n/a	W7LTX4	Murein transglycosylase	NC_031675.1	5725414	5727218	-	1805	-0.310833	4.94604	0.556377	0.455724	0.85553	12.9484	34.3098	11.7749	17.8909	12.478	13.3264
FVEG_00188	n/a	W7L8X0	Murein transglycosylase	NC_031675.1	5724154	5725168	-	1015	1.9486	5.2558	14.6143	0.000131912	0.0102686	8.57783	16.483	19.8348	89.3078	63.591	31.5392
FVEG_00189	n/a	W7LKQ3	Citrate synthase	NC_031675.1	5722491	5724246	+	1756	0.35636	1.44612	0.276725	0.598856	0.945254	0.433602	2.8649	0.870751	2.35771	2.031	0.588898
FVEG_00190	n/a	W7LKE9	Isocitrate lyase	NC_031675.1	5719638	5721675	-	2038	0.982327	3.72631	4.94313	0.0261946	0.241566	2.03046	5.03265	6.72737	9.30202	9.0542	7.12583
FVEG_00191	n/a	W7LBQ2	Glucose 1-dehydrogenase	NC_031675.1	5718197	5719716	+	1520	1.0223	4.43272	9.15763	0.00247684	0.0697885	5.48839	7.85096	16.2963	18.8658	17.0365	20.41
FVEG_00192	n/a	W7LTX7	Glutamine synthetase	NC_031675.1	5714783	5717276	-	2494	0.299301	2.86655	0.868277	0.351433	0.772385	2.44236	2.12661	3.045	2.9706	2.67349	4.12834
FVEG_00193	n/a	W7L8X4	Uncharacterized protein	NC_031675.1	5712771	5715457	+	2687	0.851952	6.22151	9.36965	0.00220608	0.0654429	14.3285	18.9694	26.2901	40.2069	35.9235	32.2943
FVEG_00194	n/a	W7LKF2	Uncharacterized protein	NC_031675.1	5710920	5711387	+	468	0.236966	4.47725	0.854095	0.355397	0.776542	37.7024	43.1647	47.9186	56.1518	52.3502	48.2275
FVEG_00195	n/a	W7LBQ5	Ubiquitinyl hydrolase 1 (EC 3.4.19.12)	NC_031675.1	5708423	5710623	+	2201	0.22754	5.98984	0.99485	0.31856	0.738725	22.922	29.6961	25.8892	35.9376	30.9984	28.2309
FVEG_00196	n/a	W7LTY1	Uncharacterized protein	NC_031675.1	5706555	5707314	-	760	1.4596	-1.65626	5.0643	0.0244236	0.232662	0.174234	0.102627	0.201189	0.688113	0.255037	0.473275
FVEG_00197	n/a	W7L8Y0	COP9 signalosome complex subunit 2	NC_031675.1	5701925	5704173	+	2249	0.0783011	5.08588	0.11016	0.739963	1	12.9828	15.9184	14.4134	16.7036	15.065	15.4935
FVEG_00198	n/a	W7LKR0	Uncharacterized protein	NC_031675.1	5699729	5701849	+	2121	0.269796	4.34424	1.11331	0.291363	0.707596	6.75826	8.25564	10.7655	10.0681	9.79651	11.8709
FVEG_00199	n/a	W7LKF5	Uncharacterized protein	NC_031675.1	5696155	5699961	-	3807	0.522468	0.602546	1.23873	0.265716	0.691749	0.24348	0.286827	0.374863	0.6754	0.376761	0.330683
FVEG_00200	n/a	W7LTY5	GH16 domain-containing protein	NC_031675.1	5694435	5695391	-	957	-0.744459	-1.00712	1.83447	0.175601	0.591827	0.207552	0.978012	0.479323	0.227693	0.48609	0.234906
FVEG_00201	n/a	W7L8Y7	ADP-ribose pyrophosphatase	NC_031675.1	5693382	5694455	+	1074	-0.147017	3.59176	0.228458	0.632669	0.961072	11.4664	12.8542	10.1556	11.6458	9.20414	11.4705
FVEG_00202	n/a	W7LKR5	Nudix hydrolase domain-containing protein	NC_031675.1	5692041	5692897	+	857	-0.0600536	1.63417	0.0276632	0.867903	1	2.8585	3.54943	4.22255	3.40711	2.75928	4.45938
FVEG_00203	n/a	W7LKG4	Uncharacterized protein	NC_031675.1	5690466	5691621	+	1156	0.274595	3.3554	0.757426	0.384135	0.796642	8.07568	5.86998	9.61161	9.08555	8.71892	11.357
FVEG_00204	n/a	W7LBR1	Homoserine O-acetyltransferase	NC_031675.1	5688005	5690230	-	2226	0.213594	5.96069	0.938428	0.332682	0.752405	24.1666	26.174	25.9419	30.0717	29.9537	31.5899
FVEG_00205	n/a	W7LTY9	Uncharacterized protein	NC_031675.1	5685125	5688322	+	3198	-0.39754	3.74445	1.56411	0.211065	0.647589	5.01019	5.87778	3.17155	3.43411	4.02445	3.31795
FVEG_00206	n/a	W7L8Z0	Pre-mRNA-splicing factor ISY1	NC_031675.1	5682755	5684273	+	1519	-0.0253916	5.04359	0.0117431	0.913706	1	20.9001	20.4619	23.0513	22.9235	20.8758	21.7258
FVEG_00207	n/a	W7LKR8	Dolichyl-diphosphooligosaccharide--protein glycosyltransferase subunit WBP1 (Oligosaccharyl transferase subunit WBP1)	NC_031675.1	5679706	5681482	+	1777	0.409526	6.46446	2.77314	0.0958578	0.454348	35.1538	55.2822	36.9998	62.6853	55.8688	53.4878
FVEG_00208	n/a	W7LKG7	NADH dehydrogenase	NC_031675.1	5678093	5679544	-	1452	0.301691	4.65177	1.25344	0.262897	0.689249	11.354	20.09	14.9183	20.6197	19.9969	17.2165
FVEG_00211	n/a	W7LKS3	Uncharacterized protein	NC_031675.1	5669186	5669326	+	141	0.0537988	-2.14091	0.00324109	0.954601	1	0.469568	1.38292	1.08442	2.16357	0.549868	0.637746
FVEG_00212	n/a	W7LKH1	Cerevisin	NC_031675.1	5665839	5667988	-	2150	1.0146	8.56954	9.38911	0.00218279	0.0652272	74.6007	155.195	125.571	262.74	198.859	254.961
FVEG_00213	n/a	W7LTZ8	Putative phospholipase (EC 3.1.1.47)	NC_031675.1	5660321	5662080	+	1760	-0.226376	5.63456	0.443969	0.505213	0.894692	33.4619	19.765	36.1409	18.8188	25.506	34.3339
FVEG_00214	n/a	W7LKT1	Uncharacterized protein	NC_031675.1	5655651	5657099	+	1449	1.18103	1.78589	4.719	0.0298311	0.257325	0.708241	1.61483	2.04013	4.1806	3.50469	2.10998
FVEG_00215	n/a	W7LKH6	Zn(2)-C6 fungal-type domain-containing protein	NC_031675.1	5652410	5654888	-	2479	0.197448	3.31613	0.297041	0.585743	0.937791	3.21831	3.28787	4.37926	4.04337	5.64518	3.39158
FVEG_00216	n/a	W7LBS0	Uncharacterized protein	NC_031675.1	5649403	5651232	+	1830	0.537442	5.68526	1.49946	0.220754	0.663208	12.9343	40.9375	13.5636	51.1773	39.4435	12.5301
FVEG_00217	n/a	W7LU02	Uncharacterized protein	NC_031675.1	5646084	5648933	-	2850	0.413236	4.52381	0.800044	0.37108	0.788106	3.87962	14.532	3.21903	13.6552	9.97026	3.58111
FVEG_00218	n/a	W7LKT9	Uncharacterized protein	NC_031675.1	5645617	5646970	+	1354	-1.0152	1.56437	5.93844	0.0148141	0.179856	3.20288	3.68669	1.5057	1.25527	1.74646	1.12901
FVEG_00219	n/a	W7LKI3	N-acetyltransferase domain-containing protein	NC_031675.1	5644197	5644956	+	760	-0.318383	7.36222	1.4664	0.225914	0.668446	253.337	234.092	216.815	173.921	226.422	187.003
FVEG_00220	n/a	W7LBS3	Uncharacterized protein	NC_031675.1	5642532	5643832	+	1301	-0.578766	7.10714	3.94832	0.0469182	0.32405	148.78	134.53	89.713	75.2358	105.779	74.9928
FVEG_00221	n/a	W7LU15	Uncharacterized protein	NC_031675.1	5639758	5641623	-	1866	-0.716498	8.16614	5.43218	0.019769	0.208522	222.986	206.026	134.057	102.132	142.452	105.656
FVEG_00222	n/a	W7L904	Zn(2)-C6 fungal-type domain-containing protein	NC_031675.1	5637540	5639455	+	1916	-0.063841	4.70031	0.0587908	0.808417	1	12.8548	13.0673	14.7371	14.3297	14.9924	11.1933
FVEG_00223	n/a	W7LKU4	MFS domain-containing protein	NC_031675.1	5634506	5636372	-	1867	-0.870591	2.48578	6.46415	0.0110072	0.154006	4.52151	3.0079	3.68542	2.31091	1.80643	2.19146
FVEG_00224	n/a	W7LKI6	Uncharacterized protein	NC_031675.1	5632825	5634534	+	1710	-1.71443	-3.49036	1.14638	0.284309	0.700068	0.0193594	0	0	0	0	0
FVEG_00225	n/a	W7LBS6	NmrA domain-containing protein	NC_031675.1	5630861	5632314	+	1454	-0.955243	3.46135	8.93158	0.00280283	0.0745863	6.64823	9.01197	14.3369	4.8556	4.85237	5.56602
FVEG_00226	n/a	W7LU19	Uncharacterized protein	NC_031675.1	5629514	5630189	-	676	-1.77706	5.78206	9.39793	0.0021723	0.0651733	176.394	86.6499	95.3764	19.276	29.4183	67.5081
FVEG_00227	n/a	W7L909	Conidiation-specific protein 10	NC_031675.1	5628626	5629161	+	536	-1.03567	0.507401	4.89564	0.0269245	0.244695	2.03815	3.05583	5.13483	1.95136	1.08486	1.9293
FVEG_00228	n/a	W7LKU7	Zn(2)-C6 fungal-type domain-containing protein	NC_031675.1	5624842	5627500	-	2659	0.553611	3.52501	3.17017	0.0749945	0.403356	2.57715	4.00396	3.79528	5.42502	5.83161	4.34562
FVEG_00229	n/a	W7LKI9	MFS domain-containing protein	NC_031675.1	5622970	5625021	+	2052	-0.421275	4.37556	1.58329	0.208287	0.644287	12.874	9.35045	11.3759	8.51646	11.2594	6.63899
FVEG_00230	n/a	W7LBS9	Pyrimidine 5'-nucleotidase	NC_031675.1	5621380	5622288	-	909	0.024369	1.70119	0.00384637	0.950548	1	3.53261	2.57414	4.14921	3.73958	3.79554	3.11612
FVEG_00232	n/a	W7LKV1	MFS domain-containing protein	NC_031675.1	5614030	5615689	+	1660	1.79208	-1.40131	3.58572	0.0582781	0.359787	0.0199425	0.16445	0.0614072	0.472559	0.16347	0.21668
FVEG_00235	n/a	W7LBT3	Dipeptidase (EC 3.4.13.19)	NC_031675.1	5610157	5611545	-	1389	0.481064	-0.258189	0.540306	0.462306	0.859754	0.309834	0.280765	0.73388	1.22364	0.362818	0.420802
FVEG_00236	n/a	W7LU34	Uncharacterized protein	NC_031675.1	5607786	5609974	+	2189	-0.517967	2.14969	1.90818	0.167165	0.576972	1.69379	2.6367	2.63106	1.69225	1.27507	2.05396
FVEG_00237	n/a	W7LKV9	NmrA domain-containing protein	NC_031675.1	5604106	5605062	-	957	-2.88611	1.34023	15.2598	9.37e-05	0.00861749	7.99075	3.17854	1.75752	0.409848	0.364567	0.798682
FVEG_00238	n/a	W7LKJ8	Carrier domain-containing protein	NC_031675.1	5600617	5604108	+	3492	-0.81711	3.23904	1.74279	0.186786	0.611825	6.09571	1.95438	2.23313	1.16065	1.80951	2.33046
FVEG_00239	n/a	W7LU39	Uncharacterized protein	NC_031675.1	5597282	5598817	-	1536	-1.17163e-15	-3.60385	0	1	1	0	0	0	0	0	0
FVEG_00240	n/a	W7L922	Zn(2)-C6 fungal-type domain-containing protein	NC_031675.1	5594663	5597258	+	2596	0.101831	4.24126	0.118452	0.730719	1	5.20287	9.0435	6.71458	8.47771	7.15283	7.17022
FVEG_00241	n/a	W7LKK2	GFA domain-containing protein	NC_031675.1	5593407	5594166	-	760	-0.651855	0.873899	1.7927	0.180597	0.601719	2.78775	2.97618	2.34721	1.14685	1.78526	2.66217
FVEG_00242	n/a	W7LBU9	HET domain-containing protein	NC_031675.1	5591341	5593482	+	2142	-0.153087	2.13811	0.181962	0.669692	0.977645	1.70005	2.34863	2.23669	2.19733	2.09935	1.55328
FVEG_00243	n/a	W7LU43	Uncharacterized protein	NC_031675.1	5588529	5590753	+	2225	0.117253	-1.25347	0.0391699	0.843113	1	0.119028	0.122691	0.183256	0.0783469	0.209073	0.202072
FVEG_00244	n/a	W7L927	Uncharacterized protein	NC_031675.1	5586971	5588218	-	1248	-1.00707	-2.73148	0.598334	0.439214	0.840758	0.0530522	0.0937457	0.0408397	0.139681	0	0
FVEG_00245	n/a	W7LKW9	Uncharacterized protein	NC_031675.1	5584289	5586056	-	1768	1.28813	-3.18751	0.850328	0.35646	0.777774	0	0.0220578	0	0.0492992	0	0.0254305
FVEG_00246	n/a	W7LKK6	Uncharacterized protein	NC_031675.1	5583045	5584157	+	1113	-0.374421	-1.49388	0.406499	0.523752	0.904407	0.148718	0.455505	0.228967	0.156623	0.278639	0.201982
FVEG_00247	n/a	W7LBV3	Response regulatory domain-containing protein	NC_031675.1	5581842	5582799	-	958	-0.168117	1.06775	0.167983	0.68191	0.983318	1.65868	2.44248	2.44731	1.91063	1.45675	2.769
FVEG_00248	n/a	W7LU48	MFS domain-containing protein	NC_031675.1	5577358	5579463	+	2106	0.2501	2.75363	0.573853	0.448732	0.849803	2.51507	2.87024	3.09777	3.64205	2.74268	4.18441
FVEG_00249	n/a	W7LKX4	Trehalose-6-phosphate hydrolase	NC_031675.1	5574689	5576585	-	1897	0.249785	0.0637435	0.228902	0.632339	0.96092	0.680589	0.28781	0.403015	0.482441	0.470011	0.687334
FVEG_00250	n/a	W7LKL0	Uncharacterized protein	NC_031675.1	5572285	5573493	-	1209	1.43659	1.7228	7.87072	0.00502418	0.104653	0.711926	1.90314	1.81276	5.08259	3.23849	3.49573
FVEG_00251	n/a	W7LBV7	N-acetyltransferase domain-containing protein	NC_031675.1	5558027	5558727	-	701	1.74104	4.94935	22.5753	2.02e-06	0.000530795	11.0034	29.652	21.885	61.6095	53.4756	89.6015
FVEG_00252	n/a	W7LU53	HET domain-containing protein	NC_031675.1	5555993	5557750	-	1758	1.81705	-3.48943	1.27074	0.259628	0.689249	0	0	0	0	0.022051	0
FVEG_00253	n/a	W7L937	Uncharacterized protein	NC_031675.1	5552916	5555450	+	2535	-1.17163e-15	-3.60385	0	1	1	0	0	0	0	0	0
FVEG_00254	n/a	W7LKY0	Uncharacterized protein	NC_031675.1	5551378	5552286	+	909	0.742968	-1.54715	0.735126	0.391227	0.801752	0.109256	0.429023	0.112141	0.623263	0.213232	0.247311
FVEG_00256	n/a	W7LKY6	ANK_REP_REGION domain-containing protein	NC_031675.1	5539935	5543674	+	3740	0.289786	-0.825364	0.213406	0.64411	0.967073	0.0531089	0.0834187	0.2453	0.104873	0.176208	0.132239
FVEG_00257	n/a	W7LKL8	HET domain-containing protein	NC_031675.1	5536361	5539406	-	3046	0.540848	-1.85872	0.359433	0.548821	0.918323	0.0108682	0.102425	0.0501983	0.0572298	0.0381802	0.132846
FVEG_00258	n/a	W7LBW7	Uncharacterized protein	NC_031675.1	5533360	5535288	-	1929	-1.17163e-15	-3.60385	0	1	1	0	0	0	0	0	0
FVEG_00259	n/a	W7LU62	Uncharacterized protein	NC_031675.1	5530528	5532630	+	2103	2.19229	-2.60317	4.37757	0.0364148	0.285191	0.0157416	0.0185441	0	0.124338	0.036867	0.042759
FVEG_00260	n/a	W7LKZ0	Zn(2)-C6 fungal-type domain-containing protein	NC_031675.1	5527468	5528917	-	1450	0.169848	-0.826499	0.121704	0.727194	1	0.251138	0.457221	0.210902	0.300555	0.481229	0.279069
FVEG_00261	n/a	W7LBX2	Uncharacterized protein	NC_031675.1	5524069	5524716	-	648	-3.50859	-3.18618	4.62293	0.0315474	0.264835	0.102175	0	0.157309	0	0	0
FVEG_00262	n/a	W7LU65	GMC_OxRdtase_N domain-containing protein	NC_031675.1	5521219	5523516	-	2298	-0.794526	-2.79764	0.506323	0.476735	0.870513	0.0576232	0	0.0443585	0.037929	0.0168693	0
FVEG_00263	n/a	W7L951	Uncharacterized protein	NC_031675.1	5519899	5520958	-	1060	0.394329	3.76398	1.95965	0.161551	0.568009	8.43229	9.82314	14.6172	14.3487	12.1417	17.5603
FVEG_00264	n/a	W7LBX7	Uncharacterized protein	NC_031675.1	5515942	5517002	-	1061	1.56495	-1.74693	1.6676	0.19658	0.628239	0.24961	0.0735122	0	0.123225	0.511517	0.211881
FVEG_00265	n/a	W7LU76	Uncharacterized protein	NC_031675.1	5515172	5515570	+	399	-1.56316	3.09241	2.67123	0.102177	0.467564	66.2091	19.2548	8.68627	4.58742	6.60668	15.2124
FVEG_00266	n/a	W7L955	Uncharacterized protein	NC_031675.1	5513869	5514520	+	652	-0.247111	3.20854	0.42324	0.515325	0.900298	9.13929	21.2337	14.9308	8.7562	11.4157	19.3084
FVEG_00267	n/a	W7LKZ6	Uncharacterized protein	NC_031675.1	5512579	5513205	-	627	-1.17163e-15	-3.60385	0	1	1	0	0	0	0	0	0
FVEG_00268	n/a	W7LBY3	Uncharacterized protein	NC_031675.1	5509823	5511168	+	1346	-0.78453	4.33311	3.64922	0.0560955	0.354264	17.905	20.745	15.4116	7.80304	8.9858	18.0713
FVEG_00269	n/a	W7LU82	Uncharacterized protein	NC_031675.1	5508283	5509667	-	1385	-0.889744	2.72657	3.66349	0.0556169	0.353598	6.19067	7.29281	4.3424	2.45435	2.93891	4.83697
FVEG_00270	n/a	W7LKZ9	HET domain-containing protein	NC_031675.1	5505836	5508099	+	2264	0.527835	-1.78158	0.48075	0.488083	0.879208	0.0438665	0.0516761	0.135074	0.192493	0.0513679	0.0992957
FVEG_00271	n/a	W7LKN8	Uncharacterized protein	NC_031675.1	5503096	5505033	-	1938	-0.385601	4.25887	1.52883	0.216288	0.655736	12.3501	10.1218	10.1515	7.42082	8.34122	10.2079
FVEG_00272	n/a	W7LU86	SET domain-containing protein	NC_031675.1	5498761	5500256	+	1496	0.0427471	-3.18802	0.0012199	0.972138	1	0.0221287	0	0.0340695	0.0291313	0.0259129	0
FVEG_00273	n/a	W7L965	Hce2 domain-containing protein	NC_031675.1	5497314	5498270	+	957	-1.17163e-15	-3.60385	0	1	1	0	0	0	0	0	0
FVEG_00274	n/a	W7LL01	Uncharacterized protein	NC_031675.1	5496052	5496792	-	741	-0.507807	-1.05604	0.920371	0.337378	0.757762	0.536106	0.578921	0.75661	0.294065	0.523153	0.546086
FVEG_00275	n/a	W7LKQ2	Uncharacterized protein	NC_031675.1	5494362	5495645	-	1284	-0.0736211	-1.6362	0.0106515	0.917799	1	0.206259	0.212607	0.119084	0.135765	0.120765	0.315148
FVEG_00276	n/a	W7LBZ0	RelA_SpoT domain-containing protein	NC_031675.1	5492576	5493406	+	831	2.56648	-3.38355	2.34301	0.125846	0.505308	0	0	0	0	0.0932988	0
FVEG_00277	n/a	W7L970	DUF2235 domain-containing protein	NC_031675.1	5487858	5489707	-	1850	0.457695	-1.8952	0.362861	0.546922	0.916941	0.0894718	0.0421602	0.110201	0.047114	0.104772	0.21873
FVEG_00279	n/a	W7LL04	Uncharacterized protein	NC_031675.1	5484591	5487257	-	2667	-0.699714	-2.86699	0.400249	0.52696	0.906909	0.0248253	0.0146225	0.0382212	0.0163406	0.0290706	0
FVEG_00280	n/a	W7LKQ6	Uncharacterized protein	NC_031675.1	5481369	5484169	-	2801	-0.122533	3.93668	0.1856	0.666604	0.976473	4.7039	6.33495	5.75005	5.92794	4.77478	5.21683
FVEG_00281	n/a	W7LU93	Uncharacterized protein	NC_031675.1	5473950	5477586	-	3637	-0.0954927	7.5499	0.167309	0.682514	0.983753	49.1972	50.7181	57.078	49.2362	50.7034	52.0075
FVEG_00282	n/a	W7LL08	Catechol O-methyltransferase	NC_031675.1	5472749	5473645	-	897	0.339199	1.24483	0.8498	0.356609	0.777891	1.80839	2.13034	2.7842	2.81791	2.85232	3.00743
FVEG_00283	n/a	W7LKR3	Uncharacterized protein	NC_031675.1	5468882	5471626	-	2745	-0.18152	-2.13482	0.0410631	0.839416	1	0.0241199	0.056828	0.0928378	0.0952579	0.0282446	0.0327585
FVEG_00284	n/a	W7LC09	Uncharacterized protein	NC_031675.1	5467512	5468123	+	612	-1.17163e-15	-3.60385	0	1	1	0	0	0	0	0	0
FVEG_00285	n/a	W7LU98	Uncharacterized protein	NC_031675.1	5464254	5466430	+	2177	-0.637973	-2.14647	0.318396	0.572573	0.931282	0.091239	0.0358275	0.0936481	0	0.106842	0.0619583
FVEG_00286	n/a	W7L982	Uncharacterized protein	NC_031675.1	5462738	5463167	-	430	0.842038	-2.80228	0.460993	0.49716	0.887899	0.153975	0.0906936	0	0	0.360611	0.209121
FVEG_00287	n/a	W7LC13	Uncharacterized protein	NC_031675.1	5456568	5462035	+	5468	0.194255	3.70903	0.381559	0.53677	0.913046	1.7194	2.43917	2.41417	3.12428	2.35373	2.2941
FVEG_00288	n/a	W7LC21	Polynucleotide adenylyltransferase (EC 2.7.7.19)	NC_031675.1	5448696	5454487	-	5792	-0.0447676	6.82045	0.0377508	0.845944	1	16.5008	22.9397	19.3242	20.4735	18.9545	19.096
FVEG_00289	n/a	W7LUB0	Uncharacterized protein	NC_031675.1	5447058	5448575	-	1518	0.660126	4.63585	4.58391	0.0322736	0.266535	8.67959	12.5627	16.855	19.4361	24.0817	17.1492
FVEG_00291	n/a	W7LC32	Sialidase-1	NC_031675.1	5435206	5438379	-	3174	1.55982	-3.09769	1.21751	0.269851	0.695708	0	0	0.016058	0.0411914	0.0122135	0
FVEG_00292	n/a	W7LUB4	Uncharacterized protein	NC_031675.1	5431001	5432184	-	1184	0.711558	-3.27764	0.232731	0.629506	0.959488	0	0	0.0430473	0.0736157	0	0
FVEG_00293	n/a	W7L998	Uncharacterized protein	NC_031675.1	5428547	5429770	-	1224	-0.913227	-3.02274	0.370908	0.54251	0.914698	0.0811386	0.0318613	0	0	0	0.0734658
FVEG_00294	n/a	W7LL29	Uncharacterized protein	NC_031675.1	5426764	5428010	-	1247	1.72436	-3.4868	1.16889	0.27963	0.700068	0	0	0	0	0	0.0360554
FVEG_00295	n/a	W7LKU1	Uncharacterized protein	NC_031675.1	5425144	5425491	+	348	-2.56321	-3.38392	2.31132	0.128435	0.508714	0	0.224128	0	0	0	0
FVEG_00296	n/a	W7LC42	Uncharacterized protein	NC_031675.1	5423406	5424635	+	1230	-0.475479	7.01898	3.33898	0.0676565	0.384418	133.064	115.568	111.342	81.1022	95.8741	90.9457
FVEG_00297	n/a	W7L9A5	Metallophos domain-containing protein	NC_031675.1	5417218	5420632	-	3415	0.153501	7.73533	0.367792	0.54421	0.915247	46.1137	68.9178	60.6392	66.8574	60.3564	73.0305
FVEG_00298	n/a	W7LKU5	Uncharacterized protein	NC_031675.1	5417413	5418343	+	931	-1.17163e-15	-3.60385	0	1	1	0	0	0	0	0	0
FVEG_00299	n/a	W7LC46	ER membrane protein complex subunit 1	NC_031675.1	5413179	5417219	+	4041	0.146107	6.9595	0.390772	0.531894	0.910588	25.1254	33.5553	27.8993	33.8744	31.0336	33.7125
FVEG_00300	n/a	W7LUC0	Uncharacterized protein	NC_031675.1	5411120	5413213	-	2094	0.0927608	2.03647	0.0631614	0.801567	1	1.34379	2.2721	1.9472	2.20608	1.8883	1.93243
FVEG_00301	n/a	W7L9B0	Uncharacterized protein	NC_031675.1	5408270	5411289	+	3020	-0.180271	5.36237	0.613939	0.433309	0.836969	13.7241	15.2635	13.5858	12.8433	13.3883	12.6546
FVEG_00302	n/a	W7LL39	Uncharacterized protein	NC_031675.1	5406782	5408002	+	1221	0.328215	6.97973	1.78099	0.182027	0.60426	86.7605	77.6132	106.444	106.542	121.059	122.363
FVEG_00303	n/a	W7LKV0	WD_REPEATS_REGION domain-containing protein	NC_031675.1	5403485	5406000	+	2516	-0.533904	5.30235	5.13531	0.0234439	0.228018	19.3548	20.5531	14.6057	13.6492	14.2059	10.9901
FVEG_00304	n/a	W7LC50	Uncharacterized protein	NC_031675.1	5401059	5403015	+	1957	0.946126	-3.28439	0.409975	0.521982	0.902818	0.016916	0	0	0.022269	0.0198087	0
FVEG_00306	n/a	W7L9B4	Uncharacterized protein	NC_031675.1	5397993	5402569	-	4577	1.02979	6.02431	6.8457	0.0088855	0.140229	5.46077	9.28732	13.9307	24.1183	18.7603	14.784
FVEG_00308	n/a	W7LC55	Protein BTN	NC_031675.1	5394119	5395732	-	1614	-0.565194	2.11281	1.69546	0.192883	0.622161	3.81502	3.02031	2.33682	1.8091	1.94549	2.64641
FVEG_00309	n/a	W7LUD0	Zn(2)-C6 fungal-type domain-containing protein	NC_031675.1	5392335	5393856	-	1522	0.869537	2.89104	4.83368	0.027909	0.249038	1.89231	4.40716	4.21942	6.78618	6.03644	5.9377
FVEG_00310	n/a	W7L9B9	Nicotinate phosphoribosyltransferase (EC 6.3.4.21)	NC_031675.1	5390416	5392534	+	2119	0.359152	6.71647	2.33491	0.126503	0.506838	34.0263	45.0164	50.3666	59.0671	56.6392	54.1061
FVEG_00311	n/a	W7LL46	WD_REPEATS_REGION domain-containing protein	NC_031675.1	5387162	5390257	-	3096	-0.493633	6.95134	3.70621	0.0542102	0.349128	51.3249	42.5378	43.2141	32.3475	37.8516	30.6857
FVEG_00312	n/a	W7LC65	Protein PNG1	NC_031675.1	5380738	5383660	-	2923	-0.0166559	7.78385	0.0043911	0.947167	1	80.2641	69.6711	72.7641	75.1886	69.5739	83.5387
FVEG_00313	n/a	W7LUD4	Uncharacterized protein	NC_031675.1	5378962	5380517	-	1556	-0.0727831	3.75651	0.0661261	0.797063	1	7.93573	8.87235	9.30264	9.35468	8.81944	7.57057
FVEG_00314	n/a	W7L9C2	PKS_ER domain-containing protein	NC_031675.1	5377257	5378751	-	1495	-1.99847	1.97732	16.874	3.99e-05	0.00508237	5.66874	3.31289	3.03421	0.787072	1.19279	1.02253
FVEG_00316	FUM1	W7LKX1	Highly reducing polyketide synthase FUM1 (HR-PKS FUM1) (EC 2.3.1.-) (Fumonisin biosynthesis cluster protein 1)	NC_031675.1	5365163	5373398	-	8236	-0.0921301	2.73227	0.0740215	0.785569	1	0.71145	0.965959	0.754989	0.888966	0.687201	0.78065
FVEG_00317	FUM6	Q9HGE0	Bifunctional cytochrome P450/NADPH--P450 reductase (Fumonisin biosynthesis cluster protein 6) [Includes: Cytochrome P450 monooxygenase (EC 1.14.14.1); NADPH--cytochrome P450 reductase (EC 1.6.2.4)]	NC_031675.1	5361597	5364797	+	3201	-1.14117	-0.84186	4.93154	0.0263708	0.24223	0.237865	0.182747	0.175148	0.0953025	0.0847734	0.0983217
FVEG_00319	FUM7	W7LUF3	Dehydrogenase FUM7 (EC 1.14.11.-) (Fumonisin biosynthesis cluster protein 7)	NC_031675.1	5359393	5360667	-	1275	-1.42506	0.08841	8.87352	0.00289337	0.076393	1.32418	1.34582	0.599623	0.410169	0.456067	0.352636
FVEG_00320	FUM3	W7LKX6	Dioxygenase FUM3 (EC 1.14.11.-) (Fumonisin biosynthesis cluster protein 3)	NC_031675.1	5354581	5355483	+	903	0.890681	-3.01368	0.552179	0.457429	0.85668	0.0366606	0	0.0564429	0.0965238	0	0.0995816
FVEG_00321	FUM10	Q8J2R0	Acyl-CoA synthetase FUM10 (EC 6.2.1.-) (Fumonisin biosynthesis cluster protein 10)	NC_031675.1	5352620	5354106	-	1487	-1.32728	-1.29349	3.21224	0.0730892	0.398731	0.311677	0.157357	0.445584	0.0293077	0.104279	0.272125
FVEG_00322	FUM11	Q8J2Q9	Tricarboxylate transporter FUM11 (Fumonisin biosynthesis cluster protein 11)	NC_031675.1	5350754	5351436	+	683	1.92658	-1.90756	5.29207	0.0214228	0.218194	0.0969387	0.228394	0	0.638074	0.397305	0.263315
FVEG_00323	FUM2	W7L9E5	Cytochrome P450 monooxygenase FUM2 (EC 1.-.-.-) (Fumonisin biosynthesis cluster protein 2)	NC_031675.1	5348492	5350059	-	1568	0.0438888	-2.32397	0.00145707	0.969551	1	0.0211126	0.0994853	0.0975152	0.166762	0.024723	0.0573483
FVEG_00324	FUM13	W7LL82	NAD-dependent epimerase/dehydratase FUM13 (EC 1.1.1.-) (Fumonisin biosynthesis cluster protein 13)	NC_031675.1	5346465	5347656	-	1192	-0.430815	0.260497	0.841107	0.35908	0.779476	1.05535	1.27595	0.812409	0.731216	0.682952	1.01841
FVEG_00325	FUM14	Q8J2Q6	Nonribosomal peptide synthetase 8 (EC 6.3.2.-) (Fumonisin biosynthesis cluster protein 14)	NC_031675.1	5344851	5346170	+	1320	-0.673858	1.93725	3.06696	0.0798986	0.415731	3.51109	3.69301	3.01174	1.74982	2.58438	2.35024
FVEG_00326	FUM16	W7L9F0	Acyl-CoA synthetase FUM16 (EC 6.2.1.-) (Fumonisin biosynthesis cluster protein 16) (Long-chain-fatty-acid--CoA ligase FUM16)	NC_031675.1	5339336	5341807	+	2472	-0.63862	3.02951	2.83929	0.0919846	0.443082	4.82105	3.91244	2.96901	2.23896	2.7757	2.65547
FVEG_00327	FUM17	W7LKY5	Sphingosine N-acyltransferase-like protein FUM17 (EC 2.3.1.-) (Fumonisin biosynthesis cluster protein 17)	NC_031675.1	5337435	5339070	-	1636	-0.59503	0.577477	1.40029	0.236675	0.678352	1.35575	1.02501	0.654234	0.532769	0.781948	0.714541
FVEG_00328	FUM18	Q8J2Q2	Sphingosine N-acyltransferase-like protein FUM18 (EC 2.3.1.-) (Fumonisin biosynthesis cluster protein 18)	NC_031675.1	5336132	5337738	+	1607	-1.03484	5.21556	6.80943	0.0090678	0.141862	40.0674	27.6652	22.8357	11.5256	14.4738	19.4449
FVEG_00329	FUM19	Q8J2Q1	ABC transporter FUM19 (Fumonisin biosynthesis cluster protein 19)	NC_031675.1	5330999	5335461	-	4463	-0.992448	3.71695	4.92892	0.0264108	0.242462	4.75465	3.73118	2.85503	1.28896	2.24099	2.4178
FVEG_00330	n/a	W7LKZ7	Uncharacterized protein	NC_031675.1	5327480	5328802	-	1323	-0.626298	-2.52507	0.406325	0.523841	0.904407	0.0250223	0.0294771	0.231147	0.0658813	0	0.101953
FVEG_00331	n/a	W7LUH4	Uncharacterized protein	NC_031675.1	5323491	5324520	-	1030	-0.298191	2.84484	0.724559	0.394652	0.804419	7.71368	7.91323	6.53182	8.03912	4.51639	6.54773
FVEG_00332	n/a	W7L9G0	Mannose-P-dolichol utilization defect 1 protein homolog	NC_031675.1	5321017	5323501	+	2485	0.0665114	6.0838	0.0941548	0.75896	1	23.5928	28.7504	26.3146	28.1125	30.4353	26.6329
FVEG_00333	n/a	W7LCB4	Uncharacterized protein	NC_031675.1	5318845	5320670	-	1826	0.0864059	4.80262	0.129442	0.719012	1	14.413	14.5229	14.5982	16.5396	15.5827	15.7832
FVEG_00334	n/a	W7LUH7	Biotin synthase (EC 2.8.1.6)	NC_031675.1	5316301	5317648	-	1348	1.15774	7.09854	13.0166	0.000308742	0.0189497	48.6499	63.7338	70.8183	191.004	143.818	98.5275
FVEG_00335	n/a	W7L9G3	Uncharacterized protein	NC_031675.1	5313458	5314456	-	999	0.0264119	5.87461	0.0127668	0.910038	1	59.6147	54.6522	56.6821	57.9764	61.5827	60.7582
FVEG_00336	n/a	W7LLA0	Histone acetyltransferase GCN5 (EC 2.3.1.48)	NC_031675.1	5310275	5311895	+	1621	0.053896	4.73532	0.047834	0.826876	1	13.6829	16.0708	17.8278	18.4699	15.4967	17.0303
FVEG_00337	n/a	W7LCC2	Cell cycle checkpoint protein	NC_031675.1	5308374	5309460	-	1087	0.0662904	5.64397	0.0763687	0.78228	1	41.8147	49.3308	41.1682	48.4317	43.4018	51.6205
FVEG_00338	n/a	W7L9G9	Uncharacterized protein	NC_031675.1	5302899	5306274	-	3376	0.304033	4.47848	1.30103	0.254024	0.689249	4.64797	5.92598	6.95978	8.01643	7.07335	7.07178
FVEG_00339	n/a	W7LLA6	Uncharacterized protein	NC_031675.1	5302073	5302766	-	694	0.0195246	3.57896	0.00461081	0.945863	1	15.0735	18.2067	16.8914	18.8388	16.4782	17.2977
FVEG_00340	n/a	W7LL19	Metallophos domain-containing protein	NC_031675.1	5299524	5302211	+	2688	0.16472	4.93275	0.441669	0.506318	0.895126	8.5594	12.0128	11.1492	12.2084	11.1624	13.1806
FVEG_00341	n/a	W7LCC6	Uncharacterized protein	NC_031675.1	5292868	5299259	+	6392	-0.501878	5.33579	3.95783	0.0466537	0.323063	7.87217	7.71179	6.17165	5.36574	5.04584	5.43022
FVEG_00342	n/a	W7LL25	Uncharacterized protein	NC_031675.1	5287823	5291118	+	3296	0.582775	5.54986	4.59194	0.0321227	0.266505	10.1945	9.14613	14.5203	19.4631	17.0188	15.2371
FVEG_00343	n/a	W7LCD3	Translation initiation factor 4E	NC_031675.1	5285803	5287972	-	2170	-0.15432	8.29392	0.369094	0.543499	0.915047	155.851	140.34	152.058	136.706	140.968	139.193
FVEG_00344	n/a	W7LLC4	Uncharacterized protein	NC_031675.1	5283596	5286021	+	2426	-0.127027	4.54004	0.256424	0.612587	0.952489	8.82879	11.3973	9.13894	9.86219	10.77	7.37614
FVEG_00345	n/a	W7LL31	BolA protein	NC_031675.1	5280084	5281992	-	1909	-1.20009	5.45958	21.3515	3.82e-06	0.000841409	37.4052	35.6684	21.2789	14.4051	16.1439	11.2108
FVEG_00346	n/a	W7LCD7	Uncharacterized protein	NC_031675.1	5277452	5280175	+	2724	-0.159348	4.56183	0.412744	0.52058	0.902797	8.32475	9.73524	8.85016	8.51131	8.01214	8.40132
FVEG_00347	n/a	W7LUI9	1-phosphatidylinositol-3-phosphate 5-kinase (EC 2.7.1.150)	NC_031675.1	5268562	5276219	-	7658	-0.555427	5.7589	5.87278	0.0153768	0.182394	7.5218	8.75398	8.4991	5.4689	5.48227	6.54044
FVEG_00348	MDM12	W7L9I2	Mitochondrial distribution and morphology protein 12 (Mitochondrial inheritance component MDM12)	NC_031675.1	5266757	5268108	-	1352	0.0461087	3.30804	0.0237482	0.877527	1	6.39075	6.74969	7.99202	7.12373	7.51228	7.88149
FVEG_00349	n/a	W7LLD1	Vacuolar protein sorting-associated protein 28 (ESCRT-I complex subunit VPS28)	NC_031675.1	5265719	5266874	+	1156	-0.072114	3.75933	0.0612347	0.804555	1	11.8558	10.6267	12.6538	10.6689	11.6364	12.2904
FVEG_00350	n/a	W7LL36	Uncharacterized protein	NC_031675.1	5262983	5265572	-	2590	-0.435075	7.86744	2.59746	0.107035	0.476537	111.149	95.6737	97.1343	72.32	88.9515	72.2155
FVEG_00351	n/a	W7LCE1	Uncharacterized protein	NC_031675.1	5259210	5263003	+	3794	-0.217958	4.47965	0.667557	0.413905	0.821799	6.77971	6.8252	4.90335	6.76566	4.76141	4.98909
FVEG_00352	n/a	W7LUJ3	Uncharacterized protein	NC_031675.1	5256167	5258555	-	2389	0.18193	4.32746	0.457859	0.498626	0.88884	6.42968	8.17836	8.59778	9.96021	7.67524	9.59822
FVEG_00353	n/a	W7L9I6	Uncharacterized protein	NC_031675.1	5255052	5255837	-	786	0.622375	1.7216	2.18521	0.139342	0.528363	1.76895	3.67159	4.47429	5.26736	4.09357	5.60584
FVEG_00354	n/a	W7LLD6	Threonine dehydratase (EC 4.3.1.19) (Threonine deaminase)	NC_031675.1	5251522	5254602	-	3081	0.521674	6.75554	4.20796	0.0402348	0.299123	26.4428	24.8976	33.747	46.6641	43.2449	36.1761
FVEG_00356	n/a	W7LLE2	Uncharacterized protein	NC_031675.1	5244097	5244516	+	420	1.81705	-3.48943	1.27074	0.259628	0.689249	0	0	0	0	0.0922992	0
FVEG_00358	n/a	W7LL45	Uncharacterized protein	NC_031675.1	5237115	5241220	-	4106	0.109293	4.79147	0.189934	0.662972	0.974741	5.32124	6.71499	7.14991	7.57829	7.25086	6.48246
FVEG_00359	n/a	W7LUK1	Uncharacterized protein	NC_031675.1	5235431	5236897	-	1467	0.133942	7.72518	0.197602	0.656663	0.972309	148.35	100.566	158.115	135.346	163.677	156.889
FVEG_00360	n/a	W7L9J9	Peptide-methionine (S)-S-oxide reductase (EC 1.8.4.11)	NC_031675.1	5234482	5235485	+	1004	-0.298768	5.65075	1.18684	0.275967	0.700068	59.5486	54.3412	47.8205	39.0662	47.9165	49.3049
FVEG_00361	n/a	W7LLE7	Amidohydro-rel domain-containing protein	NC_031675.1	5232536	5233772	-	1237	1.33835	2.4873	5.8956	0.0151787	0.181328	1.20429	2.67975	4.07909	8.17354	6.70643	4.39797
FVEG_00362	n/a	W7LL48	Zn(2)-C6 fungal-type domain-containing protein	NC_031675.1	5228965	5232769	+	3805	0.651145	4.63793	5.91905	0.014978	0.180641	4.80255	4.80688	5.22405	9.91871	8.28291	6.2981
FVEG_00363	n/a	W7LLF2	Uncharacterized protein	NC_031675.1	5225045	5227216	+	2172	-0.0129324	-0.492215	0.000770753	0.977852	1	0.228623	0.377055	0.258125	0.321035	0.285567	0.269104
FVEG_00364	n/a	W7LCG5	Glycerate dehydrogenase	NC_031675.1	5221359	5223002	+	1644	1.84139	2.69455	15.2149	9.59e-05	0.00866891	0.805464	2.04005	2.5422	6.99832	5.8007	5.52442
FVEG_00365	n/a	W7LUL0	Uncharacterized protein	NC_031675.1	5220165	5221288	+	1124	0.806835	2.4085	4.47184	0.0344579	0.278225	2.12058	3.26142	5.03331	6.08731	5.72518	6.00015
FVEG_00366	n/a	W7L9K8	Homocitrate synthase	NC_031675.1	5218222	5219958	+	1737	0.63762	8.07397	4.78318	0.028739	0.25286	96.9123	121.687	139.641	228.766	200.591	149.948
FVEG_00367	n/a	W7LL54	Uncharacterized protein	NC_031675.1	5215594	5217503	-	1910	-0.193574	4.58576	0.54634	0.459817	0.857995	12.7045	12.945	13.5292	11.591	9.94512	14.3593
FVEG_00368	n/a	W7LCG8	Beta-mannosidase	NC_031675.1	5212029	5215497	-	3469	0.206843	2.44516	0.353802	0.551969	0.920476	1.12607	1.3153	1.83655	1.93468	1.36334	1.76267
FVEG_00370	n/a	W7LLG0	Uncharacterized protein	NC_031675.1	5204548	5206507	-	1960	0.761314	1.6692	3.53817	0.0599716	0.364848	0.591153	1.55197	1.50824	1.80103	1.99762	2.1563
FVEG_00371	n/a	W7LL58	Fido domain-containing protein	NC_031675.1	5202896	5204047	-	1152	-0.132253	0.00485841	0.0613869	0.804317	1	0.574732	1.04943	0.840618	1.17274	0.538412	0.663488
FVEG_00372	n/a	W7LCH2	MFS domain-containing protein	NC_031675.1	5199326	5201162	-	1837	-0.887151	-0.973597	2.64914	0.103606	0.468888	0.414483	0.212293	0.249707	0.18979	0.168822	0.122376
FVEG_00373	n/a	W7LUM8	Malic enzyme	NC_031675.1	5196008	5199055	-	3048	-0.636344	3.51959	3.59373	0.057998	0.358873	4.99609	3.39059	5.03325	2.80242	3.09057	2.9207
FVEG_00374	n/a	W7L9L5	Uncharacterized protein	NC_031675.1	5193960	5196452	+	2493	0.177232	6.16726	0.636827	0.424862	0.830342	25.1903	28.9867	25.5555	32.0779	29.3736	31.8497
FVEG_00375	n/a	W7LL63	Uncharacterized protein	NC_031675.1	5187888	5193479	-	5592	-0.341233	5.79074	2.14646	0.142899	0.533248	10.8277	11.2838	10.3905	8.25317	9.58743	8.77192
FVEG_00376	n/a	W7LCH8	60S ribosomal protein L23	NC_031675.1	5185868	5187548	+	1681	0.120414	10.9411	0.198019	0.656325	0.972309	1075.69	1020.66	1209.53	1255.77	1270.02	1189.48
FVEG_00377	n/a	W7LUN3	Nudix hydrolase domain-containing protein	NC_031675.1	5183469	5184998	-	1530	0.314412	2.92165	1.01333	0.314105	0.735217	4.17593	4.35863	4.33061	5.63983	5.4728	5.46586
FVEG_00378	n/a	W7L9L9	Fido domain-containing protein	NC_031675.1	5181717	5182769	-	1053	0.898582	-2.18494	1.2934	0.255422	0.689249	0.094315	0.0370354	0.145208	0.206935	0.184072	0.128094
FVEG_00379	n/a	W7LLG6	Zn(2)-C6 fungal-type domain-containing protein	NC_031675.1	5177517	5181917	+	4401	0.127216	6.18581	0.29535	0.586812	0.938184	12.9981	16.2426	17.5568	19.7652	17.009	15.9678
FVEG_00380	SLX4	W7LCI4	Structure-specific endonuclease subunit SLX4	NC_031675.1	5171554	5176660	+	5107	-0.361347	4.83893	2.13083	0.144362	0.534922	6.63776	6.66643	5.18961	5.13715	5.29071	4.43712
FVEG_00381	n/a	W7L9M5	40S ribosomal protein S21	NC_031675.1	5170131	5171442	-	1312	0.0352392	10.8006	0.0173755	0.89513	1	1298.8	1251.96	1405.35	1350.7	1383.09	1463.36
FVEG_00382	n/a	W7LLG9	Deoxyribodipyrimidine photo-lyase	NC_031675.1	5168019	5170235	+	2217	-0.393436	2.40492	1.23468	0.266498	0.692021	2.56833	2.70894	2.55185	1.69054	2.20319	2.33222
FVEG_00383	n/a	W7LCJ0	Uncharacterized protein	NC_031675.1	5164910	5167376	-	2467	-0.464242	3.35337	2.36403	0.124161	0.503885	4.44167	5.05855	4.54518	3.46241	3.34701	3.73613
FVEG_00384	n/a	W7L9M9	Fork-head domain-containing protein	NC_031675.1	5155572	5157668	+	2097	0.202428	2.78957	0.365787	0.54531	0.916259	3.10996	2.77098	2.98954	3.86551	3.97454	2.83017
FVEG_00385	n/a	W7LLH3	Uncharacterized protein	NC_031675.1	5151418	5153232	+	1815	-0.38552	5.84942	2.62649	0.105093	0.472805	40.5645	35.5819	29.5979	29.6779	27.0185	26.6051
FVEG_00386	n/a	W7LL79	Uncharacterized protein	NC_031675.1	5148782	5150404	-	1623	-0.194253	10.8708	0.343684	0.55771	0.923525	1145.1	1527.13	970.872	1130.62	887.812	1256.56
FVEG_00387	n/a	W7LCJ5	STE protein kinase	NC_031675.1	5145403	5149181	+	3779	0.287367	5.13309	1.44924	0.22865	0.672938	7.85784	8.1113	8.60481	10.7827	11.0275	9.31583
FVEG_00388	n/a	W7LCK0	Uncharacterized protein	NC_031675.1	5142196	5144744	-	2549	-0.000469505	8.06158	3.72e-06	0.998461	1	96.4305	99.6451	113.313	105.951	107.72	105.973
FVEG_00389	n/a	W7LUQ4	Dipeptidyl-peptidase V	NC_031675.1	5139689	5142073	-	2385	-0.00526089	8.0411	0.000166753	0.989697	1	75.3979	204.753	68.8976	94.3604	101.392	121.235
FVEG_00390	n/a	W7L9N6	L-fuculose-phosphate aldolase	NC_031675.1	5138521	5139645	+	1125	0.188331	3.1515	0.33553	0.562421	0.926857	5.59099	7.76498	8.24548	8.13502	6.75384	10.7107
FVEG_00391	n/a	W7LLI3	Uncharacterized protein	NC_031675.1	5136963	5138058	+	1096	-0.247264	5.10081	0.70442	0.401302	0.810267	35.8834	28.537	34.7847	23.0627	29.3926	34.7874
FVEG_00392	n/a	W7LL90	Uncharacterized protein	NC_031675.1	5132810	5136292	-	3483	0.0155698	1.93064	0.00178875	0.966265	1	1.11204	1.10848	0.907268	1.00099	1.113	1.16179
FVEG_00393	n/a	W7LUR6	MFS domain-containing protein	NC_031675.1	5127406	5129105	-	1700	0.495092	5.50385	3.64193	0.0563417	0.354575	17.0391	22.3666	26.5033	34.044	33.2701	27.7172
FVEG_00394	n/a	W7LLI9	CAMK/CAMK1/CAMK1-RCK protein kinase	NC_031675.1	5119376	5124516	-	5141	0.205074	6.73578	0.798544	0.371529	0.788487	15.6733	17.9402	23.6945	23.3034	20.7891	23.4207
FVEG_00395	n/a	W7LLA9	Uncharacterized protein	NC_031675.1	5119095	5119737	+	643	0.0955294	1.79222	0.0670109	0.79574	1	3.70689	6.7322	4.67669	5.89658	6.69205	3.98566
FVEG_00396	n/a	W7LCL3	Uncharacterized protein	NC_031675.1	5117508	5118449	-	942	-0.301923	-2.73572	0.0709437	0.789968	1	0.175714	0.0413994	0	0.0925276	0	0.0954588
FVEG_00397	n/a	W7L9P9	Uncharacterized protein	NC_031675.1	5115672	5116562	-	891	-1.17163e-15	-3.60385	0	1	1	0	0	0	0	0	0
FVEG_00398	n/a	W7LUS5	Uncharacterized protein	NC_031675.1	5114030	5116675	+	2646	-0.109873	3.91692	0.157002	0.691932	0.988926	5.35478	6.21967	5.79794	5.46815	5.12773	6.10016
FVEG_00399	n/a	W7LLK0	26S proteasome regulatory subunit RPN11	NC_031675.1	5112106	5113594	+	1489	-0.0132911	7.76156	0.00225226	0.962148	1	149.448	150.414	128.601	140.985	125.045	177.851
FVEG_00400	n/a	W7LLB3	Histone deacetylase (EC 3.5.1.98)	NC_031675.1	5109139	5111892	-	2754	-0.120579	6.43139	0.295305	0.586841	0.938184	31.1452	30.6152	34.4043	30.4937	30.5734	30.4475
FVEG_00401	n/a	W7LCL8	Uncharacterized protein	NC_031675.1	5108482	5109105	+	624	1.22795	-2.47496	1.16625	0.280173	0.700068	0	0.0624972	0.245038	0.419043	0.0621245	0.216159
FVEG_00402	n/a	W7LUT0	DNA-directed RNA polymerase III subunit RPC6 (RNA polymerase III subunit C6)	NC_031675.1	5105815	5107482	-	1668	-0.176394	4.21362	0.453873	0.500501	0.890166	11.0745	12.0642	11.4281	11.0519	11.5972	9.16473
FVEG_00403	n/a	W7LLK3	Peptidyl-prolyl cis-trans isomerase (PPIase) (EC 5.2.1.8)	NC_031675.1	5103028	5106677	+	3650	0.217845	9.22917	0.720088	0.396115	0.805541	143.565	140.223	164.396	199.3	173.128	167.736
FVEG_00404	n/a	W7LLK6	ENTH domain-containing protein	NC_031675.1	5100511	5102867	-	2357	0.307715	7.11861	1.80268	0.179388	0.599761	45.8997	58.0092	51.8546	71.5925	63.8803	63.6551
FVEG_00405	n/a	W7LUU0	Uncharacterized protein	NC_031675.1	5099089	5099711	-	623	-1.17163e-15	-3.60385	0	1	1	0	0	0	0	0	0
FVEG_00406	n/a	W7LCM6	Zn(2)-C6 fungal-type domain-containing protein	NC_031675.1	5096243	5100324	+	4082	-0.114245	4.80853	0.203744	0.651716	0.969744	6.03375	8.19708	6.85483	7.09971	6.16338	6.79593
FVEG_00408	n/a	W7LLC8	Uncharacterized protein	NC_031675.1	5092697	5093125	+	429	-0.287729	-1.75969	0.208535	0.647918	0.968971	0.308667	0.636335	0.712839	0.304759	0.63254	0.419218
FVEG_00409	n/a	W7LCN2	NAD(P)-bd_dom domain-containing protein	NC_031675.1	5090931	5092356	+	1426	1.0383	6.24692	20.1419	7.19e-06	0.00138186	26.8829	36.1814	40.9245	75.1809	69.8108	73.0854
FVEG_00410	n/a	W7LLL6	Hemerythrin domain-containing protein	NC_031675.1	5087036	5088647	+	1612	-0.050233	7.4126	0.0298195	0.862901	1	119.973	92.3668	102.6	88.4046	103.864	123.531
FVEG_00411	n/a	W7LCN6	Uncharacterized protein	NC_031675.1	5084853	5086887	+	2035	-0.0350129	5.59415	0.0245224	0.875563	1	22.433	23.2648	25.0457	24.3066	23.4499	23.7068
FVEG_00412	n/a	W7L9S4	Beta-glucosidase (EC 3.2.1.21)	NC_031675.1	5081117	5084274	-	3158	-0.00560241	5.22967	0.000382064	0.984405	1	11.2794	8.02687	16.1877	9.93602	11.4529	14.2087
FVEG_00413	n/a	W7LLM4	Rhodanese domain-containing protein	NC_031675.1	5079890	5080850	-	961	1.62049	-0.887684	2.44037	0.118248	0.494492	0	0.405809	0.477327	0.861633	0.645422	0.561429
FVEG_00414	n/a	W7LCP0	Uncharacterized protein	NC_031675.1	5077557	5079241	-	1685	-0.18529	5.26541	0.541058	0.461995	0.859596	24.8137	22.288	24.1379	19.7599	22.1781	23.0276
FVEG_00415	n/a	W7LUV4	Uncharacterized protein	NC_031675.1	5075667	5077630	+	1964	0.220468	3.51913	0.536753	0.463781	0.861205	4.31505	5.83782	5.73519	7.05631	5.98065	6.02076
FVEG_00416	n/a	W7LLM9	Uncharacterized protein	NC_031675.1	5073267	5075165	+	1899	-0.126459	6.14411	0.327728	0.567	0.929141	39.3106	39.2036	35.7769	37.4989	35.7853	35.1355
FVEG_00417	n/a	W7LLE4	LITAF domain-containing protein	NC_031675.1	5071517	5073146	+	1630	0.0175241	4.62869	0.00397831	0.949708	1	13.1606	14.8815	15.7594	12.0314	14.2934	20.6876
FVEG_00418	n/a	W7LCP4	GST N-terminal domain-containing protein	NC_031675.1	5069035	5070195	-	1161	1.37969	2.50793	7.74394	0.00538931	0.107168	1.31164	2.68722	4.47781	8.8212	5.50933	6.6609
FVEG_00422	n/a	W7L9T1	Uncharacterized protein	NC_031675.1	5065562	5067181	-	1620	-0.428112	2.54975	1.46278	0.226488	0.669434	4.29133	3.58687	4.09002	2.71705	2.79974	3.77451
FVEG_00423	n/a	W7LLF0	Stress-induced-phosphoprotein 1	NC_031675.1	5055607	5058053	+	2447	-0.07534	6.91439	0.10995	0.740201	1	46.4302	50.218	52.2177	47.2315	44.9282	54.5523
FVEG_00424	n/a	W7LUW6	Arginine--tRNA ligase (EC 6.1.1.19)	NC_031675.1	5052705	5055413	+	2709	-0.301711	3.40028	0.919375	0.337639	0.758036	3.89825	4.26116	4.36492	2.81528	3.7349	4.08285
FVEG_00425	n/a	W7L9T6	Uncharacterized protein	NC_031675.1	5050150	5052259	+	2110	-0.0475805	0.524232	0.014276	0.904893	1	0.627574	0.683855	0.603886	0.578319	0.753266	0.59664
FVEG_00426	n/a	W7LLF5	Uncharacterized protein	NC_031675.1	5048365	5049193	+	829	-0.0745217	3.43257	0.0650706	0.798654	1	11.9001	14.7243	12.5422	12.4591	13.4207	12.5284
FVEG_00427	n/a	W7LCQ2	Uncharacterized protein	NC_031675.1	5045644	5046742	+	1099	0.35704	5.75391	1.06954	0.30105	0.717328	27.6825	38.6079	65.5302	57.6182	62.0462	45.2066
FVEG_00428	n/a	W7L9U0	Zn(2)-C6 fungal-type domain-containing protein	NC_031675.1	5039945	5042524	+	2580	-0.622855	4.72541	3.29757	0.0693823	0.388971	16.1545	10.8681	9.4429	7.21274	7.57283	9.21877
FVEG_00429	n/a	W7LLQ0	DUF3844 domain-containing protein	NC_031675.1	5037584	5039176	+	1593	-0.0153254	7.31945	0.00404205	0.949307	1	100.311	103.922	92.2415	101.742	93.9574	108.409
FVEG_00430	n/a	W7LLI5	Uncharacterized protein	NC_031675.1	5034597	5037441	-	2845	-0.00445629	6.35026	0.000412239	0.983801	1	24.971	30.9381	28.9326	31.0655	28.8733	27.4508
FVEG_00431	n/a	W7LCS7	Uncharacterized protein	NC_031675.1	5032655	5035728	+	3074	0.0642152	4.42295	0.0620301	0.803316	1	6.13845	6.91413	6.96374	8.47792	6.70896	6.59644
FVEG_00432	n/a	W7LUZ4	Maf-like protein	NC_031675.1	5030945	5032046	-	1102	-0.00316351	5.95654	0.000193902	0.98889	1	53.9526	60.5853	51.5692	59.9924	53.5754	57.9761
FVEG_00433	n/a	W7LLT0	BHLH domain-containing protein	NC_031675.1	5029556	5030605	-	1050	-0.558653	5.96668	3.49876	0.0614148	0.369987	72.9561	58.8316	74.753	35.8605	48.9924	63.1168
FVEG_00434	n/a	W7LCU1	Threonyl-tRNA synthetase (EC 6.1.1.3)	NC_031675.1	5028067	5029826	+	1760	-0.0446468	5.2804	0.0372765	0.846903	1	20.9349	23.1995	21.7772	21.9388	23.9863	20.3602
FVEG_00435	n/a	W7LUZ8	Importin N-terminal domain-containing protein	NC_031675.1	5024016	5027713	-	3698	-0.0983581	5.70817	0.161165	0.688086	0.986579	14.8872	16.9365	11.3568	15.0257	13.1246	13.1917
FVEG_00436	n/a	W7L9W5	NADPH2:quinone reductase	NC_031675.1	5022895	5024057	+	1163	0.783983	0.0774947	2.95029	0.0858624	0.428138	0.512366	0.737714	0.525895	1.34901	1.3333	0.579894
FVEG_00437	n/a	W7LLT2	Uncharacterized protein	NC_031675.1	5020882	5022263	+	1382	0.261286	6.27311	1.38838	0.238679	0.678352	48.9142	49.0159	51.8162	60.0729	60.2523	65.7174
FVEG_00438	n/a	W7LLK5	Uncharacterized protein	NC_031675.1	5017410	5020400	-	2991	0.252868	3.68817	0.679298	0.409828	0.818057	2.82235	4.92856	3.97042	5.04141	4.6918	4.40441
FVEG_00439	n/a	W7LCU5	Tyrosine--tRNA ligase (EC 6.1.1.1) (Tyrosyl-tRNA synthetase)	NC_031675.1	5016018	5018311	+	2294	-0.0479166	6.64018	0.0348891	0.851828	1	49.628	37.0772	43.3472	41.6237	44.8323	43.0011
FVEG_00440	n/a	W7LV01	Succinate dehydrogenase [ubiquinone] cytochrome b small subunit	NC_031675.1	5014556	5015851	-	1296	0.225778	7.45103	0.8066	0.369128	0.787049	132.265	114.467	119.201	140.661	154.614	147.477
FVEG_00441	n/a	W7L9W8	Uncharacterized protein	NC_031675.1	5011411	5014799	+	3389	0.563092	1.73267	2.18248	0.139589	0.528932	0.586094	0.782496	0.932433	1.19592	1.31545	0.968474
FVEG_00442	n/a	W7LLT5	Uncharacterized protein	NC_031675.1	5007618	5010263	-	2646	0.000187869	5.16306	6.62e-07	0.999351	1	12.4361	13.191	14.2348	13.8021	13.3761	14.0695
FVEG_00443	n/a	W7LV06	Urea amidohydrolase (EC 3.5.1.5) (Urease)	NC_031675.1	5004254	5007442	-	3189	0.424272	6.68544	3.04548	0.0809622	0.41842	22.7341	35.0605	24.4212	39.6584	36.5897	36.0365
FVEG_00444	n/a	W7L9X2	NADPH oxidase	NC_031675.1	5001415	5004161	+	2747	-0.0896457	2.44015	0.059548	0.807212	1	1.54255	2.32825	2.07805	2.17347	1.50998	2.09502
FVEG_00445	n/a	W7LLL3	Uncharacterized protein	NC_031675.1	4995098	5000844	-	5747	-0.0654234	3.49973	0.0381074	0.845228	1	2.14284	1.38431	2.42113	1.96404	1.90894	1.86979
FVEG_00446	n/a	W7L9X6	Uncharacterized protein	NC_031675.1	4989563	4995322	+	5760	-0.153229	6.73735	0.442879	0.505736	0.894993	17.5006	22.5255	17.6441	19.3691	17.0946	16.9853
FVEG_00447	n/a	W7LLM0	Uncharacterized protein	NC_031675.1	4985288	4987308	+	2021	-0.0285324	3.84541	0.0103482	0.918974	1	7.28923	6.67659	7.03615	7.11606	6.7135	7.51947
FVEG_00448	n/a	W7LCV8	Methyltransf_25 domain-containing protein	NC_031675.1	4983944	4985144	+	1201	3.36544	2.8267	16.701	4.38e-05	0.00543531	0.33077	0.779315	2.97066	15.6033	8.68273	7.44984
FVEG_00449	n/a	W7LV12	Uncharacterized protein	NC_031675.1	4981362	4982072	-	711	0.0108832	-3.18731	0.000119049	0.991294	1	0	0.0548498	0.0716849	0.0612946	0.0545227	0
FVEG_00450	NAT10	W7L9Y1	RNA cytidine acetyltransferase (EC 2.3.1.-) (18S rRNA cytosine acetyltransferase)	NC_031675.1	4977513	4981167	+	3655	-0.514557	7.7954	3.88668	0.0486706	0.331577	77.4583	68.511	64.0063	48.2187	55.1841	48.6392
FVEG_00451	n/a	W7LLW9	DUF1713 domain-containing protein	NC_031675.1	4975243	4977220	+	1978	-0.0650641	7.87576	0.0665779	0.796386	1	127.95	114.964	114.098	114.525	120.452	118.108
FVEG_00452	n/a	W7LCW2	Protein SYM1	NC_031675.1	4973802	4975124	+	1323	0.148336	4.87765	0.348385	0.555029	0.922367	18.2913	24.1123	19.4934	27.9995	24.701	18.7933
FVEG_00454	n/a	W7L9Y5	HMG box domain-containing protein	NC_031675.1	4969695	4971986	+	2292	-0.130247	7.01652	0.310673	0.577268	0.933903	71.5388	55.1794	46.7651	64.8193	50.4698	47.884
FVEG_00455	n/a	W7LLX4	Uncharacterized protein	NC_031675.1	4967261	4967419	-	159	0.216038	1.95827	0.301179	0.583144	0.937035	12.7005	30.4137	24.6826	26.0386	27.3066	23.753
FVEG_00456	n/a	W7LLN3	Uncharacterized protein	NC_031675.1	4963065	4966065	-	3001	0.182921	6.87916	0.377311	0.539046	0.913483	21.952	46.8473	43.0875	43.9871	37.461	43.9123
FVEG_00457	n/a	W7LV28	RING-type domain-containing protein	NC_031675.1	4956584	4959857	-	3274	-0.0466356	7.12849	0.041859	0.837889	1	39.4646	40.7373	47.9167	40.1595	42.1757	45.8949
FVEG_00458	n/a	W7LLN9	Uncharacterized protein	NC_031675.1	4954217	4956605	+	2389	0.0176529	4.53824	0.00415872	0.948582	1	7.17796	11.5248	10.0699	10.5987	9.1681	9.89934
FVEG_00459	n/a	W7LCW9	Fungal_trans domain-containing protein	NC_031675.1	4951495	4953557	+	2063	0.0309862	1.77141	0.00767716	0.930179	1	1.33188	1.81475	1.55646	1.35199	2.01063	1.63455
FVEG_00460	n/a	W7LV30	Pex2_Pex12 domain-containing protein	NC_031675.1	4947797	4949527	-	1731	0.394168	4.69076	2.07953	0.149286	0.544333	9.16065	13.3373	16.1354	17.9256	16.841	16.4935
FVEG_00461	n/a	W7L9Z2	Uncharacterized protein	NC_031675.1	4944812	4947495	-	2684	-0.465834	4.85247	2.66725	0.102433	0.468337	11.1993	15.3145	10.3113	7.9562	9.01258	10.453
FVEG_00462	n/a	W7LCY3	Adenine phosphoribosyltransferase (EC 2.4.2.7)	NC_031675.1	4936886	4939769	-	2884	-1.17163e-15	-3.60385	0	1	1	0	0	0	0	0	0
FVEG_00463	n/a	W7LCX2	alpha-1,2-Mannosidase (EC 3.2.1.-)	NC_031675.1	4934415	4940260	+	5846	0.0407183	5.66006	0.0312384	0.85971	1	7.65606	9.92634	7.62863	9.22153	8.7929	8.65997
FVEG_00464	n/a	W7LA00	Uncharacterized protein	NC_031675.1	4927823	4932493	+	4671	0.217462	8.41562	0.658273	0.41717	0.824019	53.3528	85.761	62.7634	86.5358	77.5396	74.7715
FVEG_00468	n/a	W7LV46	Aldedh domain-containing protein	NC_031675.1	4913493	4915292	-	1800	0.0272433	5.32681	0.0134524	0.907665	1	19.4765	22.294	23.3037	24.9377	23.2594	20.5073
FVEG_00469	n/a	W7LCZ6	Mitochondrial import inner membrane translocase subunit TIM10 (Mitochondrial import inner membrane translocase subunit Tim10)	NC_031675.1	4912424	4913265	-	842	-1.17163e-15	-3.60385	0	1	1	0	0	0	0	0	0
FVEG_00470	n/a	W7LLR6	Uncharacterized protein	NC_031675.1	4909342	4913390	+	4049	0.209625	4.3918	0.651003	0.419754	0.826812	4.07164	5.0951	4.99735	6.03819	5.03599	5.86304
FVEG_00471	n/a	W7LV49	Uncharacterized protein	NC_031675.1	4906753	4908949	-	2197	0.0762136	5.21271	0.0954716	0.757333	1	16.3037	15.8336	15.984	16.9601	15.7568	20.1373
FVEG_00472	n/a	W7LA16	Uncharacterized protein	NC_031675.1	4904399	4907308	+	2910	-0.133446	6.79951	0.334562	0.562985	0.926857	38.2921	39.3199	40.0913	35.4934	34.596	41.4229
FVEG_00473	n/a	W7LM03	Zn(2)-C6 fungal-type domain-containing protein	NC_031675.1	4899898	4902138	+	2241	0.490164	3.87397	2.69658	0.100564	0.463829	4.12145	5.6905	6.32267	8.51774	7.68048	6.98191
FVEG_00474	n/a	W7LLR8	Uncharacterized protein	NC_031675.1	4899749	4899919	+	171	1.07749	-0.616416	4.58491	0.0322547	0.266515	1.93594	2.50866	1.78835	6.11656	3.6272	4.20689
FVEG_00475	n/a	W7LD00	Uncharacterized protein	NC_031675.1	4897241	4899536	-	2296	0.466412	5.25186	3.87144	0.0491144	0.333321	12.1547	12.9937	16.0496	18.8672	20.0582	19.6411
FVEG_00476	n/a	W7LV68	DNA repair protein RAD50	NC_031675.1	4895261	4897081	+	1821	0.847456	5.99891	13.2443	0.000273417	0.0173263	17.034	26.1273	32.4393	40.2778	47.8983	48.4918
FVEG_00477	n/a	W7LA21	DNA repair protein RAD50	NC_031675.1	4889856	4894167	+	4312	-0.504356	4.69712	2.71015	0.0997115	0.462518	9.25883	6.31279	5.17717	5.205	4.3962	5.17178
FVEG_00478	n/a	W7LD04	Cutinase palindrome-binding protein	NC_031675.1	4885171	4889644	-	4474	-0.0408902	6.17698	0.0334861	0.854804	1	14.2733	15.2628	19.0133	16.0919	16.3242	16.0992
FVEG_00479	n/a	W7LD10	Uncharacterized protein	NC_031675.1	4883436	4884983	-	1548	0.485652	5.04557	2.13235	0.14422	0.534922	10.3933	16.5012	27.8546	28.0965	19.8086	26.4306
FVEG_00480	n/a	W7LV81	Amidase domain-containing protein	NC_031675.1	4881210	4883555	+	2346	0.00192359	4.37591	5.21e-05	0.994241	1	7.91631	8.24515	9.62439	8.54519	7.17148	11.4415
FVEG_00482	n/a	W7LLU3	D-lactate dehydrogenase (Cytochrome)	NC_031675.1	4875093	4877510	+	2418	-0.483683	7.36609	4.08724	0.0432082	0.312889	72.192	78.819	83.2603	55.6922	65.5553	52.7707
FVEG_00483	n/a	W7LD12	Clr5 domain-containing protein	NC_031675.1	4872178	4874722	+	2545	0.12702	4.14897	0.235794	0.62726	0.958556	6.2567	6.66571	6.60881	8.03114	7.49419	6.62492
FVEG_00484	n/a	W7LV85	Enoyl-CoA hydratase	NC_031675.1	4870248	4871612	-	1365	0.208334	4.34582	0.659281	0.416814	0.823615	10.4043	12.4566	18.3335	14.463	14.9099	18.9067
FVEG_00485	n/a	W7LA42	Uncharacterized protein	NC_031675.1	4867395	4869893	+	2499	0.139161	7.24451	0.37004	0.542983	0.91488	47.0008	59.816	64.4289	64.9086	59.9557	69.1239
FVEG_00486	n/a	W7LM29	Uncharacterized protein	NC_031675.1	4866144	4866341	+	198	0.385014	-0.0858056	0.601432	0.438032	0.839941	1.67195	5.12098	4.89087	4.40207	6.46094	3.8603
FVEG_00487	n/a	W7LD14	Uncharacterized protein	NC_031675.1	4861300	4861545	+	246	0.351714	0.390745	0.594053	0.440856	0.84211	3.768	3.96323	5.17967	7.08626	6.30336	3.83814
FVEG_00488	n/a	W7LLV0	Uncharacterized protein	NC_031675.1	4853611	4856998	-	3388	0.353359	9.30787	1.19421	0.274481	0.700068	111.713	211.935	170.4	249.34	184.022	204.236
FVEG_00490	n/a	W7LV95	CAMK/CAMKL/KIN4 protein kinase	NC_031675.1	4834921	4840312	-	5392	-0.000459095	6.17029	4.04e-06	0.998397	1	11.4012	15.3548	12.7798	14.6292	13.3005	12.7746
FVEG_00491	n/a	W7LA60	Uncharacterized protein	NC_031675.1	4830502	4832993	-	2492	0.00541661	4.50382	0.000336464	0.985365	1	6.78829	10.9859	9.20369	10.7727	7.99581	8.96696
FVEG_00492	n/a	W7LM40	Uncharacterized protein	NC_031675.1	4828719	4829906	-	1188	0.151094	3.57935	0.26977	0.603486	0.947425	7.05004	9.78238	11.4549	10.3449	9.91983	11.7323
FVEG_00493	n/a	W7LLV8	Uncharacterized protein	NC_031675.1	4826457	4828254	-	1798	-0.00139194	5.7418	3.75e-05	0.995115	1	25.2427	32.5997	30.1612	30.5645	28.2442	31.8829
FVEG_00494	n/a	W7LD21	Kinesin family member 11	NC_031675.1	4822170	4826297	-	4128	-0.00989524	3.87076	0.0011282	0.973205	1	3.11959	3.9395	3.33366	4.52908	3.19291	3.08236
FVEG_00495	n/a	W7LV99	C2H2-type domain-containing protein	NC_031675.1	4819633	4821841	+	2209	-0.369034	3.50033	1.59007	0.207316	0.643116	5.27515	5.43751	6.16046	4.34029	4.00116	5.25123
FVEG_00496	NOP7	W7LA63	Pescadillo homolog (Nucleolar protein 7 homolog)	NC_031675.1	4817385	4819558	+	2174	-0.516545	8.52272	3.38559	0.0657687	0.379853	224.225	182.757	177.497	134.129	157.078	130.975
FVEG_00497	n/a	W7LM44	Phosphatidylinositol glycan, class U	NC_031675.1	4815275	4817126	-	1852	0.185012	5.65233	0.650867	0.419803	0.826812	21.4679	31.565	22.4567	29.5792	30.9372	27.1903
FVEG_00498	n/a	W7LLW2	Uncharacterized protein	NC_031675.1	4813730	4815538	+	1809	0.378444	5.74792	2.91446	0.087789	0.432725	23.0762	26.3006	26.7941	34.5946	35.1227	32.6832
FVEG_00499	n/a	W7LD24	Uncharacterized protein	NC_031675.1	4810343	4810649	+	307	-0.808014	5.12638	6.38383	0.0115165	0.157428	160.994	126.268	133.978	65.8676	79.0466	107.789
FVEG_00500	n/a	W7LLZ3	Uncharacterized protein	NC_031675.1	4795587	4797679	+	2093	-0.492599	2.81872	1.32603	0.249513	0.685185	4.74504	2.25456	4.5294	2.10302	2.51893	3.6304
FVEG_00501	n/a	W7LD35	Isoleucyl-tRNA synthetase (EC 6.1.1.5)	NC_031675.1	4792186	4796659	-	4474	0.0716944	7.6462	0.0791874	0.778402	1	44.9139	39.2161	44.2125	45.0513	50.8442	43.8959
FVEG_00502	n/a	W7LA76	Uncharacterized protein	NC_031675.1	4787214	4791838	-	4625	-0.366157	5.79076	2.39469	0.121748	0.498064	14.3441	13.0528	12.1552	10.9681	9.66417	11.1601
FVEG_00503	n/a	W7LD39	SAC domain-containing protein	NC_031675.1	4784314	4787208	+	2895	0.177312	6.38872	0.64605	0.421528	0.827227	25.3401	28.1407	26.5315	31.8687	29.5262	32.3347
FVEG_00504	n/a	W7LVC9	GTP-binding protein ypt5	NC_031675.1	4781901	4784117	-	2217	-0.153882	7.28178	0.455011	0.499965	0.889958	70.2258	73.2294	74.2564	67.5625	65.134	70.0679
FVEG_00505	n/a	W7LA80	MICOS complex subunit MIC60 (Mitofilin)	NC_031675.1	4779313	4781829	-	2517	-0.0392847	9.33322	0.0204593	0.886262	1	281.04	238.731	244.108	246.004	257.36	264.836
FVEG_00506	n/a	W7LM12	Folylpolyglutamate synthase (EC 6.3.2.17) (Folylpoly-gamma-glutamate synthetase) (Tetrahydrofolylpolyglutamate synthase)	NC_031675.1	4775762	4777470	+	1709	0.516371	4.89181	4.53657	0.033178	0.2718	12.0292	14.0339	16.2239	21.14	20.6417	20.4153
FVEG_00507	n/a	W7LM65	Folylpolyglutamate synthase (EC 6.3.2.17) (Folylpoly-gamma-glutamate synthetase) (Tetrahydrofolylpolyglutamate synthase)	NC_031675.1	4777053	4779162	-	2110	-0.10205	4.13979	0.133034	0.715307	1	7.42107	10.1469	7.92298	7.78665	7.71639	8.9496
FVEG_00508	n/a	W7LD43	GFA domain-containing protein	NC_031675.1	4774175	4775248	+	1074	-0.0916372	4.57562	0.132877	0.715467	1	23.6109	21.5689	21.9248	22.7641	19.9603	22.6061
FVEG_00509	n/a	W7LVD2	DUF3835 domain-containing protein	NC_031675.1	4771275	4773645	-	2371	-0.329783	6.24274	2.23326	0.135068	0.520768	34.3193	34.8698	35.4691	28.3429	29.5443	28.3875
FVEG_00510	n/a	W7LA84	Uncharacterized protein	NC_031675.1	4769916	4771077	-	1162	-0.965625	8.05773	1.68268	0.194568	0.624628	461.412	198.851	206.855	52.6941	172.31	248.988
FVEG_00511	n/a	W7LM66	NUP50 domain-containing protein	NC_031675.1	4768503	4769813	+	1311	-2.23941	-2.44255	2.04745	0.152461	0.549796	0.151508	0.148735	0.0388772	0	0	0.102886
FVEG_00512	n/a	W7LM16	Uncharacterized protein	NC_031675.1	4765657	4768476	+	2820	-1.99338	-2.55095	1.78809	0.181159	0.602728	0.058696	0.0553166	0.0180737	0	0	0.0478309
FVEG_00513	n/a	W7LD48	Spc7 domain-containing protein	NC_031675.1	4760207	4765081	+	4875	-0.0742638	4.25539	0.0815627	0.775191	1	4.46147	4.11181	3.17831	4.57707	3.7056	3.28331
FVEG_00514	n/a	W7LVD6	40S ribosomal protein S11	NC_031675.1	4758680	4760036	-	1357	0.0304541	10.8782	0.0132474	0.908368	1	1302.42	1354.56	1386.58	1433.85	1482.29	1363.41
FVEG_00515	n/a	W7LA93	Uncharacterized protein	NC_031675.1	4757312	4758540	-	1229	-0.0841377	6.83698	0.13146	0.716923	1	99.9062	94.2431	87.3381	93.1892	89.5805	91.9709
FVEG_00516	n/a	W7LM72	Uncharacterized protein	NC_031675.1	4754966	4756780	+	1815	-0.0290093	4.31959	0.0125759	0.910711	1	10.5971	10.6574	11.3449	10.661	11.0423	11.3951
FVEG_00517	n/a	W7LVD9	Uncharacterized protein	NC_031675.1	4753282	4753881	-	600	-0.110635	4.53004	0.194942	0.658834	0.973664	39.2289	39.7132	38.3109	37.915	39.1533	35.5193
FVEG_00518	n/a	W7LA97	CMGC/CK2 protein kinase	NC_031675.1	4750162	4752294	-	2133	-0.142293	7.50921	0.381204	0.53696	0.913046	85.6249	86.5348	91.8284	85.22	80.1848	82.3549
FVEG_00519	n/a	W7LM76	Uncharacterized protein	NC_031675.1	4747202	4750246	+	3045	-0.304599	2.82532	0.884313	0.347023	0.767674	2.51138	2.65111	2.30988	2.33288	1.82052	2.141
FVEG_00520	n/a	W7LM35	Autophagy-related protein 6	NC_031675.1	4744971	4746185	-	1215	-0.0889066	3.97731	0.090383	0.763691	1	14.1137	13.0636	11.8716	11.6573	12.7943	13.5808
FVEG_00521	n/a	W7LD59	Uncharacterized protein	NC_031675.1	4743368	4744393	-	1026	0.499086	0.470323	1.52746	0.216495	0.656091	0.613047	1.06428	1.53997	1.23181	1.39798	1.88433
FVEG_00522	n/a	W7LVE2	AAA domain-containing protein	NC_031675.1	4739680	4742826	-	3147	1.91439	3.18425	8.94387	0.00278403	0.0743823	0.305063	1.67295	2.38077	4.51453	4.96427	3.64318
FVEG_00523	n/a	W7LM82	Zn(2)-C6 fungal-type domain-containing protein	NC_031675.1	4736426	4739525	+	3100	0.434994	1.30135	1.32445	0.249796	0.68557	0.544623	0.641584	0.723416	0.759144	0.750303	1.2183
FVEG_00524	n/a	W7LM39	Uncharacterized protein	NC_031675.1	4728060	4735001	-	6942	-0.0129183	6.10635	0.00284691	0.957448	1	10.2814	10.9546	8.1349	9.46064	10.6603	9.84455
FVEG_00525	n/a	W7LD62	Arylsulfatase	NC_031675.1	4727372	4729390	+	2019	0.125818	0.83384	0.102849	0.748437	1	0.524688	1.13962	0.732081	0.5828	1.11362	0.979836
FVEG_00526	n/a	W7LVE6	MFS domain-containing protein	NC_031675.1	4724780	4727045	-	2266	0.119224	1.93003	0.119608	0.72946	1	1.50475	1.56612	1.57447	1.75014	1.67654	1.80559
FVEG_00527	n/a	W7LAA9	Chromatin assembly factor 1 subunit B	NC_031675.1	4719852	4723374	-	3523	-0.0509531	5.42547	0.0490028	0.824808	1	10.9753	13.2725	12.3405	13.4712	11.7738	11.3328
FVEG_00528	n/a	W7LM87	LigD_N domain-containing protein	NC_031675.1	4718134	4719992	+	1859	-0.245647	1.13265	0.393892	0.53026	0.909942	1.05066	1.65727	0.959591	1.12526	1.04265	0.967425
FVEG_00529	n/a	W7LM43	Peroxin-13	NC_031675.1	4715248	4717664	-	2417	-0.0720815	5.72469	0.106286	0.744413	1	20.3394	22.7826	22.9641	21.4567	22.0533	21.5225
FVEG_00530	n/a	W7LAB4	tRNA-dihydrouridine synthase 3 (EC 1.3.1.89) (tRNA-dihydrouridine(47) synthase [NAD(P)(+)])	NC_031675.1	4712210	4715338	+	3129	-0.114035	5.33102	0.205939	0.649969	0.969174	14.6849	11.8154	12.7053	12.9112	13.4546	11.1361
FVEG_00531	n/a	W7LD75	Uncharacterized protein	NC_031675.1	4709328	4711666	-	2339	-0.270244	5.94088	1.17715	0.277938	0.700068	31.1656	28.7443	24.4489	23.6069	23.1533	25.4312
FVEG_00532	n/a	W7LVG4	HIG1 domain-containing protein	NC_031675.1	4707175	4709814	+	2640	-0.865122	7.92647	3.40771	0.0648924	0.37785	165.636	75.7216	107.921	43.531	79.22	70.1836
FVEG_00533	n/a	W7LD78	Uncharacterized protein	NC_031675.1	4704371	4708081	-	3711	-0.754067	2.01436	2.58864	0.107633	0.478138	1.66816	1.08241	1.15368	0.563692	0.971492	0.86021
FVEG_00534	n/a	W7LD82	C2H2-type domain-containing protein	NC_031675.1	4695290	4698917	-	3628	-0.17542	7.16186	0.611247	0.434319	0.837241	38.3148	42.0188	43.143	39.0519	37.3552	36.7571
FVEG_00535	n/a	W7LAC6	BTB domain-containing protein	NC_031675.1	4692075	4695558	+	3484	0.11035	6.1316	0.255501	0.613228	0.952789	17.474	21.167	18.4035	23.2913	21.5303	18.9833
FVEG_00536	n/a	W7LMA5	Cell division cycle 20, cofactor-APC complex	NC_031675.1	4689282	4691969	-	2688	-0.00587565	5.27992	0.000618524	0.980159	1	17.4883	12.361	12.1163	20.0879	13.6141	10.5043
FVEG_00537	n/a	W7LM75	alpha-1,2-Mannosidase (EC 3.2.1.-)	NC_031675.1	4684966	4687120	-	2155	0.413579	3.69281	0.892456	0.344813	0.765383	3.08771	7.69107	4.82481	8.61498	5.07281	6.86413
FVEG_00538	n/a	W7LVH6	Uncharacterized protein	NC_031675.1	4681147	4684453	-	3307	-0.118774	6.79992	0.279624	0.596948	0.94479	33.3148	35.2953	34.6619	32.1813	34.3112	32.0587
FVEG_00539	LAE1	W7LAD1	Secondary metabolism regulator LAE1 (Methyltransferase LAE1) (EC 2.1.1.-) (Velvet complex subunit LAE1)	NC_031675.1	4671514	4675378	-	3865	0.249757	4.44232	0.776525	0.378206	0.793306	3.76869	6.53838	4.99789	6.93454	6.40912	5.18827
FVEG_00540	n/a	W7LMB7	F-type H+-transporting ATPase subunit G	NC_031675.1	4669808	4671112	+	1305	-0.00244374	8.56956	8.79e-05	0.99252	1	297.916	277.201	281.632	279.449	301.006	305.735
FVEG_00541	n/a	W7LM86	L-iditol 2-dehydrogenase	NC_031675.1	4667723	4669599	+	1877	-0.141819	5.16133	0.373228	0.54125	0.914698	17.7428	20.5691	20.637	19.5961	18.092	17.582
FVEG_00542	n/a	W7LDA0	Fe/S biogenesis protein NfuA	NC_031675.1	4665204	4666170	+	967	-0.372216	7.06831	1.98923	0.158421	0.561612	165.694	131.513	163.129	111.182	131.25	124.887
FVEG_00543	n/a	W7LVI5	HIT-type domain-containing protein	NC_031675.1	4661143	4664868	-	3726	0.376783	-0.664962	0.487846	0.48489	0.876991	0.16881	0.136065	0.068395	0.152052	0.187274	0.156869
FVEG_00544	n/a	W7LAE1	Uncharacterized protein	NC_031675.1	4662014	4664767	+	2754	-1.17163e-15	-3.60385	0	1	1	0	0	0	0	0	0
FVEG_00545	n/a	W7LVJ0	Uncharacterized protein	NC_031675.1	4653897	4658687	-	4791	0.0548805	6.90359	0.0584374	0.808983	1	22.8367	27.9361	21.5531	29.0627	25.5444	23.0858
FVEG_00546	n/a	W7LDB5	Uncharacterized protein	NC_031675.1	4652041	4653719	-	1679	0.15748	2.66371	0.242063	0.62272	0.956646	3.29271	3.29824	3.79452	3.94534	3.74034	4.31134
FVEG_00547	n/a	W7LAF0	30S ribosomal protein S5	NC_031675.1	4648917	4650883	-	1967	-0.0657918	8.45822	0.0662541	0.796871	1	180.367	174.828	182.599	172.837	192.803	167.57
FVEG_00548	n/a	W7LMC8	Uncharacterized protein	NC_031675.1	4648482	4648817	+	336	-0.172386	2.73265	0.275567	0.599621	0.945478	17.6361	19.9634	23.6637	21.6605	16.3831	18.1985
FVEG_00549	n/a	W7LDC2	Uncharacterized protein	NC_031675.1	4640770	4647932	+	7163	-0.0447915	5.65042	0.0403236	0.840849	1	7.86597	6.97428	6.00544	8.28656	6.91645	5.82492
FVEG_00550	n/a	W7LVK0	Mitochondrial GTP/GDP carrier protein 1	NC_031675.1	4638030	4640083	+	2054	0.330547	7.97972	1.67335	0.195811	0.626686	107.179	97.9133	114.839	154.378	145.947	118.247
FVEG_00551	n/a	W7LDC7	DNA-directed RNA polymerase III subunit RPC3 (RNA polymerase III subunit C3)	NC_031675.1	4634796	4637443	+	2648	-0.468455	7.49164	3.18181	0.0744621	0.402054	92.4252	73.0628	66.2122	57.9153	63.3895	51.0736
FVEG_00552	n/a	W7LAG1	Ubiquinol-cytochrome c reductase core subunit 2	NC_031675.1	4632383	4634787	-	2405	0.0888835	9.73777	0.111557	0.738378	1	341.975	333.39	336.855	352.177	389.123	374.757
FVEG_00553	n/a	W7LVL0	LsmAD domain-containing protein	NC_031675.1	4626854	4632116	-	5263	0.0167808	7.18998	0.00537193	0.941573	1	24.374	30.1434	26.8737	31.4329	28.5126	25.3638
FVEG_00554	n/a	W7LME2	Uncharacterized protein	NC_031675.1	4620953	4623202	-	2250	-0.144422	4.8606	0.292222	0.5888	0.939013	12.5062	16.7432	10.8279	14.4493	11.354	11.3901
FVEG_00555	n/a	W7LVM2	WW domain-containing protein	NC_031675.1	4617319	4619846	-	2528	-1.17163e-15	-3.60385	0	1	1	0	0	0	0	0	0
FVEG_00556	n/a	W7LDE4	Uncharacterized protein	NC_031675.1	4616631	4620070	+	3440	-0.00570579	3.66446	0.00040688	0.983907	1	3.06987	3.96784	3.83741	3.80062	3.62865	3.72497
FVEG_00557	n/a	W7LME6	Tubulin alpha chain	NC_031675.1	4613022	4615258	-	2237	-0.319004	8.67769	1.48291	0.22332	0.66651	191.731	237.772	171.655	175.51	158.078	161.575
FVEG_00558	n/a	W7LDF0	Hydroxymethylglutaryl-CoA lyase (EC 4.1.3.4)	NC_031675.1	4611597	4612760	-	1164	-0.205414	6.26248	0.842398	0.358712	0.779272	58.2742	79.0016	71.5478	55.9732	61.3124	69.6433
FVEG_00559	n/a	W7LVM6	Vacuolar proton pump subunit B (V-ATPase subunit B) (Vacuolar proton pump subunit B)	NC_031675.1	4609339	4611210	-	1872	0.104477	7.75805	0.189899	0.663001	0.974741	110.26	114.203	103.188	135.77	108.863	121.481
FVEG_00560	n/a	W7LAI3	Diphthamide biosynthesis protein 1	NC_031675.1	4607463	4608904	-	1442	-0.152294	3.48133	0.254859	0.613674	0.952837	7.48411	8.95174	7.42252	6.76978	7.50043	7.95082
FVEG_00561	n/a	W7LMH0	Chromosome transmission fidelity protein 8	NC_031675.1	4606610	4608533	+	1924	-0.0267934	5.35999	0.0138202	0.906417	1	19.5978	20.5329	23.3118	20.9748	20.2694	23.205
FVEG_00562	n/a	W7LVP0	40S ribosomal protein S6-B	NC_031675.1	4604891	4606482	-	1592	0.0795919	11.0098	0.0887311	0.765796	1	1170.87	1277.68	1260.27	1337.33	1486.32	1244.54
FVEG_00563	n/a	W7LAI8	HECT-type E3 ubiquitin transferase (EC 2.3.2.26)	NC_031675.1	4591739	4605022	+	13284	-0.402168	7.87525	2.50247	0.113668	0.484171	21.7407	19.1233	18.2785	15.3798	14.9676	15.9009
FVEG_00566	n/a	W7LDF6	40S ribosomal protein S8	NC_031675.1	4583922	4585404	+	1483	0.324004	11.0449	1.41778	0.23377	0.678352	1148.93	1179.73	1410.54	1675.25	1652.91	1505.79
FVEG_00568	n/a	W7LMG3	Enoyl reductase	NC_031675.1	4578005	4580026	-	2022	0.182126	5.81695	0.485642	0.485878	0.87776	21.513	30.3962	24.879	38.6017	28.1636	24.3261
FVEG_00569	n/a	W7LVQ0	Biogenesis of lysosome-related organelles complex 1 subunit 1	NC_031675.1	4577069	4578206	+	1138	0.421625	2.3131	1.58554	0.207965	0.6439	3.28718	4.11229	3.44862	4.97844	5.00751	5.01763
FVEG_00570	n/a	W7LDG4	Uncharacterized protein	NC_031675.1	4572525	4576866	+	4342	-0.254878	5.8793	1.30819	0.252723	0.687923	14.4709	15.5472	13.3817	12.8473	12.785	12.0014
FVEG_00571	n/a	W7LMJ6	ATP-dependent DNA helicase (EC 3.6.4.12)	NC_031675.1	4568958	4571230	-	2273	0.0183347	1.63378	0.00198423	0.96447	1	0.946677	1.69856	1.30055	1.64889	1.12562	1.30551
FVEG_00572	n/a	W7LDG8	Zn(2)-C6 fungal-type domain-containing protein	NC_031675.1	4566594	4570132	+	3539	-0.0933028	3.77847	0.110178	0.739942	1	3.75104	3.88991	4.07571	4.00216	4.02006	3.37939
FVEG_00574	n/a	W7LVQ9	Zn(2)-C6 fungal-type domain-containing protein	NC_031675.1	4563175	4566449	+	3275	-0.0725905	6.8373	0.107526	0.742979	1	31.7197	36.2237	37.7552	35.5963	33.7587	34.5136
FVEG_00575	n/a	W7LMH5	Uncharacterized protein	NC_031675.1	4559759	4563105	-	3347	-0.164397	2.93356	0.270311	0.603123	0.9472	2.18587	2.12061	2.75626	2.10936	2.11954	2.25679
FVEG_00576	n/a	W7LDH3	DUF2470 domain-containing protein	NC_031675.1	4558164	4559480	-	1317	-0.180659	4.06641	0.465552	0.495041	0.885651	12.1408	14.4208	13.158	12.2105	11.8622	12.1535
FVEG_00577	n/a	W7LVR4	Uncharacterized protein	NC_031675.1	4555414	4557392	-	1979	0.326396	2.57883	0.948859	0.33001	0.749901	1.99062	2.06913	3.94042	3.25918	2.74239	3.99856
FVEG_00578	n/a	W7LAL3	Uncharacterized protein	NC_031675.1	4554458	4555152	-	695	0.373046	-0.507191	0.401209	0.526465	0.906489	0.857384	1.17836	0.293341	0.815174	1.11556	1.03508
FVEG_00579	n/a	W7LMK3	Uncharacterized protein	NC_031675.1	4550684	4553556	+	2873	-0.375197	5.98212	2.4266	0.119292	0.495861	26.191	24.6097	22.1577	18.4151	20.3611	19.4054
FVEG_00580	n/a	W7LDH6	GlcNAc-PI synthesis protein (EC 2.4.1.198)	NC_031675.1	4548273	4550529	-	2257	-0.00799035	4.30114	0.000932016	0.975645	1	7.61243	9.01953	9.1232	9.59659	9.17185	7.76909
FVEG_00581	n/a	W7LMK7	Uncharacterized protein	NC_031675.1	4544813	4548435	+	3623	-0.148177	6.24219	0.43833	0.507929	0.895413	20.8514	22.0986	21.5661	20.425	22.5018	17.6593
FVEG_00582	n/a	W7LMI4	WD_REPEATS_REGION domain-containing protein	NC_031675.1	4540599	4544645	+	4047	0.214687	5.30058	0.525376	0.468557	0.864002	6.52766	9.53033	10.7301	12.5777	10.8816	8.46562
FVEG_00583	n/a	W7LDI4	Uncharacterized protein	NC_031675.1	4536749	4539869	+	3121	0.0551622	5.29092	0.0512918	0.82083	1	10.0449	13.5825	12.7542	13.5726	11.4769	13.9306
FVEG_00584	n/a	W7LAM3	Uncharacterized protein	NC_031675.1	4535143	4536429	+	1287	3.3424	2.93564	9.2667	0.00233358	0.067265	0.488723	0.454525	0.990054	27.0558	6.17479	1.15285
FVEG_00585	n/a	W7LMI8	Aldehyde dehydrogenase	NC_031675.1	4528672	4530750	-	2079	2.73032	8.21129	6.54595	0.0105123	0.15124	9.68137	26.2052	40.9166	610.756	145.348	46.6912
FVEG_00586	n/a	W7LDJ1	Uncharacterized protein	NC_031675.1	4525389	4526227	-	839	0.793419	-1.95718	0.856421	0.354742	0.775788	0	0.139445	0.425239	0.207773	0.184818	0.375122
FVEG_00587	n/a	W7LAM9	Uncharacterized protein	NC_031675.1	4522177	4522802	+	626	0.0164359	1.43247	0.00201789	0.96417	1	3.12008	5.10839	4.07092	3.96819	5.51141	3.37567
FVEG_00588	n/a	W7LMJ3	Uncharacterized protein	NC_031675.1	4516158	4518102	-	1945	0.11687	4.61526	0.22574	0.634701	0.962094	10.9271	11.9902	12.6306	14.721	12.417	12.8295
FVEG_00589	n/a	W7LMM1	Uncharacterized protein	NC_031675.1	4508051	4513103	-	5053	0.116498	6.75038	0.271992	0.601999	0.946438	20.3488	20.761	19.0235	23.3039	23.4067	20.8745
FVEG_00590	n/a	W7LDK7	Uncharacterized protein	NC_031675.1	4510245	4511533	+	1289	-1.17163e-15	-3.60385	0	1	1	0	0	0	0	0	0
FVEG_00591	n/a	W7LVU6	Uncharacterized protein	NC_031675.1	4507700	4510066	+	2367	1.18726	-2.33741	1.91693	0.166196	0.575642	0.0139859	0.0494274	0.0215327	0.0552351	0.13102	0.018995
FVEG_00592	n/a	W7LMM5	Chitinase (EC 3.2.1.14)	NC_031675.1	4504719	4507133	-	2415	-0.0701956	3.27851	0.0507212	0.821813	1	4.27686	3.85945	3.84106	4.00616	4.36615	3.48146
FVEG_00593	n/a	W7LMK2	Uncharacterized protein	NC_031675.1	4502719	4504020	-	1302	-0.29992	5.48493	1.35007	0.245265	0.680624	39.0796	33.7266	38.5196	27.7482	33.3468	32.6676
FVEG_00594	n/a	W7LVV1	Syntaxin 1B/2/3	NC_031675.1	4500140	4502813	+	2674	0.137008	6.86248	0.293568	0.587943	0.938933	32.2998	48.5801	42.3145	52.3813	41.6796	44.9779
FVEG_00595	n/a	W7LAP5	Uncharacterized protein	NC_031675.1	4497566	4499230	+	1665	-0.153319	5.0546	0.334507	0.563017	0.926857	21.4136	16.4191	23.9993	16.9611	18.1372	22.17
FVEG_00596	n/a	W7LMP0	Uncharacterized protein	NC_031675.1	4495137	4497236	+	2100	0.595858	0.81127	1.96376	0.161112	0.567172	0.315281	1.00281	0.655302	0.830104	1.12605	0.899222
FVEG_00597	n/a	W7LMK5	CDF family cation efflux system protein	NC_031675.1	4487192	4493110	-	5919	0.00426045	7.01819	0.00034653	0.985148	1	22.5843	19.1466	22.6209	23.988	21.2592	21.5196
FVEG_00598	n/a	W7LDL9	J domain-containing protein	NC_031675.1	4487416	4490309	+	2894	-1.17163e-15	-3.60385	0	1	1	0	0	0	0	0	0
FVEG_00599	n/a	W7LVV6	Uncharacterized protein	NC_031675.1	4483825	4483956	+	132	0.407001	1.7254	1.14945	0.283663	0.700068	16.3015	25.7034	20.4644	33.3457	25.8438	25.8867
FVEG_00600	n/a	W7LML0	Uncharacterized protein	NC_031675.1	4481913	4482470	-	558	0.5194	-1.14624	0.523482	0.46936	0.86451	0.237309	0.97845	0.456702	1.17152	0.694725	0.483453
FVEG_00601	n/a	W7LVW0	Uncharacterized protein	NC_031675.1	4478119	4479351	+	1233	-0.99761	-0.539041	3.81656	0.0507484	0.338806	0.402732	0.75909	0.826731	0.353451	0.377281	0.255254
FVEG_00602	n/a	W7LMQ3	Cyclin N-terminal domain-containing protein	NC_031675.1	4465622	4469915	-	4294	-0.172563	7.36438	0.526983	0.467878	0.863632	39.5728	45.283	35.0509	40.6372	34.2608	35.0454
FVEG_00603	n/a	W7LMM0	HSF_DOMAIN domain-containing protein	NC_031675.1	4460946	4464788	+	3843	-0.311695	6.11568	1.96351	0.161139	0.567172	18.9513	18.9359	20.9283	15.6041	16.1196	17.362
FVEG_00604	n/a	W7LDP9	Peptidyl-prolyl isomerase CWC27	NC_031675.1	4458686	4460712	+	2027	-0.339556	5.10511	2.06912	0.150308	0.545988	18.2589	18.0273	19.4619	15.05	14.9172	15.6599
FVEG_00605	n/a	W7LAR5	Uncharacterized protein	NC_031675.1	4456640	4457548	-	909	-1.17163e-15	-3.60385	0	1	1	0	0	0	0	0	0
FVEG_00606	n/a	W7LVW6	Peptidyl-prolyl cis-trans isomerase (PPIase) (EC 5.2.1.8)	NC_031675.1	4455696	4457926	+	2231	-0.197859	5.04058	0.69952	0.402945	0.811368	16.5894	15.4175	14.2098	15.2366	13.6575	12.8777
FVEG_00607	n/a	W7LMQ6	Uncharacterized protein	NC_031675.1	4454287	4454724	-	438	0.290132	-1.82121	0.198847	0.655653	0.97205	0.151162	0.445185	0.698191	0.298496	0.619543	0.615905
FVEG_00608	n/a	W7LMM4	Uncharacterized protein	NC_031675.1	4450452	4452461	-	2010	-0.536532	6.18964	3.07774	0.079371	0.414838	52.9014	34.0895	39.3037	25.9531	32.1311	30.8017
FVEG_00609	n/a	W7LDQ5	JmjC domain-containing protein	NC_031675.1	4448765	4451768	+	3004	0.479713	4.34724	3.18725	0.0742148	0.401682	4.49622	6.25737	5.97228	8.66097	8.36223	6.98962
FVEG_00610	n/a	W7LAS0	Uncharacterized protein	NC_031675.1	4439983	4446276	+	6294	-0.0986153	6.75753	0.198382	0.65603	0.972267	15.858	19.9576	16.6735	17.8366	17.6275	15.2013
FVEG_00611	n/a	W7LMR1	Uncharacterized protein	NC_031675.1	4435563	4437182	-	1620	0.3196	6.17584	1.27836	0.258204	0.689249	28.9971	45.4016	43.3542	62.8151	46.7581	42.158
FVEG_00612	n/a	W7LMM8	Succinate-semialdehyde dehydrogenase (EC 1.2.1.16)	NC_031675.1	4433181	4435362	-	2182	0.19332	4.73211	0.55466	0.45642	0.855772	11.4546	8.72188	13.4311	13.4616	12.2409	13.5584
FVEG_00613	n/a	W7LDQ9	PH domain-containing protein	NC_031675.1	4428549	4431322	+	2774	-0.289141	8.59393	1.37181	0.241502	0.678352	134.936	166.452	151.342	134.119	129.307	119.453
FVEG_00614	n/a	W7LVY1	Uncharacterized protein	NC_031675.1	4416778	4419805	-	3028	-0.91671	4.78477	6.57572	0.0103379	0.149923	15.2403	13.2141	6.78339	5.68504	6.61884	6.04332
FVEG_00615	n/a	W7LAT5	Ribosomal protein	NC_031675.1	4416265	4416615	-	351	-0.0361485	6.08783	0.0249031	0.874609	1	185.612	193.991	196.902	175.936	196.148	211.868
FVEG_00616	n/a	W7LDR6	N-alpha-acetyltransferase 40 (EC 2.3.1.257)	NC_031675.1	4414393	4415302	-	910	0.363983	2.76419	1.20363	0.272596	0.700068	5.34766	5.91402	7.95324	8.28508	8.81812	8.15229
FVEG_00617	n/a	W7LVY6	Uncharacterized protein	NC_031675.1	4412370	4413914	-	1545	-0.0548716	5.49334	0.0494139	0.824086	1	20.7198	32.8898	35.3972	28.3203	30.5107	27.7042
FVEG_00618	n/a	W7LMS4	Inosine-5'-monophosphate dehydrogenase (IMP dehydrogenase) (IMPD) (IMPDH) (EC 1.1.1.205)	NC_031675.1	4409742	4412111	+	2370	-0.484736	9.97466	2.91818	0.0875865	0.432725	519.504	469.723	462.755	336.563	417.05	326.433
FVEG_00619	n/a	W7LMN9	Alpha-galactosidase (EC 3.2.1.22)	NC_031675.1	4406475	4409416	+	2942	-0.521215	5.55856	2.6377	0.104354	0.470779	24.0689	14.568	16.8912	11.5247	13.8355	13.8765
FVEG_00620	n/a	W7LDS0	Mitochondrial-processing peptidase subunit beta	NC_031675.1	4404068	4406118	-	2051	0.175204	10.0862	0.391981	0.53126	0.910268	521.812	435.559	508.089	539.476	593.166	577.479
FVEG_00621	n/a	W7LVZ1	Transcription initiation factor TFIID subunit 9B	NC_031675.1	4402839	4404410	+	1572	0.12319	5.30657	0.236447	0.626784	0.958478	18.7635	30.0425	22.955	29.1923	25.9671	24.5398
FVEG_00622	n/a	W7LAU5	Histidine biosynthesis trifunctional protein [Includes: Phosphoribosyl-AMP cyclohydrolase (EC 3.5.4.19); Phosphoribosyl-ATP pyrophosphohydrolase (EC 3.6.1.31); Histidinol dehydrogenase (HDH) (EC 1.1.1.23)]	NC_031675.1	4399714	4402774	-	3061	0.511026	7.09035	4.26737	0.0388511	0.293992	33.0072	33.074	42.4761	56.3087	55.6979	47.5462
FVEG_00623	n/a	W7LMT0	LNS2 domain-containing protein	NC_031675.1	4396221	4399927	+	3707	0.0921149	6.18431	0.128396	0.720101	1	16.7621	18.1157	20.7749	25.5229	20.8103	15.9492
FVEG_00626	n/a	W7LMQ0	Vps53_N domain-containing protein	NC_031675.1	4386848	4389784	-	2937	0.135714	5.31484	0.259896	0.610191	0.950419	10.2571	16.3455	11.7311	17.1829	13.7402	12.2927
FVEG_00627	n/a	W7LDS8	Thioredoxin reductase (EC 1.8.1.9)	NC_031675.1	4384946	4386306	-	1361	0.18082	7.64485	0.548268	0.459026	0.857447	121.521	131.981	153.803	160.809	169.817	146.247
FVEG_00628	n/a	W7LW01	UDP-N-acetylglucosamine pyrophosphorylase	NC_031675.1	4382842	4385012	+	2171	-0.0946034	6.42251	0.113742	0.735924	1	43.8548	45.1776	31.1301	39.7865	33.1767	42.8901
FVEG_00629	n/a	W7LAV7	TDG/mug DNA glycosylase	NC_031675.1	4380984	4381943	-	960	-0.202168	3.04439	0.363973	0.546308	0.916402	8.58649	8.93709	9.07867	6.99103	7.06666	10.3036
FVEG_00630	n/a	W7LMU0	Actin-like protein 4	NC_031675.1	4379139	4380995	+	1857	-0.0660651	6.18641	0.0833395	0.772822	1	41.5188	38.2212	38.0956	38.5348	40.9367	37.1407
FVEG_00631	n/a	W7LMQ4	Lysyl-tRNA synthetase	NC_031675.1	4376621	4379053	-	2433	-0.253005	8.68989	0.768925	0.38055	0.793637	206.193	164.616	171.087	144.05	174.804	151.312
FVEG_00632	n/a	W7LW06	Uncharacterized protein	NC_031675.1	4374535	4376754	+	2220	0.814562	4.13827	6.07932	0.0136773	0.174547	4.8613	4.65519	7.55336	12.3871	9.97081	8.32388
FVEG_00633	n/a	W7LAW2	ATP-dependent RNA helicase ROK1	NC_031675.1	4370680	4373348	+	2669	-0.468908	5.98562	3.19487	0.0738697	0.400874	30.7107	24.0944	26.0091	18.9736	22.5564	18.8503
FVEG_00634	n/a	W7LMU4	Uncharacterized protein	NC_031675.1	4369597	4370453	-	857	-0.389425	1.2205	0.637053	0.42478	0.830342	4.71267	1.54719	2.61679	2.08495	1.62843	2.83302
FVEG_00635	n/a	W7LMQ8	Uncharacterized protein	NC_031675.1	4368093	4369573	+	1481	0.0720838	2.44453	0.03555	0.850448	1	2.39175	3.10722	5.26543	4.14912	3.32427	3.67339
FVEG_00638	n/a	W7LW09	Uncharacterized protein	NC_031675.1	4361599	4364373	+	2775	-0.112573	4.30842	0.164686	0.684878	0.985421	6.84757	9.33147	5.76719	7.78952	6.69144	6.23785
FVEG_00639	n/a	W7LMR3	Phosphatidylinositol glycan, class P	NC_031675.1	4356913	4357890	+	978	-0.136792	3.51611	0.20653	0.649501	0.968971	9.88398	13.5178	12.6638	12.6107	11.1382	10.068
FVEG_00642	n/a	W7LW15	Uncharacterized protein	NC_031675.1	4349820	4351000	-	1181	0.0532823	3.70442	0.0343957	0.852868	1	8.68959	10.1045	13.2922	11.6608	10.6351	11.6876
FVEG_00643	n/a	W7LAX1	RING-type domain-containing protein	NC_031675.1	4345646	4349955	+	4310	0.0672258	7.55056	0.0786928	0.779077	1	38.9804	36.9533	49.8564	45.3702	44.0723	45.9312
FVEG_00644	n/a	W7LMV4	Peptidyl-prolyl cis-trans isomerase (PPIase) (EC 5.2.1.8)	NC_031675.1	4342158	4343525	-	1368	0.12613	4.48708	0.257776	0.611652	0.951511	14.5921	15.5366	15.9089	18.1585	16.1807	17.7478
FVEG_00645	n/a	W7LMR8	Uncharacterized protein	NC_031675.1	4338008	4341974	+	3967	-0.637332	3.98871	4.40571	0.0358187	0.282131	3.81366	6.07535	4.53534	3.11995	2.81435	3.53614
FVEG_00646	n/a	W7LDU8	TEA domain-containing protein	NC_031675.1	4333080	4335978	+	2899	0.736384	7.6546	5.04688	0.0246703	0.233255	34.4977	44.4464	82.3856	92.7231	86.036	80.8493
FVEG_00647	n/a	W7LW20	Multiple RNA-binding domain-containing protein 1	NC_031675.1	4329412	4332246	+	2835	-0.520469	8.46372	3.93461	0.047302	0.325581	154.138	144.3	132.337	101.042	116.653	94.0456
FVEG_00649	n/a	W7LDV5	Dynein light chain	NC_031675.1	4324826	4325498	-	673	-0.121904	6.99976	0.293053	0.588271	0.939013	160.505	226.398	201.07	174.451	189.508	190.734
FVEG_00651	n/a	W7LMS6	E3 ubiquitin-protein ligase (EC 2.3.2.27)	NC_031675.1	4312904	4317153	-	4250	-0.292698	6.88099	1.55789	0.211974	0.649033	29.724	31.6482	28.4701	24.241	24.8921	26.8603
FVEG_00652	n/a	W7LDW0	Uncharacterized protein	NC_031675.1	4311411	4312574	-	1164	0.924533	-0.734212	3.19435	0.0738931	0.400874	0.199082	0.335036	0.350295	0.299522	0.599469	0.927033
FVEG_00653	n/a	W7LW30	Uncharacterized protein	NC_031675.1	4309672	4311327	-	1656	-0.0888189	5.63158	0.106874	0.743731	1	29.2863	27.8121	33.0553	32.7906	34.2477	22.1004
FVEG_00658	n/a	W7LW36	DNA-directed RNA polymerase I, II, and III subunit RPABC5	NC_031675.1	4297559	4298646	+	1088	-0.372808	7.12889	2.43583	0.118591	0.494572	143.311	144.953	138.475	105.306	119.326	117.196
FVEG_00659	n/a	W7LAZ3	WD_REPEATS_REGION domain-containing protein	NC_031675.1	4294170	4297509	-	3340	-0.557862	7.07052	4.45837	0.0347306	0.279585	53.8494	44.4276	42.163	31.2762	38.1157	29.467
FVEG_00660	n/a	W7LMW9	Fe2OG dioxygenase domain-containing protein	NC_031675.1	4292802	4294030	-	1229	0.216712	4.41356	0.576254	0.447784	0.849222	13.2795	15.136	18.9523	21.1342	19.6509	15.9504
FVEG_00661	n/a	W7LMT2	Uncharacterized protein	NC_031675.1	4292135	4292549	+	415	-0.0260226	6.48905	0.0134915	0.907531	1	201.898	217.356	223.645	217.062	236.797	201.079
FVEG_00662	n/a	W7LDX2	FAD-binding PCMH-type domain-containing protein	NC_031675.1	4289149	4290643	-	1495	0.120674	-0.752748	0.0411228	0.839301	1	0.332153	0.260858	0.340923	0.466413	0.492674	0.150372
FVEG_00663	n/a	W7LW52	Uncharacterized protein	NC_031675.1	4287622	4288547	-	926	-0.249874	2.47156	0.525833	0.468364	0.86375	6.61376	6.61201	5.61418	5.22401	5.35854	5.82649
FVEG_00664	n/a	W7LDX7	Uncharacterized protein	NC_031675.1	4285535	4286971	-	1437	-1.17163e-15	-3.60385	0	1	1	0	0	0	0	0	0
FVEG_00665	n/a	W7LMX2	Endoplasmic reticulum transmembrane protein	NC_031675.1	4284044	4287581	+	3538	-0.434103	6.59724	1.34448	0.246245	0.680723	40.5526	22.3209	28.9702	17.3065	21.125	31.732
FVEG_00666	n/a	W7LW57	CXC domain-containing protein	NC_031675.1	4279520	4283362	+	3843	-0.0823119	5.18317	0.111107	0.738887	1	8.16631	11.0612	9.4562	10.8413	9.16939	8.04924
FVEG_00667	n/a	W7LB04	Uncharacterized protein	NC_031675.1	4276064	4277351	-	1288	-0.0315448	6.18481	0.0124351	0.91121	1	61.12	33.3362	77.2434	52.4793	48.2765	65.033
FVEG_00668	n/a	W7LMU2	Sm domain-containing protein	NC_031675.1	4275174	4276005	+	832	0.00976797	5.42978	0.0014622	0.969497	1	49.0202	38.717	64.9964	45.309	49.156	62.9023
FVEG_00669	n/a	W7LDY4	DNA excision repair protein ERCC-5	NC_031675.1	4271195	4274954	-	3760	-0.0664788	4.75575	0.0767372	0.781769	1	6.85863	6.62762	8.13319	7.61499	6.32004	7.43771
FVEG_00670	n/a	W7LB09	DUF1708 domain-containing protein	NC_031675.1	4266396	4271018	+	4623	-0.508393	5.44381	3.27167	0.070486	0.391319	7.58333	15.6735	10.1098	7.93743	7.53008	7.76097
FVEG_00671	UNG1	W7LMU7	Uracil-DNA glycosylase (UDG) (EC 3.2.2.27)	NC_031675.1	4261393	4263957	+	2565	-0.361948	5.0958	1.98997	0.158344	0.561582	17.7074	14.3526	11.9621	12.8618	10.9118	11.3761
FVEG_00672	n/a	W7LDY8	Uncharacterized protein	NC_031675.1	4258301	4261297	-	2997	0.178376	6.27767	0.668613	0.413536	0.82153	22.8319	25.7776	22.9585	28.4284	27.8745	27.4837
FVEG_00673	n/a	W7LB14	Uncharacterized protein	NC_031675.1	4256397	4257792	-	1396	0.377579	2.71213	1.28893	0.256245	0.689249	3.46222	3.93893	4.52724	5.93144	5.41497	4.67003
FVEG_00674	n/a	W7LMY3	Uncharacterized protein	NC_031675.1	4255203	4257060	+	1858	0.0130406	4.14073	0.00245696	0.960467	1	7.69708	9.73906	10.4789	9.38223	10.0774	9.48587
FVEG_00675	ALA1	W7LMV2	Alanine--tRNA ligase (EC 6.1.1.7) (Alanyl-tRNA synthetase) (AlaRS)	NC_031675.1	4251526	4255538	-	4013	0.051597	7.5198	0.0472766	0.827872	1	41.9973	40.8544	49.7487	47.7398	47.6722	46.4288
FVEG_00676	n/a	W7LB19	Protein arginine methyltransferase NDUFAF7 (EC 2.1.1.320)	NC_031675.1	4249187	4251530	+	2344	-0.207972	6.26497	0.861963	0.35319	0.77382	36.141	34.5394	32.6378	31.4583	32.3488	28.8871
FVEG_00677	n/a	W7LW79	Cysteine synthase A	NC_031675.1	4246876	4249566	-	2691	-0.0693422	6.0537	0.0860037	0.76932	1	24.8007	22.2888	27.2928	22.5271	25.1523	25.63
FVEG_00678	n/a	W7LMW1	Uncharacterized protein	NC_031675.1	4244178	4247134	+	2957	0.0235271	4.79792	0.00809907	0.928291	1	7.45608	11.3816	8.84226	10.7293	9.28173	8.80368
FVEG_00679	n/a	W7LE05	Transcription elongation factor S-II	NC_031675.1	4242080	4243486	+	1407	0.0242141	6.61659	0.0118797	0.913207	1	65.5503	66.0226	72.1593	72.0146	71.8005	70.6212
FVEG_00680	n/a	W7LB26	Uncharacterized protein	NC_031675.1	4240749	4241750	-	1002	-1.17163e-15	-3.60385	0	1	1	0	0	0	0	0	0
FVEG_00681	n/a	W7LW83	tRNA(His) guanylyltransferase (EC 2.7.7.79) (tRNA-histidine guanylyltransferase)	NC_031675.1	4239491	4241883	+	2393	-0.296189	4.63554	1.43051	0.231681	0.676798	10.3893	11.4078	11.8634	9.19688	10.1734	9.01852
FVEG_00682	n/a	W7LMZ5	WD_REPEATS_REGION domain-containing protein	NC_031675.1	4237236	4238945	-	1710	-0.181388	5.25481	0.544367	0.460629	0.858821	25.3995	22.3271	21.9073	21.0257	21.0604	21.4025
FVEG_00683	n/a	W7LE10	DNA-directed RNA polymerase subunit (EC 2.7.7.6)	NC_031675.1	4230425	4236675	-	6251	-0.258772	7.64501	1.23618	0.266209	0.692021	34.2961	36.1471	32.2229	31.5751	30.0029	27.3751
FVEG_00684	n/a	W7LMZ9	Uncharacterized protein	NC_031675.1	4226577	4229475	-	2899	-0.65167	8.29754	6.41182	0.0113363	0.156063	89.9841	104.982	195.503	54.5395	71.4337	135.845
FVEG_00685	n/a	W7LMW8	Uncharacterized protein	NC_031675.1	4225019	4226360	+	1342	-0.00280713	3.18806	7.64e-05	0.993027	1	6.61104	5.52136	7.74774	6.13764	6.58612	7.7392
FVEG_00686	n/a	W7LE18	Uncharacterized protein	NC_031675.1	4222065	4223556	+	1492	0.0466286	3.00157	0.0186028	0.891511	1	5.65795	4.15598	5.60238	5.49137	5.82005	5.06264
FVEG_00687	n/a	W7LB34	Uncharacterized protein	NC_031675.1	4215691	4216567	+	877	1.06316	-0.361929	3.26853	0.070621	0.391335	0.339727	0.978291	0.290581	1.29201	0.972457	0.922805
FVEG_00688	n/a	W7LW95	Heat shock protein SSB1	NC_031675.1	4208141	4211289	+	3149	-0.153511	11.8166	0.305902	0.580206	0.935965	1185.36	1115.89	1250.13	1087.01	1175.12	1046.3
FVEG_00689	n/a	W7LB38	Uncharacterized protein	NC_031675.1	4204518	4205684	+	1167	1.28857	-2.49167	1.49665	0.221187	0.663642	0.0851017	0	0.0436744	0.224064	0.132873	0
FVEG_00690	n/a	W7LMX4	Uncharacterized protein	NC_031675.1	4199783	4202382	+	2600	-0.619205	-1.65069	0.595656	0.44024	0.841713	0.165523	0.0899959	0.0588092	0.0335234	0.104369	0.0691709
FVEG_00691	n/a	W7LE28	F-box domain-containing protein	NC_031675.1	4195738	4198258	-	2521	0.457115	3.81615	2.53242	0.111529	0.483106	3.75561	4.36236	5.86303	6.72464	6.2431	6.58098
FVEG_00693	n/a	W7LB42	Uncharacterized protein	NC_031675.1	4189330	4190679	+	1350	-0.350671	-0.0526637	0.605991	0.436301	0.838306	0.809222	0.722189	0.604065	0.516509	0.689167	0.532872
FVEG_00694	n/a	W7LN10	MFS domain-containing protein	NC_031675.1	4185948	4188676	+	2729	-0.381566	4.74052	2.20926	0.137185	0.524704	11.8395	10.3319	10.2907	8.68735	9.17648	7.94109
FVEG_00695	n/a	W7LE32	Glutamate carboxypeptidase II	NC_031675.1	4181715	4184766	-	3052	0.232953	5.88986	0.96617	0.325637	0.745522	14.4914	19.2563	19.1213	23.7465	18.9637	21.3904
FVEG_00696	n/a	W7LWA3	NADH-cytochrome b5 reductase (EC 1.6.2.2)	NC_031675.1	4180054	4181996	+	1943	-0.128597	8.02899	0.102117	0.749304	1	203.653	84.3389	132.181	103.377	121.624	150.549
FVEG_00697	n/a	W7LE36	SH3 domain-containing protein	NC_031675.1	4177004	4179884	+	2881	0.0444684	5.91866	0.041495	0.838585	1	17.8794	20.8866	22.2907	20.9356	21.4886	22.5664
FVEG_00698	n/a	W7LWA7	Suppressor of SUA7 protein 2 homolog (EC 3.1.3.16)	NC_031675.1	4173033	4174862	-	1830	-0.0417389	6.76253	0.0354828	0.850588	1	56.7662	62.4824	57.903	61.4651	63.0419	54.027
FVEG_00699	n/a	W7LB56	Uncharacterized protein	NC_031675.1	4170644	4172288	-	1645	-0.0196548	1.5821	0.00275912	0.958109	1	1.71057	1.3276	2.10688	2.35785	0.966196	2.18656
FVEG_00700	n/a	W7LMY5	Uncharacterized protein	NC_031675.1	4165347	4169243	-	3897	0.0402282	5.78657	0.0278336	0.867501	1	11.1368	15.261	14.9883	16.4839	13.857	13.4872
FVEG_00701	n/a	W7LE40	Uncharacterized protein	NC_031675.1	4163213	4165127	-	1915	0.47058	2.94983	1.95104	0.162475	0.569241	2.29917	3.82855	3.93904	4.84733	4.33204	4.90698
FVEG_00702	n/a	W7LBB0	RRF domain-containing protein	NC_031675.1	4160160	4162257	-	2098	-1.17163e-15	-3.60385	0	1	1	0	0	0	0	0	0
FVEG_00703	n/a	W7LWB2	Uncharacterized protein	NC_031675.1	4160129	4162392	+	2264	0.48883	-2.20065	0.26975	0.603499	0.947425	0.102355	0.0172254	0.0225124	0.0769973	0.102736	0.0198591
FVEG_00704	n/a	W7LMY8	Serine/threonine-protein phosphatase (EC 3.1.3.16)	NC_031675.1	4156592	4160073	+	3482	-0.0181462	6.5999	0.00603674	0.93807	1	28.7977	24.2255	29.4947	27.4975	27.2762	29.3758
FVEG_00705	n/a	W7LWB7	Uncharacterized protein	NC_031675.1	4153643	4154644	+	1002	0.347009	-1.94318	0.19008	0.66285	0.974741	0.0991154	0.194602	0.152599	0.347948	0.23213	0.0448713
FVEG_00706	n/a	W7LBC1	Uncharacterized protein	NC_031675.1	4148712	4150369	-	1658	-0.0334375	6.98131	0.0137941	0.906505	1	61.2973	83.3358	78.6345	59.2989	62.5207	112.755
FVEG_00707	n/a	W7LN26	Uncharacterized protein	NC_031675.1	4145013	4148603	-	3591	-0.380959	4.78231	1.85894	0.172748	0.586852	7.78985	8.11241	9.48109	6.23792	8.38789	5.75943
FVEG_00708	n/a	W7LE55	Uncharacterized protein	NC_031675.1	4140744	4142890	-	2147	0.956098	9.45666	4.65361	0.0309884	0.262879	136.967	169.907	404.824	493.878	439.404	341.805
FVEG_00709	n/a	W7LWC1	Uncharacterized protein	NC_031675.1	4138339	4138539	-	201	-2.17431	-2.28718	5.15717	0.0231506	0.226445	1.15289	0.970105	0.760716	0.216818	0	0.447374
FVEG_00710	n/a	W7LBC7	PSP1 C-terminal domain-containing protein	NC_031675.1	4133414	4136216	-	2803	0.31943	5.02074	1.78896	0.181053	0.602624	8.70426	10.713	11.0191	13.651	13.263	12.2548
FVEG_00711	n/a	W7LN29	Uncharacterized protein	NC_031675.1	4131453	4132598	-	1146	-0.592306	3.35944	3.21547	0.0729451	0.398385	10.5727	10.0728	10.4515	7.41553	5.20935	9.33747
FVEG_00712	n/a	W7LMZ7	Ribosomal protein L15	NC_031675.1	4129874	4131319	-	1446	0.0799584	10.8943	0.0872078	0.767757	1	1192.27	1177.15	1408.35	1338.97	1430.5	1355.27
FVEG_00713	n/a	W7LWC4	DNA repair protein RAD57	NC_031675.1	4127798	4129457	-	1660	-0.331406	-0.0286361	0.498796	0.48003	0.8732	0.598275	0.681294	0.460554	0.761346	0.350292	0.37919
FVEG_00714	n/a	W7LBD2	DNA-directed RNA polymerase subunit beta (EC 2.7.7.6)	NC_031675.1	4123992	4129025	+	5034	-0.362821	6.43222	2.33447	0.126538	0.506838	20.7282	17.9265	17.9714	15.3493	16.5489	13.7456
FVEG_00715	n/a	W7LN34	Uncharacterized protein	NC_031675.1	4121389	4122427	-	1039	-0.324842	0.633935	0.664469	0.414987	0.822299	1.17889	2.02686	1.47164	1.04862	1.34318	1.42802
FVEG_00716	n/a	W7LN38	PUM-HD domain-containing protein	NC_031675.1	4113351	4119990	-	6640	-0.0145516	6.3549	0.00404719	0.949275	1	11.083	14.5304	10.9842	14.2424	12.0734	11.0981
FVEG_00717	n/a	W7LN30	Carnitine O-acetyltransferase	NC_031675.1	4109293	4113233	+	3941	0.725771	4.73374	5.22372	0.0222808	0.22322	3.49442	5.20504	6.5569	9.88606	8.50858	7.13034
FVEG_00718	n/a	W7LEA9	MFS domain-containing protein	NC_031675.1	4104637	4107812	-	3176	0.477435	3.55458	1.68203	0.194654	0.624781	1.8762	3.92929	3.49843	5.02218	4.43071	3.51082
FVEG_00719	n/a	W7LWH9	Uncharacterized protein	NC_031675.1	4102972	4104333	-	1362	0.0502642	5.68531	0.0493502	0.824198	1	29.4344	38.3969	42.3985	39.0688	37.6272	40.2405
FVEG_00720	n/a	W7LBG6	Hsp70-like protein	NC_031675.1	4097030	4100745	-	3716	-0.201009	9.87776	0.583577	0.444914	0.846183	234.324	247.59	313.269	216.378	199.545	308.182
FVEG_00721	n/a	W7LN86	Uncharacterized protein	NC_031675.1	4096795	4098002	+	1208	0.763796	-1.11765	1.3666	0.242397	0.678352	0.137022	0.225983	0.337536	0.505072	0.481362	0.223317
FVEG_00722	n/a	W7LN33	Mitochondrial escape protein 2	NC_031675.1	4092971	4096154	-	3184	0.138643	5.95538	0.368936	0.543585	0.915047	17.7895	20.8342	16.0876	22.5294	19.7359	19.9105
FVEG_00723	n/a	W7LEB3	Uncharacterized protein	NC_031675.1	4090514	4093101	+	2588	-0.289024	4.49651	1.14079	0.285485	0.701573	9.64483	9.62901	8.8032	7.47671	7.51946	8.87756
FVEG_00724	n/a	W7LWI4	Ribonuclease (EC 3.1.26.4)	NC_031675.1	4088552	4089857	-	1306	-0.54661	3.93923	2.77889	0.0955142	0.453589	17.2113	13.9749	9.7565	9.2767	9.82499	9.22632
FVEG_00725	SEY1	W7LBH8	Protein SEY1 (EC 3.6.5.-)	NC_031675.1	4085470	4088752	+	3283	0.0449887	6.77837	0.0416149	0.838356	1	30.0895	33.4983	33.4715	35.5361	33.641	34.4569
FVEG_00726	n/a	W7LN90	Carboxymethylenebutenolidase	NC_031675.1	4083206	4085139	-	1934	0.830546	3.45187	4.31059	0.0378757	0.289722	2.12253	4.79916	5.63968	7.57138	7.93754	6.04441
FVEG_00727	n/a	W7LN37	EF-hand domain-containing protein	NC_031675.1	4079836	4083814	+	3979	-0.519253	7.45759	4.22863	0.0397475	0.297374	58.5133	55.8658	39.081	38.597	37.392	33.4581
FVEG_00728	n/a	W7LEB7	Uncharacterized protein	NC_031675.1	4078487	4079148	+	662	-0.337926	-0.245608	0.229737	0.631719	0.960883	0.900124	0.942555	2.00176	1.38246	1.34684	0.407502
FVEG_00729	n/a	W7LWI7	MFS domain-containing protein	NC_031675.1	4073719	4076833	+	3115	0.446959	4.31613	2.07193	0.150032	0.54565	4.5273	4.83253	6.59393	8.89797	7.65357	5.93227
FVEG_00730	n/a	W7LBI5	Uncharacterized protein	NC_031675.1	4069253	4071961	+	2709	-0.101246	4.22584	0.153035	0.695651	0.990244	6.48893	6.56449	7.97727	7.25537	6.1819	6.82134
FVEG_00731	n/a	W7LN93	Uncharacterized protein	NC_031675.1	4067658	4069033	-	1376	1.58566	-2.67106	2.0506	0.152146	0.549347	0	0.0850252	0	0.0633437	0.140864	0.0326752
FVEG_00732	n/a	W7LN41	Uncharacterized protein	NC_031675.1	4065350	4068856	+	3507	-0.278968	5.47905	1.46005	0.226922	0.670392	13.3947	14.2115	13.3706	11.2959	12.5018	11.2178
FVEG_00733	n/a	W7LEC0	Uncharacterized protein	NC_031675.1	4063773	4065124	+	1352	0.0978928	4.96416	0.170451	0.679711	0.98197	18.3887	25.1527	22.4304	24.3045	25.5762	22.7466
FVEG_00734	n/a	W7LWI9	Pyridoxal phosphate homeostasis protein (PLP homeostasis protein)	NC_031675.1	4062316	4063747	-	1432	0.231449	4.57134	0.803539	0.370037	0.787262	11.9981	18.0285	15.3046	18.9295	17.7856	17.7081
FVEG_00735	n/a	W7LBI9	AP-2 complex subunit alpha	NC_031675.1	4058665	4063113	+	4449	-0.266852	6.50469	1.38279	0.239627	0.678352	22.1962	22.6591	20.7125	18.5626	18.8905	18.9687
FVEG_00736	n/a	W7LN97	Methyltransf_11 domain-containing protein	NC_031675.1	4057121	4058521	-	1401	-0.189286	6.34234	0.748949	0.386809	0.798421	58.3169	64.2733	59.0443	54.8722	58.5497	51.6683
FVEG_00737	n/a	W7LN45	Actin-related protein 2/3 complex subunit 5	NC_031675.1	4056220	4057298	+	1079	0.138497	5.83319	0.370813	0.542561	0.914698	42.1247	56.3468	50.3539	55.657	53.3522	59.712
FVEG_00738	n/a	W7LWJ3	CN hydrolase domain-containing protein	NC_031675.1	4040835	4042853	+	2019	0.60455	4.78012	4.18108	0.0408776	0.302386	7.88672	11.7632	12.3949	19.8584	16.3588	13.8513
FVEG_00739	n/a	W7LNA3	TBP-associated factor 4 (Transcription initiation factor TFIID subunit 4)	NC_031675.1	4037791	4040667	+	2877	0.0508079	5.98919	0.0539058	0.816401	1	20.5393	22.9625	20.373	23.4489	23.1354	21.8945
FVEG_00742	n/a	W7LWJ5	V-type proton ATPase subunit a	NC_031675.1	4031392	4034185	+	2794	-0.10091	7.35633	0.191494	0.661676	0.974741	59.4081	61.4983	57.7175	60.3638	54.0971	58.2209
FVEG_00743	n/a	W7LNA6	Uncharacterized protein	NC_031675.1	4027658	4030934	+	3277	-0.393076	5.82841	1.62067	0.202998	0.635827	22.8408	16.3514	18.415	12.5542	17.6853	15.1471
FVEG_00745	n/a	W7LN51	Alkyl transferase (EC 2.5.1.-)	NC_031675.1	4019511	4021713	+	2203	0.191637	5.87227	0.767099	0.381116	0.793716	21.8042	24.1283	27.3464	28.6646	27.0286	30.7564
FVEG_00746	n/a	W7LEC9	Glyco_hydro_63 domain-containing protein	NC_031675.1	4013615	4017805	-	4191	0.331111	7.75515	1.5358	0.215244	0.65425	35.9166	48.471	50.9193	68.953	55.3874	51.4301
FVEG_00747	n/a	W7LWJ9	ATP synthase subunit 5, mitochondrial	NC_031675.1	4011966	4013543	+	1578	0.225896	8.9517	0.74096	0.389354	0.799926	282.291	249.93	321.634	329.781	343.929	355.928
FVEG_00748	n/a	W7LBJ9	Maintenance-ploidy protein mob1	NC_031675.1	4010238	4011865	+	1628	0.55812	5.32149	4.10379	0.0427872	0.311503	14.7018	19.547	25.0144	34.7198	26.0501	28.2526
FVEG_00749	n/a	W7LWK3	DBR1 domain-containing protein	NC_031675.1	4008175	4009905	+	1731	-0.133589	4.70998	0.279229	0.597207	0.944952	13.8844	17.325	15.3699	15.2318	13.1458	15.5585
FVEG_00750	n/a	W7LBK3	Elongin-C	NC_031675.1	4006537	4007261	+	725	-0.219174	5.61634	0.880756	0.347995	0.768612	72.9213	67.1845	73.6751	61.193	61.0091	68.1548
FVEG_00751	n/a	W7LNB1	Rho family, other	NC_031675.1	4004174	4006266	-	2093	-0.0299715	4.83113	0.0147587	0.903307	1	15.2158	14.7012	10.3007	17.199	12.4835	11.2349
FVEG_00752	n/a	W7LED6	GrpE protein homolog	NC_031675.1	4002566	4003983	+	1418	-1.17163e-15	-3.60385	0	1	1	0	0	0	0	0	0
FVEG_00753	n/a	W7LN59	26S proteasome regulatory subunit N6	NC_031675.1	4000492	4004104	-	3613	0.222884	6.43924	0.863429	0.352781	0.773636	20.5609	24.9338	19.8765	27.0192	23.7015	28.1489
FVEG_00754	n/a	W7LWL3	Uncharacterized protein	NC_031675.1	3995625	4000715	+	5091	-0.362865	4.10158	1.75619	0.185101	0.60893	3.53089	4.02928	3.56405	2.9961	2.73362	3.24116
FVEG_00755	n/a	W7LBL9	Uncharacterized protein	NC_031675.1	3993211	3995369	-	2159	0.321577	4.61722	1.64596	0.199509	0.631921	8.9853	9.66376	11.119	13.928	12.5508	11.9744
FVEG_00756	n/a	W7LN63	Uncharacterized protein	NC_031675.1	3990839	3993452	+	2614	-0.366381	5.07898	2.07192	0.150032	0.54565	15.2605	12.9944	14.4676	11.0868	12.0865	11.1113
FVEG_00757	n/a	W7LED8	F-type H+-transporting ATPase subunit epsilon	NC_031675.1	3989716	3990412	+	697	0.0654976	8.16649	0.0665324	0.796454	1	404.141	356.691	425.806	411.92	429.036	442.515
FVEG_00758	n/a	W7LWL8	Uncharacterized protein	NC_031675.1	3986937	3989211	-	2275	0.226795	2.49114	0.351172	0.553451	0.921451	1.54245	2.55417	2.62121	3.23741	2.36854	2.4111
FVEG_00759	n/a	W7LBM0	Uncharacterized protein	NC_031675.1	3985976	3986990	+	1015	0.490881	2.1151	1.25744	0.262137	0.689249	2.12	5.03327	3.46482	5.92523	4.2394	4.60685
FVEG_00760	n/a	W7LNC1	Zn(2)-C6 fungal-type domain-containing protein	NC_031675.1	3983345	3985393	+	2049	0.0106231	3.03051	0.000843118	0.976835	1	3.31207	5.50048	2.88545	5.35982	3.63251	3.07201
FVEG_00761	n/a	W7LN68	Glyco_hydro_cc domain-containing protein	NC_031675.1	3977861	3979940	-	2080	-0.0736906	9.23076	0.0823948	0.774078	1	266.301	300.905	306.249	306.781	299.819	254.462
FVEG_00762	n/a	W7LEE1	Uncharacterized protein	NC_031675.1	3975626	3977388	+	1763	0.190288	0.769186	0.117665	0.73158	1	0.488212	0.995417	1.06966	1.48317	0.945504	0.612063
FVEG_00763	n/a	W7LWM2	RING-type domain-containing protein	NC_031675.1	3969729	3972399	+	2671	-0.651534	6.87358	3.52994	0.0602701	0.365708	65.5398	38.9836	52.5136	26.1222	33.7149	43.1095
FVEG_00764	n/a	W7LBM3	CAP-Gly domain-containing protein	NC_031675.1	3965589	3966963	+	1375	0.0986557	4.30339	0.135868	0.712424	0.997774	11.5806	16.6487	12.7883	14.548	14.8014	15.6628
FVEG_00765	n/a	W7LNC6	Uncharacterized protein	NC_031675.1	3962819	3963533	+	715	0.541273	-0.913587	0.50053	0.479267	0.872395	0.1389	0.654516	0.855406	0.792372	1.03014	0.377296
FVEG_00766	n/a	W7LN72	Uncharacterized protein	NC_031675.1	3960049	3960150	-	102	0.417617	-2.60002	0.16148	0.687797	0.986479	0	0.764671	1.49906	0.42726	1.90028	0.440795
FVEG_00767	n/a	W7LEE5	Uncharacterized protein	NC_031675.1	3953982	3957012	-	3031	-0.956776	4.96406	6.71177	0.00957788	0.144342	10.5725	15.7357	12.7462	5.13304	5.25658	12.0598
FVEG_00768	n/a	W7LWM8	Methyltransf_11 domain-containing protein	NC_031675.1	3952599	3954072	+	1474	0.221176	4.68857	0.794265	0.372814	0.789441	12.5097	18.0175	17.4273	19.0406	19.7247	18.4237
FVEG_00769	n/a	W7LND1	Oxidoreductase	NC_031675.1	3949830	3951527	+	1698	0.807136	3.21198	4.32546	0.0375463	0.288706	2.33954	4.5475	5.07278	8.00772	5.54774	7.33464
FVEG_00771	n/a	W7LWN4	Deoxyhypusine synthase	NC_031675.1	3945203	3946878	+	1676	-0.308834	6.33745	1.90393	0.167639	0.577395	47.0298	54.1926	56.1682	41.6043	48.8965	41.1517
FVEG_00775	n/a	W7LND5	DASH complex subunit DAD1 (Outer kinetochore protein DAD1)	NC_031675.1	3936563	3937290	-	728	0.319251	3.58265	1.17153	0.279087	0.700068	13.1418	15.8564	13.8622	21.2515	16.4541	17.8486
FVEG_00779	n/a	W7LBN7	Ribosomal_L16 domain-containing protein	NC_031675.1	3926607	3927661	-	1055	-0.139269	7.8356	0.30588	0.58022	0.935965	234.211	204.787	228.027	198.9	199.928	228.811
FVEG_00780	n/a	W7LNE0	Replication factor C subunit 5	NC_031675.1	3925042	3926450	-	1409	-0.279812	4.8965	1.29706	0.254751	0.689249	27.5362	22.3084	18.0504	22.548	19.149	15.9869
FVEG_00781	n/a	W7LN81	Acetyl-coenzyme A synthetase (EC 6.2.1.1)	NC_031675.1	3918705	3921896	-	3192	2.41479	5.66559	9.01845	0.00267268	0.0725892	2.73797	3.68968	5.57263	53.4926	26.1352	5.76099
FVEG_00782	n/a	W7LEF4	Uncharacterized protein	NC_031675.1	3914036	3917475	-	3440	-0.179138	6.17483	0.412539	0.520684	0.902818	24.2029	21.3923	19.4982	18.1416	17.2755	24.7417
FVEG_00783	n/a	W7LWP4	Uncharacterized protein	NC_031675.1	3912619	3914132	+	1514	1.63693	5.16024	10.0847	0.00149507	0.051409	4.98536	13.3686	18.0105	47.6967	33.6447	26.1333
FVEG_00784	n/a	W7LBP0	Uncharacterized protein	NC_031675.1	3908937	3911299	+	2363	-0.0146108	5.68904	0.00424222	0.948069	1	18.1283	23.4518	23.381	22.3712	22.6065	21.1962
FVEG_00785	n/a	W7LNE4	Uncharacterized protein	NC_031675.1	3907623	3908123	+	501	-0.477334	-2.59577	0.0741857	0.785337	1	0.132154	0	0.508662	0.086987	0.309506	0
FVEG_00786	n/a	W7LEF8	Uncharacterized protein	NC_031675.1	3902398	3904256	-	1859	0.0755093	5.57623	0.113964	0.735676	1	22.8295	26.2016	24.5655	28.8583	26.5875	24.9112
FVEG_00787	n/a	W7LEG7	FAD-binding FR-type domain-containing protein	NC_031675.1	3899828	3902376	-	2549	0.429368	2.49671	1.49335	0.221698	0.664195	1.19483	2.06542	2.37944	2.47908	2.44852	2.64581
FVEG_00788	n/a	W7LEH0	RRM domain-containing protein	NC_031675.1	3896242	3901733	+	5492	0.00830412	5.70128	0.00135264	0.970662	1	9.43347	9.47262	8.84422	9.81592	10.1432	8.98076
FVEG_00789	n/a	W7LBQ0	CAMK/CAMK1 protein kinase	NC_031675.1	3892961	3894266	-	1306	0.202561	5.70302	0.64819	0.420761	0.826991	28.187	46.7919	35.5917	48.4524	43.5149	37.7659
FVEG_00790	n/a	W7LNG1	acidPPc domain-containing protein	NC_031675.1	3889122	3891940	+	2819	-0.379583	6.97436	1.92256	0.165575	0.574467	53.9725	41.5852	52.5771	33.81	41.1172	42.792
FVEG_00791	n/a	W7LN98	Uncharacterized protein	NC_031675.1	3888029	3888247	-	219	0.690276	-0.857432	1.36015	0.243511	0.678352	1.81395	2.31496	0.698191	3.18396	2.12415	2.66892
FVEG_00792	n/a	W7LEH2	Uncharacterized protein	NC_031675.1	3880090	3882716	+	2627	-0.441444	6.29698	3.43222	0.063936	0.375364	37.1749	32.7484	31.0231	26.3109	29.2771	21.7703
FVEG_00793	n/a	W7LWQ7	Polynucleotide 5'-hydroxyl-kinase GRC3	NC_031675.1	3876554	3879723	-	3170	-0.474767	5.53037	4.07011	0.0436485	0.314064	17.1789	16.8049	15.7727	12.208	13.464	11.4743
FVEG_00794	n/a	W7LBQ4	Zn(2)-C6 fungal-type domain-containing protein	NC_031675.1	3870638	3876470	-	5833	-0.708178	5.90368	2.31395	0.128218	0.508714	16.8446	7.88924	12.4951	5.06559	9.96224	8.25533
FVEG_00795	n/a	W7LNA5	Uncharacterized protein	NC_031675.1	3868922	3869299	+	378	-1.17163e-15	-3.60385	0	1	1	0	0	0	0	0	0
FVEG_00797	n/a	W7LBQ9	Uncharacterized protein	NC_031675.1	3856285	3857674	+	1390	0.248699	3.10493	0.606465	0.436122	0.838273	4.23929	6.42489	6.05015	6.89763	6.33079	7.05145
FVEG_00798	n/a	W7LNH6	WD_REPEATS_REGION domain-containing protein	NC_031675.1	3849643	3854537	-	4895	-0.466868	6.82278	3.02624	0.0819274	0.42053	27.2411	28.6014	22.9278	18.0643	18.2464	22.8801
FVEG_00799	n/a	W7LWR5	MFS domain-containing protein	NC_031675.1	3847436	3849827	+	2392	0.948189	0.537593	3.57675	0.0585936	0.360777	0.249115	0.440197	0.468769	1.09316	0.615842	0.620283
FVEG_00800	n/a	W7LNH9	Uncharacterized protein	NC_031675.1	3844920	3847321	+	2402	0.501025	6.05754	2.05574	0.151633	0.548291	12.9965	21.8371	36.7513	35.7425	31.0513	29.6122
FVEG_00801	n/a	W7LNB3	Saccharopine dehydrogenase [NADP+, L-glutamate-forming]	NC_031675.1	3838523	3842711	-	4189	1.00683	7.8706	9.52963	0.00202181	0.0622443	23.724	37.1642	52.6592	83.1244	75.8563	66.3522
FVEG_00802	n/a	W7LWR7	Uncharacterized protein	NC_031675.1	3839052	3840414	+	1363	-1.17163e-15	-3.60385	0	1	1	0	0	0	0	0	0
FVEG_00803	n/a	W7LBR5	Uncharacterized protein	NC_031675.1	3834779	3838023	+	3245	-0.446985	2.26622	1.79478	0.180345	0.601372	1.52005	1.73058	1.71202	1.23556	1.25436	1.27471
FVEG_00804	n/a	W7LNI3	mRNA 3'-end-processing protein RNA14	NC_031675.1	3829617	3833579	+	3963	-0.143979	6.24964	0.438523	0.507836	0.895413	19.856	20.7833	18.6227	19.3764	19.3779	16.8703
FVEG_00805	n/a	W7LNB7	Histone chaperone	NC_031675.1	3827488	3829506	-	2019	-0.0855322	6.40499	0.147111	0.701312	0.992662	46.1234	39.4618	41.3247	44.5734	37.7672	41.5985
FVEG_00806	n/a	W7LWS2	Uncharacterized protein	NC_031675.1	3823700	3827267	-	3568	0.0380566	4.19529	0.0193172	0.889461	1	3.36798	6.10987	5.7139	4.86128	5.41068	5.39331
FVEG_00807	n/a	W7LEJ4	Nuclear transcription factor Y, alpha	NC_031675.1	3821121	3823748	+	2628	-0.144218	6.3447	0.427915	0.513014	0.898477	33.7344	31.3707	30.2937	31.8728	29.148	28.4343
FVEG_00808	n/a	W7LBS7	Peroxiredoxin (Alkyl hydroperoxide reductase subunit C)	NC_031675.1	3814797	3816371	+	1575	0.176073	6.01274	0.655673	0.418092	0.825538	38.044	37.6364	37.4412	48.4781	41.8915	42.3348
FVEG_00809	n/a	W7LNJ3	Uncharacterized protein	NC_031675.1	3813091	3813918	-	828	1.48975	-0.581052	7.86402	0.00504281	0.104653	0.319851	0.376794	0.369333	1.63164	0.749095	0.868813
FVEG_00810	n/a	W7LWT4	Uncharacterized protein	NC_031675.1	3804587	3808742	-	4156	0.174336	4.79578	0.44016	0.507045	0.895336	4.38898	6.82188	7.6035	7.23545	7.06102	7.1293
FVEG_00811	n/a	W7LND4	Uncharacterized protein	NC_031675.1	3803598	3804578	-	981	-1.17163e-15	-3.60385	0	1	1	0	0	0	0	0	0
FVEG_00812	n/a	W7LNJ8	Small nuclear ribonucleoprotein Sm D1 (snRNP core protein D1)	NC_031675.1	3802807	3804996	+	2190	-0.185147	6.20626	0.691361	0.405702	0.813802	35.5383	33.7629	36.143	31.6406	30.3222	34.2033
FVEG_00813	n/a	W7LEJ8	Cullin 3	NC_031675.1	3799165	3802621	-	3457	0.22238	5.53206	0.877602	0.348859	0.769541	10.888	13.0521	12.3992	17.233	13.0191	13.8642
FVEG_00814	n/a	W7LWT9	U6 snRNA-associated Sm-like protein LSm2	NC_031675.1	3797797	3799073	-	1277	-0.00807483	5.39322	0.00123072	0.972015	1	28.8012	34.5395	33.9653	34.0249	30.6907	35.3844
FVEG_00815	n/a	W7LND9	Uncharacterized protein	NC_031675.1	3795421	3798412	+	2992	-0.597042	4.73794	4.67652	0.0305776	0.260726	12.215	9.61922	9.6076	6.91869	6.85396	7.6488
FVEG_00816	n/a	W7LBT9	STE/STE20/YSK protein kinase	NC_031675.1	3788835	3792953	-	4119	0.017732	3.33359	0.00349725	0.952843	1	2.08159	2.64154	2.4129	2.70857	2.41874	2.33592
FVEG_00817	n/a	W7LNK5	Telomere_reg-2 domain-containing protein	NC_031675.1	3786830	3790138	+	3309	-0.117313	4.36084	0.215481	0.642505	0.966371	5.95262	7.24808	5.77606	6.51929	6.43166	5.17684
FVEG_00818	n/a	W7LNE5	NEDD8-activating enzyme E1 catalytic subunit	NC_031675.1	3784702	3786708	-	2007	-0.142432	4.45876	0.307809	0.579028	0.935071	9.46787	14.2236	10.3866	10.488	11.029	10.0138
FVEG_00819	n/a	W7LWU6	DNA-directed RNA polymerases I and III subunit RPAC1	NC_031675.1	3783120	3785045	+	1926	-0.510921	6.7215	4.05683	0.0439929	0.31507	70.128	62.6078	56.1283	42.6754	51.8284	42.7667
FVEG_00820	n/a	W7LBU2	Uncharacterized protein	NC_031675.1	3781782	3783194	-	1413	-0.988039	1.41787	6.73431	0.0094576	0.144033	1.64	2.87036	2.70531	0.801905	1.31688	1.68644
FVEG_00821	n/a	W7LNK8	Uncharacterized protein	NC_031675.1	3776797	3782281	+	5485	0.00794553	6.53977	0.00129787	0.971262	1	17.0985	17.519	15.1278	18.9259	16.7926	16.1237
FVEG_00822	n/a	W7LNF0	Proteasome endopeptidase complex (EC 3.4.25.1)	NC_031675.1	3775168	3776627	-	1460	0.336456	6.99948	2.02768	0.154457	0.553218	71.4469	86.1434	71.0061	104.772	91.1524	102.456
FVEG_00823	n/a	W7LWU9	Uncharacterized protein	NC_031675.1	3771108	3775328	+	4221	-0.0288252	5.79924	0.0167134	0.897136	1	10.878	14.5146	14.0914	13.3705	13.3444	13.0591
FVEG_00824	n/a	W7LBU5	Uncharacterized protein	NC_031675.1	3766366	3768369	+	2004	0.260077	7.60388	1.21609	0.270129	0.696309	80.8286	100.123	80.2161	110.604	107.94	103.855
FVEG_00825	n/a	W7LNL2	RRM domain-containing protein	NC_031675.1	3764309	3766217	-	1909	-0.0940873	5.56875	0.176912	0.67404	0.980215	24.2431	27.0883	24.1624	25.4086	25.9521	21.9977
FVEG_00826	n/a	W7LNF5	Uncharacterized protein	NC_031675.1	3760794	3764485	+	3692	1.98624e-05	5.75512	8.43e-09	0.999927	1	13.2167	13.0663	16.9525	15.0619	14.0069	15.4295
FVEG_00827	n/a	W7LWV3	CBF domain-containing protein	NC_031675.1	3758215	3759983	+	1769	-0.322486	6.58764	1.95874	0.161648	0.568089	65.6851	56.6786	54.7423	53.4101	52.0893	41.657
FVEG_00828	n/a	W7LBU7	ATP synthase subunit 4, mitochondrial	NC_031675.1	3755504	3758073	-	2570	0.0941994	9.17579	0.124935	0.723742	1	227.816	199.043	213.609	229.043	239.05	239.169
FVEG_00829	n/a	W7LNL7	Uncharacterized protein	NC_031675.1	3754128	3756310	+	2183	-0.072148	5.00568	0.0777158	0.780417	1	14.6643	13.7914	15.783	13.6152	16.4794	13.614
FVEG_00830	COQ6	W7LNG0	Ubiquinone biosynthesis monooxygenase COQ6, mitochondrial (EC 1.14.13.-)	NC_031675.1	3749608	3753582	-	3975	-0.0623924	6.60246	0.0722853	0.788038	1	24.285	25.0864	24.0159	22.4535	26.4679	24.0358
FVEG_00831	n/a	W7LEM5	NADH-ubiquinone oxidoreductase 49 kDa subunit, mitochondrial	NC_031675.1	3750030	3752409	+	2380	-1.17163e-15	-3.60385	0	1	1	0	0	0	0	0	0
FVEG_00832	n/a	W7LWV9	N-acetyltransferase domain-containing protein	NC_031675.1	3748376	3749529	+	1154	-0.0501535	3.81123	0.0317755	0.858521	1	10.7862	11.2196	14.3982	10.8385	12.2612	13.1299
FVEG_00833	n/a	W7LNM4	Zn(2)-C6 fungal-type domain-containing protein	NC_031675.1	3743486	3748014	+	4529	-0.22553	5.764	0.903221	0.34192	0.762414	12.565	14.8536	10.7585	11.6529	10.8962	11.0194
FVEG_00834	n/a	W7LEM9	Apple domain-containing protein	NC_031675.1	3738866	3742312	+	3447	0.128891	4.15471	0.225962	0.634534	0.962094	4.19689	5.50976	4.83508	5.702	4.98207	5.72612
FVEG_00835	n/a	W7LWW4	Ubiquitin carboxyl-terminal hydrolase (EC 3.4.19.12)	NC_031675.1	3736058	3738779	+	2722	-0.376769	5.60876	1.47176	0.225069	0.668291	23.7521	15.7024	19.9603	13.753	18.1296	15.1632
FVEG_00836	n/a	W7LBW4	Uncharacterized protein	NC_031675.1	3734405	3735503	+	1099	0.486042	3.39414	2.17558	0.140217	0.529832	5.57265	8.48096	9.69273	11.9361	11.7461	9.98226
FVEG_00837	n/a	W7LNM9	Uncharacterized protein	NC_031675.1	3732794	3733969	-	1176	0.480227	-3.09657	0.145944	0.702442	0.993372	0.0281501	0	0.0433401	0.0370582	0	0.0764644
FVEG_00838	n/a	W7LEP4	Autophagy-related protein 11	NC_031675.1	3727339	3733537	+	6199	-0.244747	6.40509	1.15455	0.282598	0.700068	14.8781	14.0605	14.6187	12.4857	11.8942	13.7661
FVEG_00839	n/a	W7LER0	CENP-H domain-containing protein	NC_031675.1	3726331	3727267	-	937	0.145195	3.6798	0.255975	0.612899	0.952573	11.3764	11.9034	14.9586	14.1392	14.8112	14.5392
FVEG_00840	n/a	W7LC01	Structure-specific recognition protein 1	NC_031675.1	3720847	3722669	-	1823	-0.381825	7.69451	2.52976	0.111717	0.483247	123.429	121.658	132.97	97.2492	91.481	112.81
FVEG_00841	n/a	W7LNR5	Uncharacterized protein	NC_031675.1	3716461	3720068	-	3608	-0.38425	3.59287	1.24913	0.263719	0.689408	4.37663	3.32912	3.30557	2.58487	3.50266	2.6543
FVEG_00842	n/a	W7LNK6	Phosphoglucomutase	NC_031675.1	3714328	3716831	+	2504	0.839946	5.61231	6.96755	0.00830008	0.135233	9.42634	15.3719	16.9147	32.2677	20.3582	23.9888
FVEG_00843	n/a	W7LER3	Exonuclease domain-containing protein	NC_031675.1	3713106	3713901	+	796	-0.0261696	5.60806	0.0138566	0.906294	1	53.0671	63.8865	65.6309	59.1293	62.1906	63.7137
FVEG_00844	n/a	W7LC05	Oxidoreductase	NC_031675.1	3709612	3713054	-	3443	-0.104565	4.70992	0.1343	0.714015	0.999179	8.27854	9.0388	5.90654	7.67057	6.8006	7.62628
FVEG_00845	n/a	W7LNR9	Uncharacterized protein	NC_031675.1	3708811	3710982	+	2172	0.342847	2.82386	0.5732	0.44899	0.850071	1.93567	4.68625	2.04153	5.0563	3.06984	2.71174
FVEG_00846	n/a	W7LNL0	Uncharacterized protein	NC_031675.1	3707752	3708289	+	538	0.599665	0.323535	1.70554	0.191565	0.620244	1.53832	2.17462	1.3263	3.80722	2.0896	2.17284
FVEG_00847	n/a	W7LER7	Cupin_2 domain-containing protein	NC_031675.1	3704470	3705222	-	753	0.364623	-1.10451	0.245936	0.619951	0.954669	0.131891	0.776857	0.473806	0.69451	0.772224	0.238837
FVEG_00848	n/a	W7LX11	Uncharacterized protein	NC_031675.1	3702243	3704457	+	2215	0.577263	4.47993	2.14574	0.142966	0.533248	5.09646	9.38422	9.34221	16.96	11.7435	8.38326
FVEG_00849	n/a	W7LC16	Uncharacterized protein	NC_031675.1	3700333	3701979	+	1647	-0.22021	3.6854	0.371122	0.542393	0.914698	5.08528	10.7973	9.43851	8.20276	6.33149	7.07038
FVEG_00850	n/a	W7LNS2	Uncharacterized protein	NC_031675.1	3696429	3697351	-	923	0.0507168	7.58401	0.0467987	0.828731	1	200.134	196.892	203.651	221.632	197.104	226.997
FVEG_00851	n/a	W7LC26	40S ribosomal protein S15	NC_031675.1	3693248	3695365	+	2118	0.16435	11.0792	0.381421	0.536844	0.913046	895.824	917.103	1029.35	1164.37	1089.7	1042.98
FVEG_00852	n/a	W7LNM0	Uncharacterized protein	NC_031675.1	3690539	3692981	-	2443	-0.167881	4.45436	0.413138	0.520381	0.902746	7.95431	11.2381	8.88758	8.74107	8.26726	8.6315
FVEG_00853	n/a	W7LET1	Aldedh domain-containing protein	NC_031675.1	3688733	3690268	+	1536	-0.485627	-0.121614	0.810928	0.367846	0.786393	0.323287	0.863242	0.763192	0.510709	0.328095	0.526888
FVEG_00854	n/a	W7LC34	DAO domain-containing protein	NC_031675.1	3684106	3685569	+	1464	0.879551	0.517063	1.66186	0.197352	0.629553	0.339186	1.22535	0.487399	1.57771	0.688461	1.28987
FVEG_00855	n/a	W7LET4	Tubulin alpha chain	NC_031675.1	3677235	3679664	-	2430	-0.115278	7.99032	0.169766	0.680319	0.982241	95.8397	138.275	88.722	123.926	90.1182	91.9205
FVEG_00856	n/a	W7LC40	Nucleolar protein 12	NC_031675.1	3674996	3677233	+	2238	-0.357897	3.03289	1.26498	0.260711	0.689249	4.03822	3.39797	4.57755	3.32988	3.10056	3.21438
FVEG_00857	n/a	W7LNT9	Uncharacterized protein	NC_031675.1	3671836	3677080	-	5245	-0.022361	5.44269	0.00985016	0.920941	1	7.71282	8.42421	8.46389	8.79918	8.19659	8.09214
FVEG_00858	n/a	W7LC47	DUF3453 domain-containing protein	NC_031675.1	3668471	3671071	-	2601	-0.169082	5.4246	0.558155	0.455005	0.855484	16.4823	18.577	16.3427	16.2861	16.8119	14.2956
FVEG_00859	n/a	W7LNU2	Uncharacterized protein	NC_031675.1	3665121	3667169	-	2049	-0.18304	5.1754	0.570669	0.449993	0.85044	19.727	18.2715	17.0391	16.8877	16.7814	16.4792
FVEG_00860	n/a	W7LNN6	Uncharacterized protein	NC_031675.1	3660754	3664081	-	3328	-0.333908	1.83251	0.798508	0.37154	0.788487	0.865413	1.20698	1.40897	1.0738	0.803735	0.945696
FVEG_00861	n/a	W7LEU3	Uncharacterized protein	NC_031675.1	3659488	3659963	+	476	0.0877742	0.2029	0.0358027	0.849924	1	1.94733	1.88437	2.56981	2.19733	3.09474	1.79467
FVEG_00864	n/a	W7LNV6	MFS domain-containing protein	NC_031675.1	3647962	3652299	-	4338	-0.201143	5.40632	0.679142	0.409882	0.818057	7.98996	10.0867	13.1121	9.52381	8.70395	9.32803
FVEG_00865	n/a	W7LC61	Acid phosphatase	NC_031675.1	3646993	3649967	+	2975	1.3639	4.9763	5.85348	0.0155463	0.183602	1.91394	7.53747	10.3307	18.4137	11.545	14.7049
FVEG_00866	n/a	W7LC67	2,4-dienoyl-CoA reductase (NADPH2)	NC_031675.1	3645426	3646809	+	1384	0.892249	5.94882	4.96792	0.0258216	0.239619	14.9258	38.2656	44.8548	68.2047	50.2497	54.6745
FVEG_00867	n/a	W7LNP8	Uncharacterized protein	NC_031675.1	3640856	3644454	+	3599	-1.35654	4.43409	14.6944	0.00012642	0.0101925	7.80933	8.01853	9.17678	2.15541	4.89014	3.5729
FVEG_00868	n/a	W7LEW3	Uncharacterized protein	NC_031675.1	3638764	3639139	+	376	-0.473087	-2.09608	0.403062	0.525512	0.905867	0.528264	0.207437	0.677766	0.231811	0.3093	0.478309
FVEG_00869	n/a	W7LX41	MAP kinase kinase kinase (EC 2.7.11.-)	NC_031675.1	3632666	3637481	-	4816	-0.251162	5.95147	1.18079	0.277195	0.700068	12.806	15.2155	13.1124	11.2299	11.6394	12.902
FVEG_00870	n/a	W7LC70	Cytidine deaminase (EC 3.5.4.5) (Cytidine aminohydrolase)	NC_031675.1	3631482	3632535	-	1054	0.00189615	1.61187	2.58e-05	0.995944	1	2.32423	2.07201	4.15868	2.81164	2.75847	2.90072
FVEG_00871	n/a	W7LNQ3	Uncharacterized protein	NC_031675.1	3626891	3628381	-	1491	-0.0213464	4.18421	0.00643673	0.936055	1	11.812	12.0578	12.101	11.9254	11.5179	13.3587
FVEG_00872	n/a	W7LEW7	Uncharacterized protein	NC_031675.1	3624451	3625801	-	1351	0.379209	3.31426	0.993158	0.318972	0.738928	4.31266	8.63099	5.96072	10.9354	8.43605	5.92382
FVEG_00873	n/a	W7LX47	Uncharacterized protein	NC_031675.1	3622248	3623773	+	1526	-0.676035	-0.406245	1.39483	0.237591	0.678352	0.607423	0.587785	0.367397	0.285586	0.254034	0.500877
FVEG_00874	n/a	W7LC73	Uncharacterized protein	NC_031675.1	3619313	3621700	-	2388	-0.388258	1.88842	1.22574	0.268237	0.69424	1.42788	1.64942	2.00628	1.09499	1.37985	1.54389
FVEG_00875	n/a	W7LNX9	WD_REPEATS_REGION domain-containing protein	NC_031675.1	3617339	3619181	+	1843	-0.170813	4.89316	0.41905	0.517411	0.901128	13.6154	20.4619	16.5653	16.8363	13.9245	15.3448
FVEG_00876	n/a	W7LNQ7	Uncharacterized protein	NC_031675.1	3610549	3612539	-	1991	-0.808707	10.038	6.39053	0.0114731	0.157149	686.899	773.599	520.073	348.031	369.763	446.269
FVEG_00877	n/a	W7LEX2	Nitrate/nitrite transporter	NC_031675.1	3606817	3609989	+	3173	1.53723	11.7815	3.49945	0.0613891	0.369987	101.39	981.322	968.247	2124.06	1152.49	1463
FVEG_00878	n/a	W7LEX6	Methylenetetrahydrofolate dehydrogenase (NAD+)	NC_031675.1	3603737	3606739	-	3003	0.11483	8.08702	0.203135	0.652202	0.97024	73.4077	85.3598	98.4566	109.524	89.1365	89.2185
FVEG_00879	n/a	W7LC81	Uncharacterized protein	NC_031675.1	3598914	3602581	-	3668	-0.0568835	6.28144	0.0672711	0.795352	1	19.4945	21.8063	22.4409	20.8635	22.5323	20.0413
FVEG_00880	n/a	W7LNY6	Uncharacterized protein	NC_031675.1	3596276	3598419	-	2144	-0.352333	4.496	1.97357	0.16007	0.564976	10.8547	13.1328	10.7451	9.63486	9.47444	8.97544
FVEG_00881	n/a	W7LNS6	GPN-loop GTPase 3	NC_031675.1	3595362	3597566	+	2205	-0.0572726	2.65312	0.030993	0.860256	1	2.92761	3.28965	2.24213	2.8856	3.1118	2.38569
FVEG_00882	n/a	W7LC88	S-adenosylmethionine synthase (EC 2.5.1.6)	NC_031675.1	3588891	3594883	-	5993	-0.369372	10.676	1.37208	0.241455	0.678352	394.172	321.513	198.31	243.732	252.789	210.221
FVEG_00883	n/a	W7LNZ0	Uncharacterized protein	NC_031675.1	3586430	3588229	-	1800	-0.383017	7.6264	0.775917	0.378393	0.793306	53.9604	232.473	112.299	87.1852	78.9958	100.463
FVEG_00884	n/a	W7LNT1	1-phosphatidylinositol phosphodiesterase	NC_031675.1	3583341	3585215	-	1875	-0.0464001	3.55467	0.0242066	0.87636	1	5.63219	6.09412	6.93164	7.18206	6.09913	5.46727
FVEG_00885	n/a	W7LEY4	Uncharacterized protein	NC_031675.1	3580231	3581863	-	1633	-0.184061	7.82803	0.394574	0.529905	0.909544	167.286	120.84	146.599	113.982	132.012	148.815
FVEG_00886	n/a	W7LX72	CAP-Gly domain-containing protein	NC_031675.1	3577517	3579384	-	1868	-0.481671	5.21132	3.72835	0.0534961	0.347676	24.0841	24.0503	19.7269	16.121	17.7226	16.3429
FVEG_00887	n/a	W7LC92	C3H1-type domain-containing protein	NC_031675.1	3576225	3577169	-	945	-0.851314	2.87657	4.91429	0.0266354	0.243813	8.79285	10.6059	9.33064	3.87382	5.29182	7.99308
FVEG_00888	n/a	W7LNZ3	Aldo_ket_red domain-containing protein	NC_031675.1	3574591	3575707	-	1117	-0.215119	5.20954	0.782056	0.376513	0.79272	32.6007	34.1453	37.918	30.2371	34.601	28.6592
FVEG_00889	n/a	W7LNT6	Dynein intermediate chain, cytosolic	NC_031675.1	3571443	3574129	+	2687	0.188328	5.29433	0.634879	0.425571	0.830342	11.8151	15.6602	12.8226	17.6301	15.7688	14.0388
FVEG_00890	n/a	W7LEZ2	ATP synthase subunit e, mitochondrial	NC_031675.1	3570156	3571307	-	1152	-0.120064	9.23084	0.166675	0.683084	0.984202	607.664	449.394	541.446	460.508	519.332	534.615
FVEG_00891	n/a	W7LX76	Dolichyl-diphosphooligosaccharide--protein glycotransferase (EC 2.4.99.18)	NC_031675.1	3566979	3569834	-	2856	0.320602	7.13526	1.42006	0.233394	0.678352	37.2426	56.5447	36.7983	58.855	50.0044	56.957
FVEG_00892	n/a	W7LC96	Uncharacterized protein	NC_031675.1	3563225	3566034	-	2810	-0.489945	0.888146	1.59672	0.206369	0.641521	0.84823	0.569013	0.743661	0.604854	0.482846	0.496012
FVEG_00893	n/a	W7LNZ9	Serine/threonine protein kinase	NC_031675.1	3557160	3562134	+	4975	-0.0445693	5.70399	0.0385031	0.844436	1	9.44894	12.158	9.79405	11.6419	10.4024	9.41698
FVEG_00894	n/a	W7LCA1	PH domain-containing protein	NC_031675.1	3549963	3556859	+	6897	-0.373126	7.68516	1.92689	0.165099	0.573551	37.698	27.7347	33.6313	24.8201	25.8269	28.0379
FVEG_00895	n/a	W7LP06	Protein phosphatase (EC 3.1.3.16)	NC_031675.1	3544987	3548549	-	3563	0.344253	6.51565	1.9314	0.164605	0.573041	20.0597	19.2419	27.9373	30.762	29.3979	27.1054
FVEG_00896	n/a	W7LNV7	Uncharacterized protein	NC_031675.1	3543490	3544734	-	1245	-0.455908	6.57064	3.38889	0.065637	0.379853	90.8846	79.3434	88.9586	62.8679	73.2344	60.0565
FVEG_00897	n/a	W7LF03	Uncharacterized protein	NC_031675.1	3538800	3543137	-	4338	-0.216571	6.15886	1.00404	0.316335	0.737523	16.3081	18.2495	17.612	15.6319	15.7368	15.101
FVEG_00898	n/a	W7LX85	Uncharacterized protein	NC_031675.1	3534481	3537108	-	2628	0.618243	5.31407	2.55949	0.109634	0.481124	6.14727	19.5733	11.6559	21.5415	18.188	14.662
FVEG_00899	n/a	W7LCA9	Golgi apparatus membrane protein TVP23	NC_031675.1	3533425	3534847	+	1423	0.198886	5.55015	0.719854	0.396192	0.805541	26.1021	36.148	28.5822	36.3528	34.87	35.7983
FVEG_00900	n/a	W7LP08	Citrate lyase subunit beta-like protein	NC_031675.1	3531977	3533291	-	1315	0.341053	3.41756	1.22182	0.269004	0.694971	5.71463	7.68102	7.71302	10.3731	8.69648	8.47935
FVEG_00901	n/a	W7LNW1	Uncharacterized protein	NC_031675.1	3530313	3532051	+	1739	-0.00781064	-0.284536	0.000311756	0.985913	1	0.304585	0.448513	0.527558	0.426031	0.401255	0.465382
FVEG_00902	n/a	W7LX87	RRM domain-containing protein	NC_031675.1	3525431	3527738	-	2308	0.381747	4.88408	2.55102	0.110223	0.481124	9.36624	11.3548	12.0574	14.445	13.6049	16.052
FVEG_00903	n/a	W7LNX5	Gamma-glutamylcyclotransferase (EC 4.3.2.-)	NC_031675.1	3523675	3525799	+	2125	-0.210921	3.06127	0.393679	0.530372	0.909991	4.12833	3.22997	5.01285	3.42491	3.70326	3.78731
FVEG_00904	n/a	W7LCD9	Uncharacterized protein	NC_031675.1	3521288	3523279	-	1992	0.615557	4.33392	4.08901	0.0431628	0.31284	4.90253	9.39716	9.85074	12.164	10.4893	14.2873
FVEG_00905	n/a	W7LCE3	Uncharacterized protein	NC_031675.1	3514572	3517899	-	3328	-0.0527751	5.70444	0.0564211	0.812245	1	14.2942	15.5032	17.2752	16.1201	15.3059	15.4554
FVEG_00906	n/a	W7LNY9	Uncharacterized protein	NC_031675.1	3513325	3515054	+	1730	0.0971164	3.80136	0.0978497	0.754425	1	8.63015	6.62744	7.51262	7.88479	9.00797	8.23854
FVEG_00907	n/a	W7LCF3	Adenosinetriphosphatase	NC_031675.1	3509086	3512082	-	2997	-0.34071	5.875	2.39357	0.121835	0.498142	20.4791	21.2883	22.6694	18.5112	17.3456	16.8473
FVEG_00908	n/a	W7LP41	WD_REPEATS_REGION domain-containing protein	NC_031675.1	3506048	3508630	-	2583	-0.595594	7.62739	4.9654	0.0258593	0.239695	99.7366	85.2737	85.3018	56.7407	68.4665	60.1048
FVEG_00909	n/a	W7LF36	Uncharacterized protein	NC_031675.1	3502571	3503473	-	903	-0.0439727	8.19942	0.0326448	0.85662	1	323.75	353.23	296.1	334.551	348.204	294.961
FVEG_00910	n/a	W7LXC1	Terpene cyclase (EC 4.2.3.-)	NC_031675.1	3499932	3501089	-	1158	0.283492	2.22762	0.648717	0.420572	0.826991	3.28758	3.13198	4.18131	5.15589	4.2515	3.92148
FVEG_00911	n/a	W7LCG0	NodB homology domain-containing protein	NC_031675.1	3498041	3500094	+	2054	0.0612309	5.33345	0.0720672	0.78835	1	17.2292	21.2459	18.1887	20.8142	20.9304	19.3066
FVEG_00912	n/a	W7LNZ5	Uncharacterized protein	NC_031675.1	3494307	3497494	-	3188	-0.322568	1.4876	0.601202	0.43812	0.839941	0.560742	1.03979	1.13511	0.437445	0.607993	1.38212
FVEG_00913	n/a	W7LCG3	Cystathionine beta-lyase	NC_031675.1	3494608	3496053	+	1446	-1.17163e-15	-3.60385	0	1	1	0	0	0	0	0	0
FVEG_00914	n/a	W7LP49	Uncharacterized protein	NC_031675.1	3492837	3493843	+	1007	-0.368517	6.58367	2.78919	0.0949024	0.452083	93.8236	119.125	104.214	80.8857	88.0023	84.5644
FVEG_00915	n/a	W7LP03	Uncharacterized protein	NC_031675.1	3488790	3489718	-	929	0.0222746	-0.354325	0.00244963	0.960526	1	0.9265	0.839574	0.384043	1.03205	0.876296	0.387178
FVEG_00916	n/a	W7LP53	Methyltransf_11 domain-containing protein	NC_031675.1	3487402	3488420	-	1019	-1.17163e-15	-3.60385	0	1	1	0	0	0	0	0	0
FVEG_00917	n/a	W7LF43	U6 snRNA-associated Sm-like protein LSm6	NC_031675.1	3486835	3488812	+	1978	0.0718858	5.95445	0.101335	0.750233	1	24.9205	28.1347	37.8781	32.6743	30.6323	34.255
FVEG_00918	n/a	W7LP09	Ubiquitin-like domain-containing protein	NC_031675.1	3484620	3486675	-	2056	-0.150046	5.01942	0.395435	0.529456	0.90909	16.1819	16.1987	16.3365	15.304	14.2732	15.9638
FVEG_00919	n/a	W7LF48	Deacetylase sirtuin-type domain-containing protein	NC_031675.1	3482052	3484871	+	2820	-0.172727	5.01207	0.544108	0.460735	0.858822	10.9175	12.709	12.0913	11.1269	10.8461	10.7939
FVEG_00920	n/a	W7LXE0	Rhomboid-like protein	NC_031675.1	3478173	3480140	+	1968	0.0356358	6.33861	0.0260687	0.871733	1	39.0089	41.9112	38.5368	41.8089	45.6009	39.5694
FVEG_00921	n/a	W7LCH3	Uncharacterized protein	NC_031675.1	3477073	3478094	-	1022	0.307509	3.51845	1.14361	0.284891	0.700973	8.06559	9.8068	11.6698	11.9825	11.6828	13.9019
FVEG_00922	n/a	W7LP58	Uncharacterized protein	NC_031675.1	3473558	3477238	+	3681	-0.32669	6.6917	1.8407	0.174869	0.590205	24.1022	37.8011	31.1402	24.8033	23.7165	27.177
FVEG_00923	n/a	W7LP15	Uncharacterized protein	NC_031675.1	3469634	3471923	+	2290	0.379028	6.74392	2.57499	0.108565	0.480239	33.8129	49.8462	37.2133	59.2809	53.6456	48.2399
FVEG_00924	n/a	W7LCH6	IU_nuc_hydro domain-containing protein	NC_031675.1	3466422	3468431	-	2010	0.226705	5.16103	0.726743	0.393941	0.803975	12.6983	17.3261	18.5868	22.3106	19.5564	16.6871
FVEG_00925	LSM8	W7LP16	U6 snRNA-associated Sm-like protein LSm8	NC_031675.1	3465858	3466277	+	420	-0.133163	4.18602	0.214257	0.643451	0.966631	38.9373	55.3403	39.6822	42.6466	38.2119	44.3188
FVEG_00926	n/a	W7LP69	CYCLIN domain-containing protein	NC_031675.1	3461972	3463979	+	2008	-0.131615	5.80788	0.326692	0.567614	0.929204	29.4776	26.8404	29.4183	26.9991	27.6649	26.3542
FVEG_00927	n/a	W7LP20	Serine/threonine-protein kinase PRP4	NC_031675.1	3459832	3461809	+	1978	-0.398131	5.56754	2.80464	0.0939919	0.449988	27.9665	27.0306	25.0459	20.7327	20.304	21.8668
FVEG_00928	n/a	W7LF63	AGC/RSK/RSKP70 protein kinase	NC_031675.1	3456593	3458947	-	2355	0.081489	7.56173	0.105975	0.744774	1	74.5731	67.6797	87.89	87.7161	86.7659	76.7871
FVEG_00929	n/a	W7LP79	DOMON domain-containing protein	NC_031675.1	3452701	3454006	-	1306	-1.17163e-15	-3.60385	0	1	1	0	0	0	0	0	0
FVEG_00930	n/a	W7LP27	F-type H+-transporting ATPase subunit H	NC_031675.1	3451196	3451932	-	737	-1.17163e-15	-3.60385	0	1	1	0	0	0	0	0	0
FVEG_00931	n/a	W7LF68	AGC/AKT protein kinase	NC_031675.1	3444668	3455078	+	10411	0.0110443	9.2613	0.00168367	0.96727	1	58.5331	50.1834	64.5043	57.7417	61.051	61.1732
FVEG_00932	n/a	W7LP84	SUZ domain-containing protein	NC_031675.1	3437776	3441075	-	3300	-1.17163e-15	-3.60385	0	1	1	0	0	0	0	0	0
FVEG_00933	n/a	W7LCJ6	Nuclear architecture-related protein 1	NC_031675.1	3437653	3441087	+	3435	-0.945285	-3.01533	0.536682	0.463811	0.861205	0.0192748	0	0.0296757	0.0253744	0	0
FVEG_00934	n/a	W7LCK2	Uncharacterized protein	NC_031675.1	3436285	3437457	-	1173	2.20342	-2.27633	4.90268	0.0268151	0.244423	0	0.0332466	0.0869019	0.222918	0.19829	0.11499
FVEG_00935	n/a	W7LP89	C2H2-type domain-containing protein	NC_031675.1	3434909	3437224	+	2316	-0.0995984	5.39448	0.186802	0.665592	0.976209	18.3962	18.9771	17.8476	18.0268	17.5584	17.802
FVEG_00936	n/a	W7LP35	Phospho-2-dehydro-3-deoxyheptonate aldolase (EC 2.5.1.54)	NC_031675.1	3432747	3434897	+	2151	0.727844	6.67009	5.97499	0.0145102	0.178349	28.9184	31.2929	45.7314	70.6689	61.9782	47.4485
FVEG_00937	n/a	W7LXH8	Peptidylprolyl isomerase	NC_031675.1	3429169	3431533	+	2365	-0.246435	5.77396	1.1726	0.278868	0.700068	26.4416	25.724	21.6156	22.8682	21.3088	20.1137
FVEG_00938	n/a	W7LCL6	Uncharacterized protein	NC_031675.1	3428341	3428877	-	537	-0.213906	3.25326	0.440359	0.506949	0.895336	20.4052	15.9769	19.2672	15.9065	16.8201	16.7453
FVEG_00939	n/a	W7LFA3	DNA replication complex GINS protein SLD5	NC_031675.1	3426887	3427654	-	768	-1.17163e-15	-3.60385	0	1	1	0	0	0	0	0	0
FVEG_00940	n/a	W7LXI2	Uncharacterized protein	NC_031675.1	3425598	3426350	-	753	-1.17163e-15	-3.60385	0	1	1	0	0	0	0	0	0
FVEG_00941	n/a	W7LP39	Uncharacterized protein	NC_031675.1	3420423	3427780	+	7358	-0.297944	8.1703	0.813523	0.367081	0.786113	48.6445	33.4331	44.3389	27.3044	36.8374	42.578
FVEG_00942	n/a	W7LCM1	Uncharacterized protein	NC_031675.1	3417299	3417451	-	153	-0.315993	-1.27717	0.186945	0.665471	0.976209	2.1637	2.80379	1.3325	2.8484	3.54718	0
FVEG_00943	n/a	W7LP97	WD_REPEATS_REGION domain-containing protein	NC_031675.1	3414090	3416601	+	2512	-0.538441	7.31771	3.98579	0.0458856	0.320879	85.8452	72.0194	62.9187	48.8372	59.1053	48.8093
FVEG_00944	n/a	W7LFB0	Uncharacterized protein	NC_031675.1	3410785	3413811	+	3027	0.330524	5.22092	1.45359	0.227953	0.672451	8.31168	11.0025	13.1335	15.6642	14.241	11.8827
FVEG_00945	n/a	W7LXI7	Uncharacterized protein	NC_031675.1	3409070	3410027	-	958	1.11053	-2.47731	1.46742	0.225753	0.668446	0.0345559	0.040708	0.106405	0.0454911	0.0809304	0.328526
FVEG_00946	n/a	W7LPA0	Uncharacterized protein	NC_031675.1	3407109	3408443	-	1335	-1.17163e-15	-3.60385	0	1	1	0	0	0	0	0	0
FVEG_00947	n/a	W7LP47	Uncharacterized protein	NC_031675.1	3398556	3404831	-	6276	-0.637983	8.51004	4.47185	0.0344577	0.278225	77.0541	62.6109	67.5269	38.8794	52.5647	46.9097
FVEG_00948	n/a	W7LXJ3	Methylmalonate-semialdehyde dehydrogenase (CoA acylating) (EC 1.2.1.27)	NC_031675.1	3399246	3401009	+	1764	-1.17163e-15	-3.60385	0	1	1	0	0	0	0	0	0
FVEG_00949	n/a	W7LCP3	Calnexin	NC_031675.1	3396320	3398178	+	1859	0.443641	8.32279	2.84825	0.0914733	0.441272	116.142	180.558	138.757	208.877	193.39	201.394
FVEG_00950	n/a	W7LPA5	Uncharacterized protein	NC_031675.1	3393821	3394479	+	659	-0.233809	10.1397	0.816258	0.366276	0.785512	1682.05	1945.59	1832.91	1556.2	1629.75	1617.17
FVEG_00951	MDE1	W7LP50	Methylthioribulose-1-phosphate dehydratase (MTRu-1-P dehydratase) (EC 4.2.1.109)	NC_031675.1	3388753	3391420	-	2668	-0.223944	3.3493	0.545489	0.460167	0.858315	4.15668	3.72734	4.10724	3.56092	3.15298	3.96022
FVEG_00952	n/a	W7LXJ8	Uncharacterized protein	NC_031675.1	3387403	3390079	+	2677	-0.0176367	4.86513	0.00466998	0.945517	1	10.7339	11.3047	10.0717	10.3213	10.4118	12.2102
FVEG_00953	n/a	W7LPB0	Inorganic diphosphatase (EC 3.6.1.1)	NC_031675.1	3384975	3386991	+	2017	0.248614	6.99751	1.1699	0.279422	0.700068	51.4704	51.8559	68.2268	69.3787	68.2483	71.7104
FVEG_00954	n/a	W7LP56	Uncharacterized protein	NC_031675.1	3382939	3384106	+	1168	-0.0896361	5.39296	0.0742389	0.785262	1	39.7368	21.035	50.4443	28.4318	32.3932	42.536
FVEG_00955	n/a	W7LXK3	Uncharacterized protein	NC_031675.1	3381659	3381868	+	210	-0.549442	3.98756	1.75691	0.18501	0.60893	94.8997	49.5835	119.896	39.6375	60.5483	83.071
FVEG_00956	n/a	W7LCQ3	Dolichyl-diphosphooligosaccharide--protein glycosyltransferase subunit 1	NC_031675.1	3378785	3381037	+	2253	0.397267	6.90399	2.46815	0.116175	0.490287	39.4081	55.6326	41.082	66.8892	54.7847	62.3828
FVEG_00957	n/a	W7LPC3	Phosphotransferase (EC 2.7.1.-)	NC_031675.1	3374821	3378422	-	3602	-0.310645	7.25521	1.33851	0.247298	0.682394	53.7191	41.3043	42.9308	35.7645	37.4096	41.4161
FVEG_00958	n/a	W7LFD2	Arginine N-methyltransferase 2 (EC 2.1.1.-)	NC_031675.1	3373513	3375927	+	2415	0.0309592	5.06791	0.0136425	0.907018	1	11.5558	13.7584	15.111	16.3675	15.1531	11.4497
FVEG_00959	n/a	W7LPC8	SPX domain-containing protein	NC_031675.1	3369386	3372604	-	3219	0.230466	6.36181	0.930891	0.334632	0.754116	19.7969	22.6793	27.1227	30.7053	28.5293	24.9318
FVEG_00960	n/a	W7LP67	Uncharacterized protein	NC_031675.1	3366899	3368765	-	1867	0.652637	1.64788	1.81022	0.178482	0.598094	0.691525	1.2324	2.04745	2.40428	1.86872	1.70982
FVEG_00961	n/a	W7LFD8	DNA helicase (EC 3.6.4.12)	NC_031675.1	3363565	3367051	+	3487	-0.227784	4.88721	0.921221	0.337155	0.757762	9.44624	8.94711	8.40453	9.26101	7.304	7.27217
FVEG_00962	n/a	W7LXL3	Coatomer subunit zeta	NC_031675.1	3361303	3363395	-	2093	0.255425	6.72281	1.20481	0.272363	0.699858	37.7072	53.569	45.1479	61.1751	56.0278	50.3315
FVEG_00963	n/a	W7LCR2	tRNA threonylcarbamoyladenosine biosynthesis protein	NC_031675.1	3360750	3362405	+	1656	-0.417821	3.09309	1.64505	0.199634	0.631921	6.69687	5.62837	4.83211	4.57911	4.42434	4.20831
FVEG_00964	n/a	W7LPD2	Component of oligomeric Golgi complex 4 (Conserved oligomeric Golgi complex subunit 4)	NC_031675.1	3357713	3360589	+	2877	0.0706525	6.88135	0.101064	0.750556	1	36.3034	43.485	38.195	43.944	43.2122	40.8979
FVEG_00965	n/a	W7LFE5	Ca2+-transporting ATPase	NC_031675.1	3353689	3357612	+	3924	-0.0950314	7.68607	0.165894	0.683787	0.984743	51.1416	57.7122	50.929	52.8541	53.3077	48.6849
FVEG_00966	n/a	W7LCR6	Cohesin complex subunit SCC1	NC_031675.1	3350233	3352888	-	2656	-0.112564	6.46453	0.260314	0.609904	0.950221	35.5475	33.2572	32.6993	34.9333	30.6506	31.7741
FVEG_00967	n/a	W7LPE2	Tubulin-specific chaperone A	NC_031675.1	3349540	3349954	-	415	-0.00571027	5.32346	0.000607956	0.980329	1	93.2511	90.9645	99.6025	98.8174	87.6197	107.257
FVEG_00968	n/a	W7LP77	Uncharacterized protein	NC_031675.1	3347217	3349539	+	2323	-0.103875	5.73706	0.215212	0.642713	0.966371	22.3737	24.6782	22.9498	21.8747	23.2794	22.2967
FVEG_00969	n/a	W7LFE9	Uncharacterized protein	NC_031675.1	3346055	3348038	-	1984	-0.120874	4.93874	0.261509	0.609085	0.949968	15.401	16.2951	15.6192	15.6178	15.2991	14.1863
FVEG_00970	n/a	W7LFF8	Uncharacterized protein	NC_031675.1	3343066	3345821	-	2756	0.104172	5.60694	0.204968	0.65074	0.969233	13.8496	18.551	18.0311	18.1533	17.1604	20.5392
FVEG_00971	n/a	W7LXN8	BZIP domain-containing protein	NC_031675.1	3337698	3342022	+	4325	-0.250023	7.8621	1.07565	0.299674	0.71698	55.6386	66.4277	50.5319	50.6944	51.8698	46.9674
FVEG_00972	n/a	W7LFG8	Uncharacterized protein	NC_031675.1	3330267	3331068	-	802	1.36974	-1.8653	1.62181	0.202839	0.635643	0	0.340384	0.127102	0.489058	0.290017	0.224245
FVEG_00973	n/a	W7LXP3	Uncharacterized protein	NC_031675.1	3327532	3330334	+	2803	0.238869	6.14374	1.07582	0.299634	0.71698	18.5896	27.7565	22.2928	30.2249	29.2782	23.7558
FVEG_00974	n/a	W7LPA1	Uncharacterized protein	NC_031675.1	3325437	3327303	-	1867	-0.0946427	6.61202	0.173665	0.676875	0.980659	52.751	53.6617	52.7424	49.6962	51.1615	53.6306
FVEG_00975	n/a	W7LXP5	PNPLA domain-containing protein	NC_031675.1	3322528	3325279	-	2752	0.0867808	5.94224	0.151455	0.697149	0.990845	20.0408	22.7868	20.965	25.6542	21.4113	23.2157
FVEG_00976	n/a	W7LCT7	Uncharacterized protein	NC_031675.1	3320502	3322227	-	1726	0.150586	4.34607	0.310497	0.577375	0.933903	8.49671	9.73826	15.0601	10.4028	13.0042	14.0145
FVEG_00977	n/a	W7LFH7	Uncharacterized protein	NC_031675.1	3318057	3319934	+	1878	0.667286	9.29751	3.67321	0.0552936	0.353018	163.319	293.712	324.208	493.518	425.555	331.151
FVEG_00978	n/a	W7LCU2	UTP--glucose-1-phosphate uridylyltransferase (EC 2.7.7.9)	NC_031675.1	3310168	3315041	+	4874	-0.0321192	8.46791	0.0150383	0.9024	1	74.0675	79.4287	62.3662	86.6334	62.4116	70.5596
FVEG_00979	n/a	W7LXP9	Uncharacterized protein	NC_031675.1	3308115	3309403	-	1289	0.00383731	3.28247	0.000141888	0.990496	1	5.59875	9.22767	7.51273	8.24952	7.24789	7.29005
FVEG_00980	n/a	W7LCU7	FolB domain-containing protein	NC_031675.1	3306918	3308747	+	1830	0.198162	4.60625	0.651322	0.419641	0.826812	10.2027	13.9158	12.5331	14.2887	14.9343	14.0043
FVEG_00981	n/a	W7LPG9	G_PROTEIN_RECEP_F2_4 domain-containing protein	NC_031675.1	3296831	3299760	-	2930	-0.690891	6.63855	4.23599	0.0395756	0.296744	59.125	29.1089	36.0777	23.9916	26.0907	25.9946
FVEG_00982	n/a	W7LFI8	Cellulase domain-containing protein	NC_031675.1	3294677	3296152	-	1476	-0.962308	6.52154	3.37549	0.0661729	0.381177	109.788	42.2745	89.0213	22.8532	45.6206	56.6583
FVEG_00985	n/a	W7LCV2	Uncharacterized protein	NC_031675.1	3289846	3290694	+	849	0.640352	4.04962	5.56068	0.0183683	0.200232	11.7367	16.4445	16.9893	23.7152	22.6932	25.6845
FVEG_00986	n/a	W7LPH1	Ammonium transporter	NC_031675.1	3285076	3287673	-	2598	0.77169	10.4828	6.3777	0.0115563	0.157495	300.426	502.609	403.957	626.13	602.658	893.182
FVEG_00987	n/a	W7LPC0	3-phytase (EC 3.1.3.8)	NC_031675.1	3282422	3285049	+	2628	-0.309825	5.03598	1.40354	0.236132	0.678352	10.7703	17.3474	12.9941	12.4374	10.8715	10.4875
FVEG_00988	n/a	W7LFJ3	TauD domain-containing protein	NC_031675.1	3278759	3280192	+	1434	0.0849393	3.33933	0.0419607	0.837695	1	4.17847	8.70253	7.46393	9.75546	6.78534	5.51824
FVEG_00991	n/a	W7LPI6	Protein kinase domain-containing protein	NC_031675.1	3265401	3269078	-	3678	-0.253938	5.35272	0.696619	0.403922	0.812039	13.249	9.61702	12.5411	8.67344	11.8679	10.1829
FVEG_00992	n/a	W7LFL1	SWIM-type domain-containing protein	NC_031675.1	3263990	3265391	+	1402	0.289596	-1.27238	0.101812	0.749666	1	0.0472248	0.389426	0.254476	0.373014	0.138251	0.256554
FVEG_00993	n/a	W7LXS5	RRM domain-containing protein	NC_031675.1	3260617	3262809	+	2193	-0.238384	8.39191	0.888055	0.346005	0.766586	168.557	165.916	153.276	140.638	147.85	139.599
FVEG_00994	n/a	W7LPI9	Uncharacterized protein	NC_031675.1	3257754	3259770	-	2017	-0.246201	4.73969	0.661276	0.41611	0.822897	15.8383	12.6643	13.4685	10.3279	14.2032	12.2378
FVEG_00995	n/a	W7LPI2	Uncharacterized protein	NC_031675.1	3255220	3257312	-	2093	0.182204	7.85322	0.572818	0.449141	0.850153	95.3595	113.902	96.3838	122.558	115.982	119.631
FVEG_00996	n/a	W7LFN2	MFS domain-containing protein	NC_031675.1	3251859	3255241	+	3383	-0.428506	1.77705	1.33704	0.247556	0.682529	1.30148	1.36027	0.677966	1.09499	0.802127	0.637934
FVEG_00997	n/a	W7LXV6	N-acetyltransferase domain-containing protein	NC_031675.1	3249437	3250540	+	1104	0.364491	-1.64535	0.287372	0.59191	0.941391	0.209902	0.176622	0.1385	0.197375	0.421366	0.122177
FVEG_00998	n/a	W7LD22	Uncharacterized protein	NC_031675.1	3243689	3248844	-	5156	0.637149	2.16747	1.8122	0.178244	0.597917	0.507226	0.605093	0.84024	1.33548	1.27815	0.61041
FVEG_00999	n/a	W7LPI7	HeLo domain-containing protein	NC_031675.1	3242776	3243379	-	604	0.570754	-1.90096	0.721502	0.395652	0.805375	0.328853	0.129133	0.253152	0.649378	0.192545	0.297756
FVEG_01000	n/a	W7LFP2	Protein kinase domain-containing protein	NC_031675.1	3241612	3242610	-	999	0.0154649	-0.948658	0.00091099	0.975921	1	0.298239	0.390373	0.612228	0.261745	0.504458	0.585079
FVEG_01001	n/a	W7LXW8	Protein-tyrosine-phosphatase (EC 3.1.3.48)	NC_031675.1	3238330	3241771	+	3442	0.256282	4.99703	0.938828	0.332579	0.752405	7.12681	9.68724	7.98133	12.864	10.1138	8.02037
FVEG_01002	n/a	W7LPM6	Uncharacterized protein	NC_031675.1	3236737	3237198	-	462	-1.17163e-15	-3.60385	0	1	1	0	0	0	0	0	0
FVEG_01003	n/a	W7LD32	BHLH domain-containing protein	NC_031675.1	3233465	3237415	+	3951	0.0847047	6.39497	0.150648	0.697917	0.990845	19.0031	21.261	20.6271	23.6709	22.9395	20.3469
FVEG_01004	n/a	W7LPJ1	Uncharacterized protein	NC_031675.1	3226134	3230185	+	4052	-0.205896	5.33927	0.754723	0.384985	0.79678	9.66503	11.8766	10.0125	9.83034	8.80168	9.63135
FVEG_01005	n/a	W7LFP7	Uncharacterized protein	NC_031675.1	3220393	3223527	+	3135	-0.329843	6.74296	2.06044	0.151167	0.548064	38.7434	35.5151	37.6041	31.3335	31.7792	29.0992
FVEG_01006	n/a	W7LXX2	ATP-dependent DNA helicase (EC 3.6.4.12)	NC_031675.1	3216231	3219889	-	3659	-0.442274	4.0877	1.73709	0.187508	0.613102	7.2108	5.0946	3.4963	3.95428	3.96238	3.64948
FVEG_01007	n/a	W7LD47	Uncharacterized protein	NC_031675.1	3207422	3215478	-	8057	0.0326684	5.42702	0.0208075	0.885304	1	4.47448	6.14233	4.99748	5.32248	5.91324	5.19533
FVEG_01008	n/a	W7LPN0	Uncharacterized protein	NC_031675.1	3208063	3214500	+	6438	-1.17163e-15	-3.60385	0	1	1	0	0	0	0	0	0
FVEG_01009	n/a	W7LXX5	Bloom syndrome protein	NC_031675.1	3201394	3207029	-	5636	-0.505446	3.8505	2.47329	0.115795	0.489424	3.64761	2.83699	2.26082	2.44348	1.63702	2.28954
FVEG_01010	n/a	W7LD52	Uncharacterized protein	NC_031675.1	3196815	3201454	+	4640	-0.098964	5.5597	0.185489	0.666698	0.976473	10.5663	10.2118	10.1057	10.0498	10.2178	9.61237
FVEG_01011	n/a	W7LPN4	Uncharacterized protein	NC_031675.1	3191697	3194296	-	2600	-0.218453	4.45874	0.748213	0.387043	0.798502	8.46713	9.82455	8.44892	8.11267	7.79786	7.8509
FVEG_01012	n/a	W7LPJ7	SHSP domain-containing protein	NC_031675.1	3189984	3191639	+	1656	-0.319624	6.08241	0.51182	0.474352	0.868694	49.237	35.9132	41.1806	20.1849	30.8299	65.9755
FVEG_01013	n/a	W7LFQ5	Abhydrolase_3 domain-containing protein	NC_031675.1	3187417	3189428	+	2012	-0.389895	5.26184	1.47497	0.224562	0.667311	23.0021	18.6269	21.2535	12.1081	18.4002	20.0224
FVEG_01014	n/a	W7LD67	Cytochrome c oxidase assembly protein subunit 17	NC_031675.1	3186567	3187464	-	898	0.0798725	6.68303	0.105456	0.745378	1	103.885	104.748	117.941	103.661	137.925	117.86
FVEG_01015	n/a	W7LPN7	Uncharacterized protein	NC_031675.1	3185788	3186746	+	959	0.521693	1.21683	2.00801	0.15647	0.558709	1.2082	2.43993	2.12588	2.1813	3.23384	2.95365
FVEG_01016	n/a	W7LFR0	T-complex protein 1 subunit delta	NC_031675.1	3181875	3185701	+	3827	-0.122036	8.07049	0.259034	0.610784	0.950528	68.5274	79.8511	67.5222	69.6126	72.2032	63.4178
FVEG_01017	n/a	W7LPN9	26S protease regulatory subunit 7	NC_031675.1	3181586	3183589	-	2004	0.28433	3.62012	0.936354	0.333217	0.752767	4.74102	5.76022	5.67159	6.17608	6.20947	8.12171
FVEG_01018	n/a	W7LPK2	Uncharacterized protein	NC_031675.1	3180475	3181747	+	1273	-0.0266338	5.19857	0.0131521	0.908697	1	27.3834	30.1754	28.0664	28.6542	29.8432	28.5378
FVEG_01019	n/a	W7LFR5	Cytochrome c1, heme protein, mitochondrial	NC_031675.1	3178004	3180244	+	2241	0.120141	9.28346	0.195566	0.658324	0.973352	275.591	236.13	272.671	279.841	304.918	296.791
FVEG_01020	n/a	W7LD77	Uncharacterized protein	NC_031675.1	3176042	3177866	-	1825	0.129263	6.85199	0.333148	0.563812	0.927405	56.4501	55.26	66.6354	66.4095	63.958	71.1987
FVEG_01021	n/a	W7LPK5	Uncharacterized protein	NC_031675.1	3173972	3176104	+	2133	0.0159902	4.03062	0.00251418	0.96001	1	4.6871	10.7506	7.69418	7.72312	7.59683	7.63053
FVEG_01022	n/a	W7LFR7	Proteasome subunit alpha type (EC 3.4.25.1)	NC_031675.1	3171042	3172712	-	1671	0.254773	6.75175	0.992304	0.31918	0.738928	53.9261	63.1067	55.3297	71.7735	58.2993	85.0521
FVEG_01023	n/a	W7LXZ2	Uncharacterized protein	NC_031675.1	3168053	3171400	+	3348	-0.466007	7.15241	3.3555	0.066981	0.383159	53.3747	46.2201	44.8482	35.0935	41.7182	31.881
FVEG_01024	n/a	W7LPP8	Uncharacterized protein	NC_031675.1	3160688	3165934	-	5247	0.340688	5.74236	1.76615	0.183859	0.607422	6.10103	10.6582	10.3257	11.9271	11.1709	11.4052
FVEG_01025	n/a	W7LPK9	TRP_N domain-containing protein	NC_031675.1	3155627	3159411	-	3785	-0.48089	5.8901	3.00971	0.0827669	0.42242	17.3351	23.2444	13.5735	15.1179	11.4709	12.9003
FVEG_01026	n/a	W7LFS1	RNA_ligase domain-containing protein	NC_031675.1	3154521	3155298	+	778	-0.401537	3.90409	1.09703	0.294918	0.711455	21.1052	23.9102	17.9502	11.9874	15.2472	24.0987
FVEG_01027	n/a	W7LXZ6	Uncharacterized protein	NC_031675.1	3150862	3154075	+	3214	0.309148	5.45309	1.20781	0.271766	0.698845	8.76539	15.228	12.401	16.963	13.147	15.6958
FVEG_01028	n/a	W7LPQ2	Uncharacterized protein	NC_031675.1	3149354	3150318	-	965	0.683103	1.72958	3.14465	0.0761764	0.407024	1.37221	2.62682	4.01406	3.43224	4.21803	4.70577
FVEG_01029	n/a	W7LFS5	Oxidoreductase	NC_031675.1	3146319	3147400	+	1082	-0.991297	4.86587	13.4371	0.000246693	0.0161341	32.2173	29.8794	41.9237	16.4333	12.683	27.3423
FVEG_01030	n/a	W7LY00	Uncharacterized protein	NC_031675.1	3144669	3145608	+	940	0.0635896	5.67284	0.0759748	0.782828	1	45.642	57.1283	53.7333	54.9856	51.5501	62.7542
FVEG_01031	n/a	W7LD97	Uncharacterized protein	NC_031675.1	3141816	3143425	-	1610	-0.236625	3.87955	0.555443	0.456102	0.855557	8.03968	12.5957	8.64239	8.68903	7.36788	9.29941
FVEG_01032	n/a	W7LPL4	Uncharacterized protein	NC_031675.1	3138673	3141379	-	2707	-0.367499	4.99007	2.35275	0.125062	0.505308	10.5905	13.5709	14.9119	9.8205	9.29402	12.1579
FVEG_01033	n/a	W7LFS8	Uncharacterized protein	NC_031675.1	3135372	3138305	-	2934	-0.09151	4.7559	0.141931	0.706369	0.995064	8.30435	9.72962	9.95387	9.12011	9.59232	8.44361
FVEG_01034	n/a	W7LDA2	Zn(2)-C6 fungal-type domain-containing protein	NC_031675.1	3131565	3135603	+	4039	0.196336	5.34703	0.703022	0.40177	0.810578	8.18803	10.6403	8.9216	11.4913	10.548	10.731
FVEG_01035	n/a	W7LPL5	Zn(2)-C6 fungal-type domain-containing protein	NC_031675.1	3126656	3129903	-	3248	0.143276	5.44003	0.380017	0.537594	0.913179	11.4256	12.6912	13.2755	14.6118	15.3487	12.846
FVEG_01036	n/a	W7LY07	MFS domain-containing protein	NC_031675.1	3122387	3124690	-	2304	0.387321	1.62514	0.712556	0.398597	0.808009	0.646573	1.64185	1.17244	1.75911	1.2619	1.42455
FVEG_01037	n/a	W7LPR4	Glucanase (EC 3.2.1.-)	NC_031675.1	3117561	3121874	+	4314	-0.516995	2.4089	2.07712	0.149522	0.544647	1.38127	1.42831	1.37049	0.808168	1.13224	1.11517
FVEG_01038	n/a	W7LPL8	Uncharacterized protein	NC_031675.1	3114876	3117531	+	2656	-0.22474	6.24269	1.04046	0.307715	0.727773	31.3097	30.2912	28.7079	27.7465	26.666	25.6461
FVEG_01039	n/a	W7LFT4	SCP domain-containing protein	NC_031675.1	3114062	3114510	+	449	0.0597705	-1.89527	0.00754934	0.930761	1	0.221189	0.347423	0.681086	0.194122	0.604364	0.50068
FVEG_01040	n/a	W7LY10	DNL-type domain-containing protein	NC_031675.1	3112458	3113286	-	829	0.155692	5.35307	0.358434	0.549377	0.918694	46.0828	41.4444	49.308	47.8386	59.7618	50.6558
FVEG_01041	n/a	W7LDB4	Uncharacterized protein	NC_031675.1	3110704	3112217	+	1514	-0.0294029	2.82107	0.00848279	0.926617	1	3.76089	4.99713	5.016	4.0299	4.45523	5.49392
FVEG_01042	n/a	W7LPR8	Uncharacterized protein	NC_031675.1	3108317	3110042	-	1726	-0.662268	0.776973	1.70976	0.191017	0.619419	1.0549	1.03935	1.15165	0.555487	0.426737	1.43271
FVEG_01043	n/a	W7LPM1	Uncharacterized protein	NC_031675.1	3106171	3107987	-	1817	1.66996	0.224063	3.72507	0.0536015	0.347676	0.0728774	0.236093	0.785417	1.1033	0.917404	0.569128
FVEG_01044	n/a	W7LFT9	Methylisocitrate lyase	NC_031675.1	3105110	3106074	+	965	1.04922	0.0352715	5.67226	0.0172353	0.193025	0.617494	0.525365	0.739432	1.35483	1.40601	1.25798
FVEG_01045	n/a	W7LY14	DRIM domain-containing protein	NC_031675.1	3096450	3104665	+	8216	-0.44438	7.14106	3.02929	0.0817738	0.420529	21.4277	18.3789	18.2197	14.3429	17.0237	12.9695
FVEG_01046	n/a	W7LDB6	Uncharacterized protein	NC_031675.1	3094193	3096245	-	2053	-0.0173594	4.4339	0.0046332	0.945732	1	9.40085	12.0053	9.78148	11.6752	10.4798	9.67988
FVEG_01047	n/a	W7LPS1	SnoaL-like domain-containing protein	NC_031675.1	3090818	3091315	+	498	-0.659422	3.20313	2.60852	0.106291	0.474131	25.2605	16.445	23.7441	9.97625	14.4009	19.0498
FVEG_01048	n/a	W7LY18	Protein-tyrosine-phosphatase (EC 3.1.3.48)	NC_031675.1	3078607	3082745	-	4139	0.236491	4.94262	0.868163	0.351464	0.772385	6.55852	7.18909	6.0339	10.7398	8.18584	5.86591
FVEG_01049	n/a	W7LDC0	Uncharacterized protein	NC_031675.1	3076477	3077770	-	1294	0.180729	4.11786	0.455894	0.499549	0.889435	11.0263	12.5976	13.3525	15.4249	14.9191	13.0297
FVEG_01050	n/a	W7LFU8	Zn(2)-C6 fungal-type domain-containing protein	NC_031675.1	3073571	3076206	+	2636	-0.263011	6.64837	0.541702	0.461728	0.859395	26.8629	59.7253	38.864	38.1908	25.883	40.0147
FVEG_01051	n/a	W7LPS7	Protein phosphatase methylesterase 1 (PME-1) (EC 3.1.1.-)	NC_031675.1	3065642	3067163	-	1522	-0.128965	5.24716	0.313873	0.575313	0.93276	21.4897	27.6729	27.8281	21.9048	24.2731	26.4686
FVEG_01052	n/a	W7LPN3	CFEM domain-containing protein	NC_031675.1	3063499	3064956	-	1458	0.897862	-2.26925	0.723879	0.394874	0.804719	0.0227055	0.0267478	0.13983	0.239125	0.0531765	0.061675
FVEG_01053	n/a	W7LY24	Fe2OG dioxygenase domain-containing protein	NC_031675.1	3060584	3063053	-	2470	-1.17163e-15	-3.60385	0	1	1	0	0	0	0	0	0
FVEG_01054	n/a	W7LFV1	Uncharacterized protein	NC_031675.1	3059176	3064547	+	5372	-0.136403	5.68552	0.347566	0.555494	0.922612	9.82291	10.1125	9.54463	8.79398	9.64812	9.35713
FVEG_01055	n/a	W7LDD7	CUE domain-containing protein	NC_031675.1	3053710	3057881	-	4172	0.0867888	7.1841	0.147975	0.700478	0.992292	30.7637	35.9696	32.9117	39.4334	37.502	32.794
FVEG_01056	n/a	W7LPN6	MFS domain-containing protein	NC_031675.1	3050604	3052677	-	2074	1.15772	2.38853	5.49817	0.0190364	0.203746	0.84597	1.59829	2.26087	4.66483	3.06537	2.70981
FVEG_01057	n/a	W7LFW5	Sacchrp_dh_NADP domain-containing protein	NC_031675.1	3048915	3050385	-	1471	-0.0267365	2.7845	0.00523561	0.942317	1	5.42366	4.08275	4.19247	4.02919	4.58547	5.28774
FVEG_01059	n/a	W7LPT6	Asparaginase (EC 3.5.1.1)	NC_031675.1	3039912	3043477	+	3566	-0.34544	6.82586	1.60212	0.205603	0.639837	44.2353	35.4331	25.5412	28.854	28.2317	26.6539
FVEG_01060	n/a	W7LPP0	Transcription initiation factor TFIIB	NC_031675.1	3037262	3038966	+	1705	-0.0785026	6.45752	0.126606	0.721977	1	52.812	53.797	49.0847	52.7822	52.4303	47.5981
FVEG_01061	n/a	W7LFW9	Anthranilate phosphoribosyltransferase	NC_031675.1	3034213	3036711	-	2499	0.595281	5.48259	5.93575	0.0148368	0.179856	11.8959	13.2647	17.1525	22.6884	22.1828	20.6004
FVEG_01062	n/a	W7LPP5	Uncharacterized protein	NC_031675.1	3030600	3033251	-	2652	1.09052	4.03736	10.6455	0.00110338	0.0421822	2.55899	4.48509	4.86233	9.77767	7.83499	7.88345
FVEG_01063	n/a	W7LY36	Uncharacterized protein	NC_031675.1	3027659	3030580	-	2922	-0.0224856	4.97019	0.0089137	0.924782	1	9.17683	10.8506	11.9135	10.9324	10.9186	10.5402
FVEG_01064	n/a	W7LDE9	Uncharacterized protein	NC_031675.1	3027327	3029003	+	1677	-0.19131	-1.87689	0.0508397	0.821609	1	0.118442	0.209293	0.0303923	0.103949	0.0693482	0.134052
FVEG_01065	n/a	W7LPU5	Uncharacterized protein	NC_031675.1	3024069	3025005	+	937	-0.282047	6.91467	1.36095	0.243373	0.678352	136.587	145.838	132.778	111.207	110.67	133.012
FVEG_01066	n/a	W7LPP9	Glutamine amidotransferase type-2 domain-containing protein	NC_031675.1	3021300	3023064	+	1765	-0.107515	4.7413	0.177491	0.673538	0.979944	16.1678	14.605	15.3048	14.4939	15.682	14.1379
FVEG_01067	n/a	W7LPQ3	Zinc finger transcription factor ace1	NC_031675.1	3017297	3021243	+	3947	0.109274	8.3927	0.178595	0.672584	0.97925	61.2522	99.7631	83.5606	92.4719	96.0842	80.2397
FVEG_01068	n/a	W7LPV3	Uncharacterized protein	NC_031675.1	3013300	3014115	+	816	0.695118	-2.54339	0.605603	0.436448	0.838306	0.121708	0.0477919	0.0624607	0.21363	0.0475069	0.165298
FVEG_01069	n/a	W7LPQ8	Uncharacterized protein	NC_031675.1	3011860	3012777	-	918	0.307382	3.4417	0.960848	0.326973	0.746647	8.83509	11.9374	10.2713	14.6692	11.2328	13.8606
FVEG_01072	n/a	W7LY47	Dolichyl-phosphate-mannose--protein mannosyltransferase (EC 2.4.1.109)	NC_031675.1	3006653	3009716	+	3064	0.123818	8.433	0.197894	0.656426	0.972309	86.9103	145.76	91.2566	121.624	115.804	117.905
FVEG_01073	n/a	W7LPV7	TdcF protein	NC_031675.1	3004647	3005721	-	1075	0.366224	6.82478	1.90923	0.167049	0.576972	61.0048	102.883	114.263	122.917	124.555	111.671
FVEG_01074	n/a	W7LFY7	Actin-related protein 2/3 complex subunit	NC_031675.1	3003217	3004420	+	1204	0.0487267	6.746	0.0417124	0.838169	1	91.395	89.6247	76.8329	91.6855	89.219	94.7394
FVEG_01075	n/a	W7LDH0	U2 small nuclear ribonucleoprotein B	NC_031675.1	3001200	3002955	-	1756	-0.0269729	5.2083	0.0137396	0.906689	1	19.7006	22.7416	20.0853	21.4428	22.4073	19.6897
FVEG_01076	n/a	W7LFZ2	alpha-1,2-Mannosidase (EC 3.2.1.-)	NC_031675.1	2997339	3000528	-	3190	0.0961261	6.12593	0.190991	0.662093	0.974741	19.8835	23.35	19.1729	24.2357	22.7247	21.9591
FVEG_01077	n/a	W7LY54	AAT family amino acid transporter	NC_031675.1	2994002	2996894	-	2893	0.127581	4.45153	0.193727	0.659833	0.974202	5.01203	8.33077	8.2627	8.70706	7.1823	8.01933
FVEG_01078	n/a	W7LDH4	Uncharacterized protein	NC_031675.1	2991285	2994129	+	2845	0.0335136	6.37938	0.0229203	0.879664	1	23.0626	31.6235	31.0824	28.7371	28.737	32.7291
FVEG_01079	n/a	W7LPW5	Carboxypeptidase Y receptor (Sortilin VPS10) (Vacuolar carboxypeptidase Sorting receptor VPS10) (Vacuolar protein sorting/targeting protein 10)	NC_031675.1	2984189	2989195	-	5007	0.0223017	6.615	0.00893167	0.924706	1	17.501	22.3537	17.5594	21.3333	18.4421	20.3389
FVEG_01082	n/a	W7LFZ9	Uncharacterized protein	NC_031675.1	2976427	2977460	+	1034	-0.480319	1.99356	1.56993	0.210218	0.646816	3.61781	4.9785	4.28841	2.65529	2.73684	4.34827
FVEG_01083	MED16	W7LY57	Mediator of RNA polymerase II transcription subunit 16 (Mediator complex subunit 16)	NC_031675.1	2972259	2975650	-	3392	0.117967	5.25486	0.249187	0.617648	0.954004	9.53513	12.3019	9.99225	13.439	11.8057	10.498
FVEG_01084	n/a	W7LDH7	Uncharacterized protein	NC_031675.1	2965035	2969453	-	4419	-0.331389	4.71916	1.31182	0.252066	0.687007	5.06419	9.19578	5.58237	6.23283	5.22841	4.45643
FVEG_01085	n/a	W7LPS6	Uncharacterized protein	NC_031675.1	2963492	2964615	-	1124	0.406306	4.06903	1.07197	0.300501	0.717161	6.50899	17.6949	15.0093	15.8968	12.3471	22.6806
FVEG_01086	n/a	W7LG01	Ammonium transporter	NC_031675.1	2958758	2961202	-	2445	0.785382	8.80274	3.66854	0.0554487	0.353159	58.8977	188.866	177.439	229.453	178.163	277.306
FVEG_01087	n/a	W7LY60	DNA polymerase lambda (EC 2.7.7.7)	NC_031675.1	2955858	2958284	-	2427	-0.207143	4.02812	0.571903	0.449504	0.850222	7.0383	7.52005	6.53112	5.99748	6.90019	6.03927
FVEG_01088	n/a	W7LDI0	Uncharacterized protein	NC_031675.1	2953957	2955404	-	1448	-0.0740767	4.0837	0.0777076	0.780428	1	8.89342	11.6887	14.8187	9.72134	10.0662	14.9974
FVEG_01089	n/a	W7LPX0	COP9 signalosome complex subunit 4	NC_031675.1	2951768	2953646	-	1879	0.249707	4.68069	0.882872	0.347416	0.768231	9.19669	13.9265	13.9965	15.9107	13.5546	15.5533
FVEG_01090	n/a	W7LPT0	SGNH_hydro domain-containing protein	NC_031675.1	2950898	2952294	+	1397	0.318503	1.86294	0.629704	0.427464	0.832207	1.20854	2.76365	3.02816	2.74523	2.77492	2.92875
FVEG_01091	n/a	W7LG04	5-aminoimidazole-4-carboxamide ribonucleotide formyltransferase (EC 2.1.2.3) (EC 3.5.4.10) (AICAR transformylase) (IMP synthase) (Inosinicase) (Phosphoribosylaminoimidazolecarboxamide formyltransferase)	NC_031675.1	2946290	2950449	-	4160	0.404003	7.10287	1.67807	0.195181	0.625856	22.0273	25.9019	36.67	42.9729	42.7261	29.1274
FVEG_01095	n/a	W7LPX3	Uncharacterized protein	NC_031675.1	2943179	2944923	+	1745	0.958306	5.32616	4.73291	0.0295907	0.255929	10.9463	15.4429	17.3203	49.3746	30.7682	15.5882
FVEG_01096	n/a	W7LPT4	Uncharacterized protein	NC_031675.1	2941351	2943037	-	1687	0.0156467	3.81802	0.00272519	0.958367	1	7.20176	8.0678	9.09387	9.53242	9.2146	6.87609
FVEG_01097	n/a	W7LG09	Uncharacterized protein	NC_031675.1	2937018	2941158	-	4141	0.148099	4.78336	0.351156	0.553459	0.921451	5.18033	6.54522	6.91717	7.74577	6.42194	7.13341
FVEG_01098	n/a	W7LPX6	Uncharacterized protein	NC_031675.1	2931488	2935975	-	4488	-0.897268	5.66331	8.40726	0.00373726	0.0868261	18.7578	13.3557	11.0385	7.40907	7.52337	8.52538
FVEG_01099	n/a	W7LPT8	Uncharacterized protein	NC_031675.1	2926613	2931616	+	5004	-0.524517	7.27084	4.72229	0.029774	0.256969	36.9681	37.1278	32.8582	24.3768	28.6792	24.0889
FVEG_01100	n/a	W7LY66	Uncharacterized protein	NC_031675.1	2924779	2924982	+	204	-1.17163e-15	-3.60385	0	1	1	0	0	0	0	0	0
FVEG_01101	n/a	W7LDJ0	Uncharacterized protein	NC_031675.1	2919833	2923170	-	3338	-0.0963231	4.33261	0.128349	0.72015	1	4.6513	7.31363	6.56568	6.09709	6.28287	5.30697
FVEG_01102	n/a	W7LPU2	Uncharacterized protein	NC_031675.1	2919090	2919655	+	566	0.0101822	-3.38374	3.97e-05	0.994971	1	0	0.0689015	0	0	0.0684906	0
FVEG_01105	n/a	W7LDJ4	Retrograde regulation protein 2	NC_031675.1	2911997	2913886	+	1890	-0.187913	3.85971	0.426438	0.513742	0.899366	6.14799	8.5012	9.57335	6.75613	8.28642	6.70848
FVEG_01106	n/a	W7LPU6	Uncharacterized protein	NC_031675.1	2904051	2905783	-	1733	-0.132124	5.21652	0.245088	0.620555	0.954994	17.8417	29.3668	19.6755	23.2865	19.6401	19.043
FVEG_01107	n/a	W7LG23	Uncharacterized protein	NC_031675.1	2901351	2903347	+	1997	0.331033	3.12918	0.770255	0.380138	0.793637	2.58603	4.99927	3.90491	6.11043	4.95005	3.71486
FVEG_01108	n/a	W7LY73	Uncharacterized protein	NC_031675.1	2897170	2899849	+	2680	-0.191571	3.82204	0.482642	0.487228	0.878839	5.38567	5.28222	5.81948	5.2199	4.9325	4.79809
FVEG_01109	n/a	W7LDJ8	Annexin	NC_031675.1	2893316	2896056	+	2741	0.486618	5.29916	2.87897	0.0897432	0.436321	8.26104	10.5285	17.6649	17.553	15.9815	16.7312
FVEG_01110	n/a	W7LPY6	Uncharacterized protein	NC_031675.1	2893381	2893871	-	491	-1.17163e-15	-3.60385	0	1	1	0	0	0	0	0	0
FVEG_01111	n/a	W7LPV0	Uncharacterized protein	NC_031675.1	2891109	2893173	-	2065	0.478149	3.81493	2.51303	0.112909	0.484171	5.46666	4.75911	6.46664	9.49696	7.86577	6.74961
FVEG_01112	n/a	W7LY76	Rhamnogalacturonate lyase (EC 4.2.2.23)	NC_031675.1	2886750	2888459	-	1710	-1.41927	-2.23443	1.88875	0.169343	0.580371	0.0774375	0.0912239	0.149029	0	0.11335	0.026293
FVEG_01113	n/a	W7LDK2	Uncharacterized protein	NC_031675.1	2885005	2886179	-	1175	0.253125	-0.487191	0.28862	0.591106	0.941145	0.478959	0.29871	0.694032	0.519257	0.494881	0.765295
FVEG_01114	n/a	W7LPV4	Uncharacterized protein	NC_031675.1	2879785	2883653	-	3869	-0.691875	4.30496	5.36117	0.02059	0.213313	4.39797	8.53748	5.88852	3.30036	3.77737	4.6832
FVEG_01115	n/a	W7LY81	Uncharacterized protein	NC_031675.1	2878773	2879693	+	921	-1.09793	-2.2697	1.68516	0.194241	0.624497	0.107832	0.12703	0.332039	0	0.0841817	0.195271
FVEG_01116	n/a	W7LDK5	Uncharacterized protein	NC_031675.1	2876931	2878217	+	1287	0.678992	0.930195	2.28288	0.130809	0.514328	0.488723	1.33327	1.62369	1.59152	1.74701	1.85154
FVEG_01117	n/a	W7LPW1	Uncharacterized protein	NC_031675.1	2872518	2874111	+	1594	0.00125897	6.79192	2.88e-05	0.995716	1	70.9027	67.7698	65.4206	67.5579	76.899	67.4416
FVEG_01118	n/a	W7LG34	WH2 domain-containing protein	NC_031675.1	2870182	2872111	-	1930	-0.0692468	6.19667	0.0852425	0.770315	1	41.2349	38.6143	34.5156	36.3095	38.2434	38.1121
FVEG_01119	n/a	W7LY85	Uncharacterized protein	NC_031675.1	2869400	2870212	+	813	0.0493163	6.94375	0.0420354	0.837552	1	143.372	132.728	162.496	151.54	166.888	150.7
FVEG_01120	n/a	W7LDK8	NADH dehydrogenase	NC_031675.1	2868722	2869184	+	463	0.0205453	7.1603	0.00816421	0.928004	1	303.732	295.645	302.726	329.16	292.626	327.546
FVEG_01121	n/a	W7LPW3	Nucleolin	NC_031675.1	2865696	2868406	-	2711	-0.721931	10.2349	4.81668	0.0281856	0.249616	673.765	455.665	493.643	309.581	395.979	305.871
FVEG_01122	n/a	W7LG38	Uncharacterized protein	NC_031675.1	2862512	2864610	-	2099	1.34275	3.90216	10.6764	0.00108512	0.0418774	2.52345	4.71918	4.5893	13.9939	10.3794	6.89732
FVEG_01123	n/a	W7LY87	Eburicol 14-alpha-demethylase	NC_031675.1	2858614	2860787	-	2174	-0.714801	6.65208	7.98173	0.00472517	0.100878	63.4225	56.1115	49.3034	34.0585	35.3242	36.6679
FVEG_01124	n/a	W7LDL0	DUF3074 domain-containing protein	NC_031675.1	2857350	2858291	-	942	-0.374171	4.6987	1.22752	0.267889	0.693506	40.2737	19.7061	31.3274	20.9575	18.9302	31.7878
FVEG_01125	n/a	W7LPW8	Transcription initiation factor TFIID subunit 7	NC_031675.1	2853500	2855390	-	1891	-0.131643	4.64367	0.27671	0.598866	0.945254	13.4974	14.2299	12.8296	13.1594	11.972	13.2434
FVEG_01126	n/a	W7LG41	Uncharacterized protein	NC_031675.1	2850795	2853359	+	2565	-0.738234	1.81641	3.99659	0.0455925	0.320052	1.16156	1.93091	1.90757	0.900493	0.876572	1.29712
FVEG_01127	n/a	W7LDL1	Kinesin-like protein	NC_031675.1	2844491	2849251	+	4761	-0.272644	5.82026	1.26311	0.261064	0.689249	10.0405	14.5066	14.0132	11.7258	9.67309	11.3512
FVEG_01129	n/a	W7LPX1	Uncharacterized protein	NC_031675.1	2842864	2844227	+	1364	0.0765635	-3.38218	0.00232556	0.961538	1	0	0.0285911	0	0.0319505	0	0
FVEG_01130	n/a	W7LDL5	Uncharacterized protein	NC_031675.1	2834805	2838912	+	4108	-0.594743	7.22149	5.31	0.0212034	0.216901	50.6803	41.9981	35.8562	29.1951	29.6688	28.4236
FVEG_01131	n/a	W7LPX5	DNA replication complex GINS protein PSF1	NC_031675.1	2832765	2833980	+	1216	-0.227281	5.87374	0.947626	0.330324	0.750084	42.9597	61.961	49.3333	48.7772	43.9302	42.4838
FVEG_01132	n/a	W7LY97	Elongation factor 1-beta	NC_031675.1	2831236	2832758	+	1523	-0.232349	10.7193	0.776369	0.378254	0.793306	1096.21	1278.18	1154.06	991.42	1076.1	1039.51
FVEG_01133	n/a	W7LDL8	Uncharacterized protein	NC_031675.1	2829518	2831128	-	1611	0.397687	6.13375	1.73954	0.187198	0.612532	34.6252	42.0242	32.7131	48.6662	37.7309	66.1439
FVEG_01134	n/a	W7LQ12	Uncharacterized protein	NC_031675.1	2827685	2828896	-	1212	0.00647112	4.45444	0.00059193	0.98059	1	17.0439	19.8209	16.1483	17.6551	17.6556	19.7725
FVEG_01135	n/a	W7LG59	Uncharacterized protein	NC_031675.1	2826199	2827714	+	1516	-0.234203	4.83918	0.865533	0.352195	0.773338	18.2337	15.9749	26.3245	16.2133	16.0842	20.1079
FVEG_01136	n/a	W7LY99	Uncharacterized protein	NC_031675.1	2821892	2825380	-	3489	0.0474891	3.80293	0.0275776	0.868106	1	4.33614	3.67739	3.37449	5.05878	4.38877	2.9639
FVEG_01137	n/a	W7LQ16	GOLD domain-containing protein	NC_031675.1	2820358	2821931	+	1574	0.162565	7.92887	0.423671	0.515111	0.900174	125.898	167.787	138.786	162.831	157.378	178.388
FVEG_01138	n/a	W7LDM4	ADP-ribosylation factor	NC_031675.1	2817377	2820095	-	2719	-0.0602023	10.0781	0.0534539	0.817159	1	365.234	440.498	393.104	397.53	384.876	405.543
FVEG_01139	n/a	W7LQ18	Heat shock protein 78, mitochondrial	NC_031675.1	2813124	2817506	+	4383	-0.264764	6.18491	1.43488	0.230969	0.676261	15.2645	16.0246	22.3385	13.4331	14.5935	17.8695
FVEG_01140	n/a	W7LPY3	60S ribosomal protein L6	NC_031675.1	2812799	2814664	-	1866	0.0268211	6.69113	0.0142137	0.9051	1	53.5066	58.3511	49.4657	56.1688	62.9267	51.3703
FVEG_01141	n/a	W7LYA8	Dipeptidyl peptidase 3 (EC 3.4.14.4) (Dipeptidyl aminopeptidase III) (Dipeptidyl peptidase III)	NC_031675.1	2809714	2812947	+	3234	-0.221745	6.25214	0.798356	0.371585	0.788487	20.6571	31.8112	23.0254	22.0867	20.4377	23.4954
FVEG_01142	n/a	W7LDM7	Gluconokinase (EC 2.7.1.12)	NC_031675.1	2803825	2806157	-	2333	-0.814916	3.21488	7.11057	0.00766309	0.129866	4.10082	4.54673	6.26996	2.87672	2.37612	3.48819
FVEG_01143	n/a	W7LQ21	Dihydrolipoamide acetyltransferase component of pyruvate dehydrogenase complex (EC 2.3.1.-)	NC_031675.1	2802293	2804020	+	1728	-1.94065	3.96239	32.9738	9.34e-09	6.08e-06	7.16499	24.7801	11.5622	2.52202	4.23999	3.7988
FVEG_01144	n/a	W7LPY8	Uncharacterized protein	NC_031675.1	2800774	2802200	-	1427	0.205359	4.03017	0.553853	0.456748	0.855772	10.0914	9.42844	11.7151	11.7884	12.6321	12.7605
FVEG_01145	n/a	W7LG68	Golgi SNAP receptor complex member 1	NC_031675.1	2799853	2801605	+	1753	-0.106085	5.574	0.215321	0.642628	0.966371	26.2684	27.5412	29.0747	25.0594	27.2222	27.4947
FVEG_01146	n/a	W7LYB1	60S ribosomal protein L35	NC_031675.1	2798364	2799737	-	1374	0.0788579	-0.305173	0.0167723	0.896956	1	0.313216	0.482511	0.704797	0.444051	0.959267	0.294505
FVEG_01147	n/a	W7LDM8	Uncharacterized protein	NC_031675.1	2795386	2799585	+	4200	-0.0940201	8.6343	0.135741	0.712552	0.997818	79.3563	119.205	91.9365	98.0976	96.4157	84.0879
FVEG_01148	n/a	W7LQ24	Uncharacterized protein	NC_031675.1	2792396	2793888	-	1493	0.614787	3.38175	3.44545	0.0634263	0.374799	4.3016	6.4257	5.49621	10.2456	7.37404	8.0406
FVEG_01149	n/a	W7LDN2	Pre-mRNA-processing ATP-dependent RNA helicase PRP5	NC_031675.1	2788319	2792683	+	4365	-0.13526	6.5217	0.384141	0.535395	0.912171	19.8703	22.4698	22.6641	21.1363	20.1688	19.9209
FVEG_01150	n/a	W7LQ29	Uncharacterized protein	NC_031675.1	2786897	2788185	-	1289	0.0153235	4.33855	0.00335152	0.953834	1	12.9953	18.062	14.9464	17.919	16.7213	13.429
FVEG_01151	n/a	W7LPZ7	Uncharacterized protein	NC_031675.1	2784487	2787289	+	2803	0.529888	-0.419228	0.276842	0.598779	0.945254	0.059052	0.153043	0.436401	0.450886	0.276601	0.0962421
FVEG_01152	n/a	W7LYC4	L-lactate dehydrogenase (Cytochrome)	NC_031675.1	2781856	2783520	+	1665	0.356774	4.90693	1.83423	0.175629	0.591827	12.9038	16.2785	17.4179	22.7194	22.0487	17.0123
FVEG_01153	n/a	W7LDN6	Ribulose-phosphate 3-epimerase (EC 5.1.3.1)	NC_031675.1	2779798	2781087	+	1290	-0.00979306	5.6947	0.0016619	0.967482	1	40.6493	31.7427	46.3848	38.2427	36.9927	46.1113
FVEG_01154	n/a	W7LQ33	Molecular chaperone HscB	NC_031675.1	2778301	2779370	-	1070	-0.0840365	6.32272	0.140033	0.708249	0.99549	73.2013	74.6069	78.6907	69.3622	76.2995	75.8036
FVEG_01155	n/a	W7LQ01	Arrestin_C domain-containing protein	NC_031675.1	2774608	2777966	+	3359	0.177673	5.189	0.594032	0.440864	0.84211	9.06704	9.92661	11.0615	11.6768	11.437	11.9932
FVEG_01156	n/a	W7LGA0	Cell division control protein	NC_031675.1	2771267	2773658	+	2392	-0.508607	4.73063	3.56906	0.0588658	0.361542	13.8397	13.4016	10.9735	8.63593	9.88589	9.21026
FVEG_01157	n/a	W7LYC7	Benzodiazapine receptor	NC_031675.1	2769814	2770485	-	672	-0.209139	5.61243	0.478967	0.48889	0.880176	90.4464	61.1669	76.7553	56.6157	63.7441	84.2351
FVEG_01158	n/a	W7LDN8	Amino-acid transporter Arg-13	NC_031675.1	2767810	2769850	+	2041	-0.145466	6.46925	0.386538	0.534125	0.911574	44.8314	44.6349	44.0008	44.7122	47.8255	33.8144
FVEG_01159	n/a	W7LQ36	Thymidylate synthase (EC 2.1.1.45)	NC_031675.1	2765833	2766860	-	1028	-0.384748	4.87962	2.00679	0.156597	0.558794	36.4536	29.2487	29.3016	24.0795	23.8703	27.1603
FVEG_01160	n/a	W7LQ06	ER membrane protein SH3	NC_031675.1	2764378	2765929	+	1552	0.162843	6.08746	0.562053	0.453434	0.853959	35.1949	41.8879	45.1553	45.153	47.9076	48.0029
FVEG_01161	n/a	W7LGA6	Uncharacterized protein	NC_031675.1	2763486	2764140	+	655	1.02526	-1.02195	2.10058	0.147243	0.539725	0.252706	0.238157	0.855951	1.06456	0.828579	0.617786
FVEG_01162	n/a	W7LDP3	DNA repair protein REV1 (EC 2.7.7.-)	NC_031675.1	2758017	2761770	+	3754	-0.538129	3.81436	2.28048	0.131012	0.514697	6.41103	3.38663	3.28563	3.08801	2.73652	3.06607
FVEG_01163	n/a	W7LQ40	RED_N domain-containing protein	NC_031675.1	2755967	2757870	-	1904	-0.0150269	6.13033	0.00460289	0.945909	1	35.4865	33.7343	39.725	36.9656	36.4242	38.0658
FVEG_01164	n/a	W7LYD3	DNA glycosylase	NC_031675.1	2753982	2755747	-	1766	0.497574	1.93088	1.74839	0.186079	0.610739	1.59337	2.16411	1.41417	2.12227	2.65608	2.7496
FVEG_01165	n/a	W7LDP5	Uncharacterized protein	NC_031675.1	2752590	2755261	+	2672	-0.641769	4.3696	6.10595	0.0134727	0.173035	7.23543	12.4059	8.20218	5.92055	7.8779	4.61053
FVEG_01166	n/a	W7LQ14	Uncharacterized protein	NC_031675.1	2749614	2751662	-	2049	0.987986	3.25468	3.30059	0.0692551	0.38859	1.7449	3.67333	3.33319	9.78381	6.77311	2.8087
FVEG_01167	n/a	W7LGB0	Zn(2)-C6 fungal-type domain-containing protein	NC_031675.1	2747793	2749576	+	1784	0.126394	4.5308	0.254828	0.613696	0.952837	10.7441	13.3346	12.4277	14.1197	12.9509	14.0881
FVEG_01168	n/a	W7LDP8	MBOAT_2 domain-containing protein	NC_031675.1	2744112	2747072	-	2961	-0.293244	4.01475	1.07576	0.299649	0.71698	6.0373	5.62386	5.9213	4.56263	5.06664	5.25381
FVEG_01169	n/a	W7LQ26	Telomerase reverse transcriptase (EC 2.7.7.49) (Telomerase catalytic subunit)	NC_031675.1	2740462	2744930	+	4469	-0.189901	5.0591	0.66064	0.416334	0.822973	7.59279	8.52568	7.24204	7.82089	7.05224	6.3684
FVEG_01170	n/a	W7LDR4	DH domain-containing protein	NC_031675.1	2730849	2738045	-	7197	-0.214595	6.92121	0.927568	0.335496	0.755515	16.964	18.5481	17.7896	16.0588	15.9275	15.5743
FVEG_01171	n/a	W7LQ31	Uncharacterized protein	NC_031675.1	2727720	2730623	-	2904	-0.191378	4.75979	0.601792	0.437895	0.839941	9.96328	10.1659	9.03874	9.63453	8.02278	8.85597
FVEG_01172	n/a	W7LDS1	Uncharacterized protein	NC_031675.1	2726478	2727898	+	1421	0.304151	4.62713	1.50702	0.219595	0.661425	13.7683	15.7804	16.2122	20.8242	17.2686	20.503
FVEG_01174	n/a	W7LQ66	Uncharacterized protein	NC_031675.1	2715866	2720567	-	4702	0.378222	5.71633	0.602976	0.437445	0.839527	4.13279	20.5193	7.83706	13.8101	10.8745	10.7096
FVEG_01175	n/a	W7LGD5	Anaphase-promoting complex subunit 2 (Fragment)	NC_031675.1	2709240	2712725	-	3486	-0.0116475	5.05276	0.00187084	0.9655	1	7.99599	12.1716	8.24611	10.5013	8.77398	9.45395
FVEG_01179	n/a	W7LQ77	Uncharacterized protein	NC_031675.1	2700308	2702301	-	1994	0.259889	4.33862	0.819918	0.365204	0.785076	7.33812	11.9889	8.17941	12.13	10.4982	10.8006
FVEG_01180	n/a	W7LQ43	Uncharacterized protein	NC_031675.1	2678201	2699792	-	21592	-0.147955	8.35647	0.369743	0.543144	0.915036	14.3154	16.1415	16.6557	15.0227	14.1008	14.851
FVEG_01181	n/a	W7LGF2	Uncharacterized protein	NC_031675.1	2675562	2678299	+	2738	-0.256608	6.33456	1.3146	0.251564	0.686948	32.7781	31.9193	29.6351	27.7909	27.2549	26.7008
FVEG_01184	n/a	W7LDU9	Proliferating cell nuclear antigen	NC_031675.1	2669668	2671205	-	1538	-0.261203	6.95607	1.13038	0.287695	0.70436	93.459	99.4227	67.173	77.1301	74.9604	69.8388
FVEG_01185	n/a	W7LQ86	Pyridoxal kinase (EC 2.7.1.35)	NC_031675.1	2667327	2669516	-	2190	0.0120247	6.19563	0.00302604	0.956131	1	31.5325	34.119	32.4426	33.5112	35.7033	33.2589
FVEG_01186	n/a	W7LDV7	Deoxyuridine 5'-triphosphate nucleotidohydrolase (dUTPase) (EC 3.6.1.23) (dUTP pyrophosphatase)	NC_031675.1	2666591	2667594	+	1004	-0.178535	6.07285	0.620062	0.431024	0.83478	69.7372	78.1518	61.8824	66.4993	62.2027	62.6052
FVEG_01187	n/a	W7LQ89	Uncharacterized protein	NC_031675.1	2664657	2666082	+	1426	0.126048	4.25003	0.223481	0.6364	0.963386	11.3753	13.7834	12.331	15.2807	12.5594	14.5666
FVEG_01188	n/a	W7LQ55	Uncharacterized protein	NC_031675.1	2661544	2664501	-	2958	0.0318875	7.46296	0.0191797	0.889853	1	52.2309	58.906	63.1155	61.8642	62.2374	59.9177
FVEG_01189	n/a	W7LQ93	ABM domain-containing protein	NC_031675.1	2660797	2661917	+	1121	-0.955128	1.80898	6.23134	0.0125509	0.165454	2.71688	3.47888	5.59238	1.16629	1.86739	3.56961
FVEG_01190	n/a	W7LGG6	Endo/exonuclease/phosphatase domain-containing protein	NC_031675.1	2657264	2660133	-	2870	-0.63328	5.21289	6.81108	0.00905938	0.141862	16.7714	15.1781	14.1361	10.4775	10.4546	9.79118
FVEG_01191	n/a	W7LYH3	AGC/NDR/NDR protein kinase	NC_031675.1	2655170	2658050	+	2881	-0.298089	3.13443	0.635112	0.425486	0.830342	3.94129	2.66666	3.14901	2.28416	2.59694	3.32409
FVEG_01192	n/a	W7LDW5	FK506-binding protein (EC 5.2.1.8)	NC_031675.1	2652609	2654472	+	1864	-0.519694	9.55728	3.64118	0.056367	0.354575	502.429	481.787	416.466	325.685	350.721	332.866
FVEG_01193	n/a	W7LQ96	DJ-1_PfpI domain-containing protein	NC_031675.1	2651035	2651861	+	827	-0.0261776	-2.67052	0.000542473	0.981418	1	0.0800594	0.188625	0	0.105394	0.046875	0.108733
FVEG_01196	n/a	W7LYH6	Uncharacterized protein	NC_031675.1	2644597	2646087	+	1491	-0.183364	4.9404	0.602419	0.437656	0.839735	19.583	22.4155	22.4929	19.4665	18.9538	20.3245
FVEG_01197	n/a	W7LYH9	Cell cycle arrest protein BUB2	NC_031675.1	2637848	2640664	+	2817	-0.00670509	4.81905	0.000744888	0.978226	1	8.70801	10.0507	10.8196	11.4172	9.05495	10.0392
FVEG_01198	n/a	W7LQ69	Uncharacterized protein	NC_031675.1	2640261	2643598	-	3338	-0.440477	7.14025	3.53318	0.0601522	0.365159	45.8683	53.9993	43.6999	35.9036	36.2804	36.9872
FVEG_01200	n/a	W7LGI4	Uncharacterized protein	NC_031675.1	2630912	2633349	+	2438	-0.636057	5.14044	3.84349	0.0499395	0.336081	20.6666	11.3891	19.6513	9.22376	10.0174	14.735
FVEG_01201	n/a	W7LYI5	RalA-binding protein 1	NC_031675.1	2619897	2626029	-	6133	0.0877008	5.69342	0.144253	0.704089	0.993889	6.47733	8.90861	8.90049	9.20214	8.81124	8.45266
FVEG_01202	n/a	W7LDY1	Uncharacterized protein	NC_031675.1	2618180	2619607	+	1428	0.00885521	7.14682	0.00118671	0.972519	1	108.308	80.9732	101.9	94.3633	97.1856	110.262
FVEG_01203	n/a	W7LQ78	Zn(2)-C6 fungal-type domain-containing protein	NC_031675.1	2614498	2618258	-	3761	-0.45968	5.48657	2.31756	0.12792	0.508714	16.1342	11.6238	12.6708	8.55155	10.4928	11.2612
FVEG_01204	n/a	W7LGJ4	Uncharacterized protein	NC_031675.1	2612736	2614947	+	2212	-0.48559	6.45189	3.58285	0.058379	0.360137	49.8364	36.7944	49.0555	30.2029	31.5453	38.1925
FVEG_01205	n/a	W7LQB1	Uncharacterized protein	NC_031675.1	2610399	2611401	-	1003	-1.90562	-3.48503	1.35986	0.243563	0.678352	0	0	0.0508155	0	0	0
FVEG_01206	n/a	W7LQ84	WLM domain-containing protein	NC_031675.1	2605572	2607539	+	1968	-0.561781	3.59628	2.79151	0.0947651	0.452023	8.69667	6.87621	5.80123	4.82751	4.55024	5.48306
FVEG_01207	n/a	W7LYJ2	BTB domain-containing protein	NC_031675.1	2601613	2602997	+	1385	-0.217703	-0.3732	0.173446	0.677067	0.980763	0.310729	0.478679	0.883199	0.503457	0.447834	0.422017
FVEG_01208	n/a	W7LDZ9	ATP-dependent (S)-NAD(P)H-hydrate dehydratase (EC 4.2.1.93) (ATP-dependent NAD(P)HX dehydratase)	NC_031675.1	2596971	2598968	-	1998	0.0581567	6.22299	0.0692869	0.792378	1	31.779	31.1517	45.662	35.7718	35.7583	44.3535
FVEG_01209	n/a	W7LQB5	Uncharacterized protein	NC_031675.1	2594735	2596531	+	1797	0.606701	2.85735	2.45826	0.116908	0.492108	1.63957	3.16847	5.16203	4.38957	4.8538	5.00402
FVEG_01210	n/a	W7LGK3	ATP synthase subunit alpha	NC_031675.1	2589243	2592363	+	3121	0.166415	11.2481	0.371598	0.542135	0.914698	741.198	676.115	744.433	856.375	869.215	787.792
FVEG_01211	n/a	W7LE01	60S ribosomal protein L11	NC_031675.1	2586957	2589010	+	2054	0.0177899	11.275	0.00448291	0.946618	1	1106.04	1254.06	1173.18	1252.48	1334.68	1123.13
FVEG_01212	n/a	W7LQ92	Small nuclear ribonucleoprotein B and B	NC_031675.1	2585250	2586850	-	1601	-0.0701101	7.12007	0.0962458	0.756382	1	82.9578	95.5103	83.3442	87.8687	96.3451	74.9539
FVEG_01213	n/a	W7LE04	J domain-containing protein	NC_031675.1	2583433	2584257	+	825	0.113084	3.05672	0.120141	0.728882	1	9.14889	8.13054	10.626	9.87824	7.84711	14.3331
FVEG_01216	n/a	W7LGL4	Uncharacterized protein	NC_031675.1	2575969	2577780	+	1812	-0.0540282	7.05309	0.0568759	0.811504	1	68.7851	74.639	76.4801	71.4556	68.9952	79.1534
FVEG_01217	n/a	W7LYK4	Uncharacterized protein	NC_031675.1	2564116	2567163	-	3048	0.911892	4.59673	5.73713	0.0166099	0.189432	3.77965	5.0667	7.59169	13.8691	9.9585	7.75903
FVEG_01218	n/a	W7LE07	Serine/threonine-protein phosphatase 2A activator (EC 5.2.1.8) (Phosphotyrosyl phosphatase activator)	NC_031675.1	2560534	2562168	+	1635	-0.251738	5.67286	0.9953	0.31845	0.738725	34.7446	32.1288	32.4823	25.7485	28.3096	32.7515
FVEG_01219	n/a	W7LQ98	RNase_PH domain-containing protein	NC_031675.1	2558813	2560443	-	1631	-0.144092	6.22931	0.436889	0.508628	0.895782	44.816	49.3276	48.0618	43.6874	47.1082	42.5352
FVEG_01220	n/a	W7LGL9	Uncharacterized protein	NC_031675.1	2553444	2556956	-	3513	0.78009	5.66093	6.0702	0.0137482	0.174651	7.5576	11.1788	12.5498	24.6993	15.5261	15.6781
FVEG_01221	n/a	W7LE17	Homeobox domain-containing protein	NC_031675.1	2550591	2553367	+	2777	-0.177495	6.02396	0.619807	0.431119	0.834863	21.2432	27.6512	24.6489	23.6813	21.037	22.3429
FVEG_01222	n/a	W7LGN8	GTP-binding nuclear protein	NC_031675.1	2546188	2548164	+	1977	0.00588366	9.73678	0.000524754	0.981724	1	405.208	441.053	421.975	456.394	467.992	397.418
FVEG_01223	n/a	W7LYL2	26S proteasome non-ATPase regulatory subunit 9	NC_031675.1	2544097	2545770	+	1674	0.43747	4.86905	3.24211	0.0717682	0.395442	12.3598	14.2108	17.0502	20.1241	16.905	24.3069
FVEG_01224	n/a	W7LQB7	PWI domain-containing protein	NC_031675.1	2541988	2543984	-	1997	-0.247559	5.81772	1.19478	0.274367	0.700068	30.4522	27.4179	32.3367	26.3185	25.2549	26.9947
FVEG_01225	n/a	W7LYL7	Chromatin modification-related protein EAF6	NC_031675.1	2540612	2541784	-	1173	0.143223	5.55334	0.385239	0.534813	0.911751	35.2212	34.4435	42.5819	42.02	42.6984	43.1213
FVEG_01226	n/a	W7LE26	Peptidase_S9 domain-containing protein	NC_031675.1	2537123	2540087	-	2965	0.00849109	5.01038	0.00124161	0.971891	1	9.06607	11.3115	11.6032	11.3324	9.84504	12.0705
FVEG_01227	n/a	W7LQC1	BTP domain-containing protein	NC_031675.1	2535600	2536900	-	1301	-0.00700189	5.11109	0.000871655	0.976447	1	22.0612	30.2753	26.483	27.6691	26.7873	26.1611
FVEG_01228	n/a	W7LGP8	Uncharacterized protein	NC_031675.1	2532754	2535371	+	2618	-0.448994	6.88675	2.74549	0.097529	0.457324	60.658	47.6529	44.9328	35.9065	41.7864	37.7481
FVEG_01229	n/a	W7LYM0	18S rRNA biogenesis protein RCL1	NC_031675.1	2531373	2532727	-	1355	-0.553573	6.70402	4.77009	0.0289583	0.253732	98.7029	87.2352	82.0754	59.9513	74.1554	55.8778
FVEG_01230	n/a	W7LE31	DUF1746 domain-containing protein	NC_031675.1	2530244	2531368	+	1125	0.0494623	4.72862	0.0413059	0.838949	1	20.8632	26.4495	20.9762	24.2501	25.3614	23.2199
FVEG_01231	n/a	W7LQE6	Phenylalanine--tRNA ligase (EC 6.1.1.20)	NC_031675.1	2527676	2529810	-	2135	0.131961	7.56442	0.325971	0.568041	0.929573	78.2725	80.0057	91.2888	95.183	89.4788	98.1984
FVEG_01232	n/a	W7LGQ3	Pin2-interacting protein X1	NC_031675.1	2524291	2526043	+	1753	-0.437082	6.85212	3.45144	0.0631967	0.37399	79.7493	70.3881	72.5414	57.751	59.6191	52.9889
FVEG_01233	n/a	W7LQF2	C2H2-type domain-containing protein	NC_031675.1	2520264	2524089	+	3826	0.221642	7.06028	0.970825	0.324475	0.744071	28.6918	33.1169	33.2504	40.9037	36.4251	37.3814
FVEG_01234	hxB	W7LQD1	Molybdenum cofactor sulfurase (MCS) (MOS) (MoCo sulfurase) (EC 2.8.1.9) (Molybdenum cofactor sulfurtransferase)	NC_031675.1	2516721	2519642	-	2922	0.346175	3.09438	1.0339	0.309245	0.729801	1.80138	2.52247	3.34902	3.60933	2.90543	3.32361
FVEG_01235	n/a	W7LGQ8	Glyco_hydro_15 domain-containing protein	NC_031675.1	2513942	2516818	+	2877	-0.35889	4.68975	2.03782	0.15343	0.550994	10.0798	7.56379	12.0821	8.05868	6.73717	8.95471
FVEG_01236	n/a	W7LYM7	TPT domain-containing protein	NC_031675.1	2508625	2511155	-	2531	-0.040599	5.14177	0.0302471	0.861931	1	12.2295	15.0538	14.4587	14.4809	13.3865	14.0337
FVEG_01237	n/a	W7LQF4	RRM domain-containing protein	NC_031675.1	2505516	2508853	+	3338	-0.0783489	6.43763	0.125231	0.723429	1	24.7838	26.2636	27.5148	24.6495	26.4438	25.9557
FVEG_01238	n/a	W7LE44	6-phosphogluconate dehydrogenase, decarboxylating (EC 1.1.1.44)	NC_031675.1	2502406	2505425	-	3020	0.320654	9.09969	0.967902	0.325204	0.74501	189.036	104.533	188.008	228.668	205.548	172.237
FVEG_01239	n/a	W7LGS6	Uncharacterized protein	NC_031675.1	2499263	2502317	-	3055	-0.138526	6.4536	0.40249	0.525806	0.905867	27.5781	33.1645	27.7946	29.9286	29.6548	23.8713
FVEG_01240	n/a	W7LYP2	Chitinase (EC 3.2.1.14)	NC_031675.1	2496103	2499104	+	3002	0.858768	6.07087	3.62559	0.0568972	0.356094	10.2997	10.6264	30.4416	34.3621	27.841	22.181
FVEG_01241	n/a	W7LE47	Uncharacterized protein	NC_031675.1	2491773	2494331	+	2559	0.0244564	5.34672	0.00770505	0.930053	1	10.0646	16.9312	18.3437	9.70726	14.3156	26.3195
FVEG_01242	n/a	W7LGS9	Uncharacterized protein	NC_031675.1	2490371	2490967	+	597	3.54595	-3.18885	4.89715	0.026901	0.244617	0	0	0	0.0729991	0.129868	0.0753117
FVEG_01243	n/a	W7LYP6	Uncharacterized protein	NC_031675.1	2489039	2490009	+	971	0.660648	1.53141	3.00604	0.0829547	0.422525	1.5342	2.4901	2.72949	3.68033	3.7528	3.33388
FVEG_01244	n/a	W7LE52	Transcription initiation factor IIF subunit beta	NC_031675.1	2487374	2488694	+	1321	-0.0591564	5.86498	0.0670877	0.795625	1	42.6274	42.098	47.6498	40.5124	42.9621	48.2966
FVEG_01245	n/a	W7LQH5	Uncharacterized protein	NC_031675.1	2484822	2486912	-	2091	0.0720521	4.47621	0.0656413	0.797792	1	8.1851	12.5518	10.0181	12.6302	9.97414	10.5576
FVEG_01246	n/a	W7LQF3	NEDD8	NC_031675.1	2483995	2485074	+	1080	0.160027	5.71591	0.501982	0.478631	0.872081	37.2733	46.2201	52.8557	53.3054	49.0673	53.9949
FVEG_01247	n/a	W7LGU2	Prohibitin	NC_031675.1	2482374	2483767	+	1394	0.287901	8.37903	1.30561	0.25319	0.688275	211.404	202.433	219.374	259.951	274.808	265.896
FVEG_01248	n/a	W7LYQ1	Methyltransf_11 domain-containing protein	NC_031675.1	2476959	2481929	+	4971	-0.418535	4.6711	2.78473	0.0951669	0.452733	5.16114	6.35457	5.73146	4.04156	4.44507	4.87508
FVEG_01249	n/a	W7LE57	Translation machinery-associated protein 22	NC_031675.1	2475538	2476962	-	1425	0.279223	4.78568	1.26068	0.261523	0.689249	14.3802	16.7761	20.6733	22.6924	20.3486	21.4551
FVEG_01250	n/a	W7LQI0	Nbl1_Borealin_N domain-containing protein	NC_031675.1	2474262	2475773	+	1512	-0.0658818	4.0569	0.0595845	0.807154	1	10.794	13.3347	9.0003	11.0392	11.8451	9.63452
FVEG_01251	n/a	W7LQF8	26S proteasome regulatory subunit N10	NC_031675.1	2472788	2474080	-	1293	0.233066	6.621	0.918167	0.337957	0.758435	64.2121	75.7344	65.8287	86.8239	71.0554	93.7124
FVEG_01252	n/a	W7LYQ7	DNA-directed RNA polymerase II subunit RPB4	NC_031675.1	2470543	2471661	-	1119	-0.0440399	5.56064	0.0383897	0.844663	1	42.601	43.8774	39.3533	45.4109	41.2946	39.8181
FVEG_01253	n/a	W7LE62	DUF2235 domain-containing protein	NC_031675.1	2467894	2470430	+	2537	0.117727	3.37796	0.154251	0.694506	0.990009	3.44486	3.52014	4.60058	4.27731	4.24787	4.35965
FVEG_01254	n/a	W7LQI3	Uncharacterized protein	NC_031675.1	2466462	2467560	+	1099	0.0808085	1.52555	0.050713	0.821827	1	2.2893	2.1646	2.87535	2.73617	2.57497	2.65921
FVEG_01255	n/a	W7LQG3	PUM-HD domain-containing protein	NC_031675.1	2462620	2464964	+	2345	-0.545763	7.83182	4.29064	0.0383228	0.291784	123.807	108.247	106.348	75.6572	89.1858	75.4464
FVEG_01256	n/a	W7LYR2	RWD domain-containing protein	NC_031675.1	2458396	2460714	-	2319	0.00130083	5.68303	3.46e-05	0.995308	1	20.3138	22.2823	22.6378	22.7205	22.2999	22.5484
FVEG_01257	n/a	W7LE66	TPR_REGION domain-containing protein	NC_031675.1	2458226	2459786	+	1561	0.321818	-1.54563	0.232237	0.62987	0.959632	0.0424145	0.199863	0.195905	0.0558366	0.372508	0.144014
FVEG_01258	n/a	W7LQI7	Riboflavin synthase, alpha subunit	NC_031675.1	2456530	2458131	-	1602	0.306882	5.67101	1.61564	0.203701	0.637118	20.1686	27.922	37.3511	35.0929	33.0065	38.2534
FVEG_01259	n/a	W7LQG7	Crossover junction endonuclease MUS81	NC_031675.1	2454621	2456857	+	2237	-0.446869	2.52867	1.63119	0.201539	0.633953	3.89204	2.44066	2.27841	2.53262	2.18349	1.7285
FVEG_01260	n/a	W7LYR8	Phosphoacetylglucosamine mutase (PAGM) (EC 5.4.2.3) (Acetylglucosamine phosphomutase) (N-acetylglucosamine-phosphate mutase)	NC_031675.1	2451885	2454255	-	2371	-0.0283716	6.67397	0.0137959	0.906499	1	39.9461	49.7717	38.6505	47.5875	38.4877	43.975
FVEG_01261	n/a	W7LQJ0	Protein arginine N-methyltransferase 1	NC_031675.1	2449985	2451977	+	1993	-0.42597	7.4869	2.91147	0.0879518	0.432966	109.562	92.7896	100.581	80.3167	84.5142	69.0998
FVEG_01262	n/a	W7LQH3	Ribosome biogenesis protein NSA2 (Ribosome biogenesis protein nsa2)	NC_031675.1	2448368	2449628	+	1261	-0.303739	7.48641	1.61889	0.203246	0.636185	152.843	157.941	150.358	132.85	146.516	110.246
FVEG_01263	n/a	W7LGV6	Uncharacterized protein	NC_031675.1	2447190	2448265	-	1076	-0.0170771	7.96556	0.0045672	0.946119	1	239.454	220.253	227.366	223.897	244.915	234.583
FVEG_01264	n/a	W7LYS3	TTK protein kinase	NC_031675.1	2444204	2447402	+	3199	-0.245184	4.03865	0.843075	0.358519	0.779272	6.1366	5.57118	4.55669	5.69448	4.45944	4.10398
FVEG_01265	n/a	W7LE76	Post-GPI attachment to proteins factor 3	NC_031675.1	2442135	2443561	-	1427	0.000252249	5.31307	1.08e-06	0.99917	1	22.5259	35.1722	25.2161	28.0357	28.6871	27.6635
FVEG_01266	n/a	W7LQH9	BHLH domain-containing protein	NC_031675.1	2439779	2442209	+	2431	1.03781	2.4904	1.78321	0.181756	0.603864	0.40853	1.34753	3.45936	4.35625	2.2006	2.20089
FVEG_01267	n/a	W7LGW0	Multifunctional fusion protein [Includes: L-glutamate gamma-semialdehyde dehydrogenase (EC 1.2.1.88) (L-glutamate gamma-semialdehyde dehydrogenase); Delta-1-pyrroline-5-carboxylate dehydrogenase (P5C dehydrogenase)]	NC_031675.1	2436446	2439764	+	3319	-0.104488	8.06351	0.183056	0.66876	0.977164	70.1589	88.0662	89.0519	82.7885	80.79	73.5986
FVEG_01268	n/a	W7LYS9	Uncharacterized protein	NC_031675.1	2432146	2435890	+	3745	-0.28589	6.08585	1.39933	0.236836	0.678352	22.9213	17.8278	17.6244	17.9559	13.7672	17.9004
FVEG_01269	n/a	W7LE80	Uncharacterized protein	NC_031675.1	2422074	2427518	-	5445	-0.317492	6.28635	2.15692	0.141929	0.530637	14.4699	15.8285	16.5962	13.0942	12.5303	13.3108
FVEG_01270	n/a	W7LQK0	Uncharacterized protein	NC_031675.1	2421306	2422164	+	859	0.37887	-0.292365	0.767045	0.381133	0.793716	0.693693	0.726393	0.771343	1.06541	0.947705	0.942142
FVEG_01271	n/a	W7LQI4	Uncharacterized protein	NC_031675.1	2419605	2420410	+	806	-1.17163e-15	-3.60385	0	1	1	0	0	0	0	0	0
FVEG_01272	n/a	W7LGW4	Uncharacterized protein	NC_031675.1	2417257	2419009	+	1753	-0.30402	-0.955078	0.360484	0.548238	0.918207	0.226614	0.244712	0.348897	0.223745	0.243253	0.205185
FVEG_01273	n/a	W7LYT8	Zn(2)-C6 fungal-type domain-containing protein	NC_031675.1	2412587	2415469	-	2883	0.172708	5.06683	0.53847	0.463067	0.860609	9.43876	11.2544	11.5619	13.0757	12.5319	11.9304
FVEG_01274	n/a	W7LQK3	Uncharacterized protein	NC_031675.1	2408135	2412478	-	4344	0.181716	3.39495	0.322922	0.569857	0.929811	1.66132	2.04687	3.05057	2.84918	2.13283	2.77384
FVEG_01275	n/a	W7LYU2	Endopolyphosphatase (EC 3.6.1.10)	NC_031675.1	2404749	2408293	+	3545	-0.475362	5.95027	4.0912	0.0431071	0.31284	18.3219	21.8368	19.5677	14.5555	13.3411	16.6908
FVEG_01276	n/a	W7LE88	Aminomethyltransferase (EC 2.1.2.10) (Glycine cleavage system T protein)	NC_031675.1	2401822	2403147	+	1326	-0.177615	6.12656	0.30502	0.580752	0.936373	46.6859	53.4388	60.0776	40.0638	78.9638	36.6199
FVEG_01277	n/a	W7LQJ3	V-type H+-transporting ATPase 54 kDa subunit	NC_031675.1	2399278	2401357	+	2080	-0.0126806	6.96417	0.0028807	0.957196	1	58.5696	64.3096	54.6435	62.3327	56.0797	63.8102
FVEG_01278	n/a	W7LGX1	Uncharacterized protein	NC_031675.1	2395026	2399071	-	4046	-0.0740425	9.4707	0.0805482	0.776556	1	179.907	160.6	189.473	175.604	171.379	173.41
FVEG_01279	n/a	W7LQJ8	60S ribosomal protein L9-B	NC_031675.1	2394834	2395710	+	877	0.348822	0.279147	0.323426	0.569556	0.929811	1.05693	0.622549	1.74349	1.49078	1.94491	0.922805
FVEG_01280	n/a	W7LGX6	Uncharacterized protein	NC_031675.1	2392904	2394419	-	1516	0.324597	5.6608	2.04072	0.153137	0.550441	25.5054	30.715	31.2666	41.1082	35.9273	36.2121
FVEG_01281	n/a	W7LE97	Uncharacterized protein	NC_031675.1	2389247	2393116	+	3870	-0.331604	6.65909	2.11592	0.145774	0.535788	30.102	31.9544	23.6665	24.5943	24.5616	21.0399
FVEG_01282	n/a	W7LQL4	DNA repair protein RAD51 homolog	NC_031675.1	2387689	2388845	+	1157	-0.312673	4.67502	1.31659	0.251204	0.686943	28.8413	25.0101	18.0613	21.8091	18.5619	18.7694
FVEG_01283	n/a	W7LQK2	SHSP domain-containing protein	NC_031675.1	2386083	2386727	+	645	-1.31946	6.6567	21.064	4.44e-06	0.000939506	159.569	173.527	311.181	50.7425	71.0403	170.225
FVEG_01284	n/a	W7LEA5	YTH domain-containing protein	NC_031675.1	2378641	2384782	+	6142	-0.923755	4.89663	6.83425	0.00894262	0.140494	6.33309	6.57167	5.46856	2.21379	3.7112	4.47268
FVEG_01285	n/a	W7LQN3	Proteasome endopeptidase complex (EC 3.4.25.1)	NC_031675.1	2371017	2372976	+	1960	0.0765635	-3.38218	0.00232556	0.961538	1	0	0.0198971	0	0.0222349	0	0
FVEG_01286	n/a	W7LQM6	Phosphatidylinositol 4-kinase	NC_031675.1	2362328	2372809	-	10482	-0.0410509	6.04007	0.0332076	0.855403	1	5.79535	7.13963	5.85436	6.7936	5.96167	6.10805
FVEG_01287	n/a	W7LQN7	ZT_dimer domain-containing protein	NC_031675.1	2362542	2364547	+	2006	-1.17163e-15	-3.60385	0	1	1	0	0	0	0	0	0
FVEG_01288	n/a	W7LYX7	Uncharacterized protein	NC_031675.1	2352804	2356745	-	3942	-0.355256	5.0011	1.8973	0.168381	0.578778	9.34687	7.7858	9.65831	7.15286	7.59185	6.87761
FVEG_01289	n/a	W7LEB4	6,7-dimethyl-8-ribityllumazine synthase (DMRL synthase) (EC 2.5.1.78)	NC_031675.1	2351605	2355380	+	3776	0.372918	6.29355	2.62863	0.104953	0.472562	16.5523	15.4712	21.6371	24.5717	23.0376	23.6355
FVEG_01290	n/a	W7LQP6	Uncharacterized protein	NC_031675.1	2350314	2350520	-	207	-1.17163e-15	-3.60385	0	1	1	0	0	0	0	0	0
FVEG_01291	n/a	W7LQQ1	TRP_N domain-containing protein	NC_031675.1	2340142	2346622	-	6481	-0.455934	7.75454	3.08247	0.0791402	0.413871	38.6518	37.5059	36.9382	25.566	27.8137	32.4322
FVEG_01292	n/a	W7LH19	Exonuclease domain-containing protein	NC_031675.1	2337773	2340612	+	2840	-0.157358	6.53765	0.489005	0.484372	0.876595	32.953	34.9886	33.4163	31.5345	34.9437	28.0215
FVEG_01293	n/a	W7LEC6	MYND-type zinc finger protein samB (Suppressor of anucleate metulae protein B)	NC_031675.1	2335594	2337587	+	1994	-0.393977	5.57704	1.64442	0.19972	0.632049	28.9706	22.7653	27.5033	15.7143	22.2018	25.2991
FVEG_01294	n/a	W7LQP8	Nucleotide exchange factor SIL1	NC_031675.1	2333699	2335466	+	1768	0.230219	6.48681	1.10269	0.293677	0.709881	42.8974	50.5124	44.1934	54.6235	59.771	52.6411
FVEG_01295	n/a	W7LQQ5	Uncharacterized protein	NC_031675.1	2332388	2333487	-	1100	0.835723	4.3319	4.36302	0.0367271	0.286739	10.3527	9.28867	20.4335	28.6839	23.7175	17.9436
FVEG_01296	n/a	W7LH26	Glutaredoxin domain-containing protein	NC_031675.1	2330572	2332280	-	1709	-0.0293642	5.45095	0.0164047	0.898085	1	24.7558	25.4664	25.7077	27.1071	22.9328	27.2818
FVEG_01297	n/a	W7LYZ5	F-box domain-containing protein	NC_031675.1	2329052	2330407	-	1356	0.00848333	1.09475	0.000400391	0.984036	1	0.878882	1.20791	2.66868	1.38198	1.48659	1.59154
FVEG_01298	n/a	W7LQQ3	PKS_ER domain-containing protein	NC_031675.1	2326068	2327692	-	1625	-0.710201	1.83967	4.0817	0.0433501	0.313638	2.38353	2.83187	2.66602	1.50185	1.74147	1.74311
FVEG_01299	n/a	W7LQR0	Zn(2)-C6 fungal-type domain-containing protein	NC_031675.1	2324278	2326492	+	2215	-0.0173501	3.09686	0.00249996	0.960123	1	2.49592	5.42278	3.70467	3.18738	3.7278	4.54686
FVEG_01300	n/a	W7LQQ4	BHLH domain-containing protein	NC_031675.1	2320646	2324053	+	3408	0.305393	5.96548	1.32058	0.250488	0.686151	12.5891	15.9289	20.3393	23.4271	20.3156	17.9554
FVEG_01301	n/a	W7LZ04	Peroxin-5 (Peroxisomal targeting signal receptor)	NC_031675.1	2311313	2313907	+	2595	0.499857	5.54946	3.88973	0.0485822	0.331577	10.7925	16.9819	16.9304	22.9406	20.675	20.6007
FVEG_01302	n/a	W7LQQ8	Ribosome production factor 2 homolog (Ribosome biogenesis protein RPF2 homolog)	NC_031675.1	2309800	2311413	-	1614	-1.17163e-15	-3.60385	0	1	1	0	0	0	0	0	0
FVEG_01303	n/a	W7LQR8	Zn(2)-C6 fungal-type domain-containing protein	NC_031675.1	2306324	2311266	+	4943	-0.324186	6.13461	1.9912	0.158215	0.561582	15.9596	17.1599	13.4251	12.9604	12.8382	12.5342
FVEG_01304	n/a	W7LQS1	Cystathionine gamma-lyase	NC_031675.1	2297514	2306676	-	9163	-0.0919873	0.475745	0.0494165	0.824082	1	0.119224	0.136194	0.183558	0.12366	0.164996	0.132484
FVEG_01305	n/a	W7LHA0	Uncharacterized protein	NC_031675.1	2299239	2303810	+	4572	-1.17163e-15	-3.60385	0	1	1	0	0	0	0	0	0
FVEG_01306	n/a	W7LQW5	Uncharacterized protein	NC_031675.1	2294811	2295540	-	730	-0.118126	6.93303	0.246534	0.619526	0.954669	155.954	165.395	192.701	176.471	169.985	143.999
FVEG_01307	n/a	W7LHA4	Uncharacterized protein	NC_031675.1	2292112	2294022	-	1911	-0.0765444	0.552743	0.0344864	0.852676	1	0.588987	0.816289	0.800125	0.843787	0.750565	0.56466
FVEG_01309	n/a	W7LQT4	Uncharacterized protein	NC_031675.1	2280995	2283685	-	2691	-0.231563	6.23625	0.989388	0.319892	0.738953	26.6829	37.7084	25.4556	26.1872	26.5352	25.346
FVEG_01310	n/a	W7LHC7	CBFD_NFYB_HMF domain-containing protein	NC_031675.1	2279201	2280926	-	1726	-1.17163e-15	-3.60385	0	1	1	0	0	0	0	0	0
FVEG_01311	n/a	W7LQU7	Uncharacterized protein	NC_031675.1	2273415	2281120	+	7706	-0.540313	4.71046	4.58038	0.0323401	0.266949	3.73318	3.61844	4.47772	2.511	2.73664	3.17983
FVEG_01312	n/a	W7LQV5	Uncharacterized protein	NC_031675.1	2261078	2266411	-	5334	-0.282213	6.60426	1.58407	0.208175	0.644149	19.823	20.53	18.5373	16.8063	17.2679	16.0744
FVEG_01313	n/a	W7LR12	CP-type G domain-containing protein	NC_031675.1	2261275	2263242	+	1968	-1.17163e-15	-3.60385	0	1	1	0	0	0	0	0	0
FVEG_01314	n/a	W7LHD2	Glutamate-1-semialdehyde 2,1-aminomutase	NC_031675.1	2259071	2260515	-	1445	-0.0176331	2.2422	0.00221059	0.9625	1	2.42843	4.96586	2.43376	3.10643	3.40709	3.01815
FVEG_01315	n/a	W7LZ94	Matrin-type domain-containing protein	NC_031675.1	2257243	2258804	-	1562	-0.195987	6.01393	0.762226	0.382633	0.79471	42.7053	41.2702	46.0082	37.9725	39.1131	40.3844
FVEG_01316	n/a	W7LQW0	AGC/NDR/NDR protein kinase	NC_031675.1	2254479	2257539	+	3061	-0.0549925	6.47621	0.0519459	0.819711	1	24.6689	35.966	27.3572	31.7635	26.9625	28.0988
FVEG_01317	n/a	W7LHD5	Mitochondrial import inner membrane translocase subunit TIM54	NC_031675.1	2250843	2252683	-	1841	0.00665528	6.74224	0.000629291	0.979987	1	62.9364	50.2889	57.0587	54.0673	66.2238	56.8547
FVEG_01318	n/a	W7LZA2	FAM192A_Fyv6_N domain-containing protein	NC_031675.1	2250138	2250891	+	754	-0.0423042	4.75577	0.0273506	0.868645	1	34.1144	31.1365	41.91	33.4078	36.2464	37.4477
FVEG_01319	n/a	W7LEN1	Uncharacterized protein	NC_031675.1	2247286	2248287	+	1002	-0.409455	6.77435	3.06695	0.0798991	0.415731	125.579	133.147	108.294	94.6853	96.1791	94.4093
FVEG_01320	n/a	W7LR22	Uncharacterized protein	NC_031675.1	2236134	2239799	+	3666	-0.0951505	6.33861	0.181966	0.669689	0.977645	23.8757	21.7224	21.4104	22.6937	21.191	21.0701
FVEG_01321	n/a	W7LZA5	E3 ubiquitin-protein ligase (EC 2.3.2.27)	NC_031675.1	2228631	2235927	+	7297	-0.00917249	6.61914	0.00161652	0.967929	1	12.4352	14.7132	12.7053	13.9694	12.7979	14.1901
FVEG_01322	n/a	W7LEN6	Ubiquinol-cytochrome c reductase subunit 9	NC_031675.1	2227609	2228452	+	844	-0.0056943	8.562	0.000454313	0.982995	1	460.836	380.002	476.647	415.512	412.505	534.685
FVEG_01324	n/a	W7LQX0	Mago-bind domain-containing protein	NC_031675.1	2221010	2222359	-	1350	0.0426676	6.26211	0.0380658	0.845311	1	48.8476	55.2619	61.4258	59.1726	59.3545	57.3504
FVEG_01325	n/a	W7LR33	26S protease subunit rpt4	NC_031675.1	2218469	2220577	-	2109	0.0894806	7.4065	0.135833	0.712459	0.997774	75.5487	81.8427	71.9448	85.5078	76.4285	91.2226
FVEG_01326	n/a	W7LZB4	D-fructose-6-phosphate amidotransferase (EC 2.6.1.16) (Hexosephosphate aminotransferase) (Putative glutamine--fructose-6-phosphate aminotransferase [isomerizing])	NC_031675.1	2211900	2215458	-	3559	-0.248345	8.6859	0.757168	0.384216	0.796676	105.667	165.8	103.898	110.157	100.579	108.859
FVEG_01327	n/a	W7LEP3	Proteasome subunit beta (EC 3.4.25.1)	NC_031675.1	2210245	2211677	+	1433	0.401457	6.52834	2.56245	0.109429	0.481124	50.3614	62.2665	50.7546	74.5095	64.384	85.0904
FVEG_01328	n/a	W7LQX3	HMG box domain-containing protein	NC_031675.1	2208373	2210028	-	1656	0.144387	6.68086	0.418732	0.517571	0.901128	56.2138	64.1728	53.0609	72.1604	64.2349	62.0116
FVEG_01329	n/a	W7LR39	Uncharacterized protein	NC_031675.1	2205114	2208495	+	3382	0.0566099	3.56907	0.0330626	0.855715	1	2.41775	4.11661	3.70731	3.65963	3.28969	3.84203
FVEG_01330	n/a	W7LHF3	Sterol-4alpha-carboxylate 3-dehydrogenase (Decarboxylating)	NC_031675.1	2204750	2206433	-	1684	0.103316	4.52231	0.165656	0.684002	0.984765	11.3821	13.7327	13.6197	16.0709	13.5358	13.483
FVEG_01331	n/a	W7LZB9	Uncharacterized protein	NC_031675.1	2199308	2204831	+	5524	-0.0707071	6.58771	0.0942565	0.758834	1	15.4975	20.9605	16.3773	18.3268	16.66	16.7261
FVEG_01332	n/a	W7LZC4	Uncharacterized protein	NC_031675.1	2195319	2197596	+	2278	0.120356	4.35287	0.226717	0.633969	0.96173	7.81837	7.89209	9.57607	9.929	8.55976	9.92776
FVEG_01333	n/a	W7LEQ0	Uncharacterized protein	NC_031675.1	2192615	2194620	+	2006	0.41601	4.0548	1.96411	0.161074	0.567172	5.74296	7.21253	7.92722	10.9494	10.1455	7.77742
FVEG_01334	n/a	W7LQY3	Uncharacterized protein	NC_031675.1	2189593	2191325	-	1733	0.44224	2.91441	1.90176	0.167882	0.577671	2.86537	4.0731	3.91156	5.20552	5.32385	4.5921
FVEG_01335	n/a	W7LR47	Uncharacterized protein	NC_031675.1	2187369	2189788	+	2420	0.569185	5.28004	3.74932	0.0528289	0.346944	8.7002	14.3907	15.7327	22.3305	18.2455	17.6314
FVEG_01336	n/a	W7LZD2	Replication factor C subunit 2	NC_031675.1	2184734	2186422	-	1689	-0.385359	5.07681	1.94146	0.16351	0.571032	24.5589	24.6134	17.4118	17.7521	16.204	18.3411
FVEG_01337	n/a	W7LQY9	Uncharacterized protein	NC_031675.1	2182959	2184942	+	1984	-0.112225	4.44126	0.183624	0.668277	0.977156	10.3785	12.8553	10.2501	10.4119	10.4144	11.127
FVEG_01338	n/a	W7LR52	Uncharacterized protein	NC_031675.1	2175816	2182768	-	6953	-0.222577	7.17067	0.970484	0.32456	0.744161	21.7348	23.0131	20.9355	20.0948	20.0379	18.203
FVEG_01339	n/a	W7LHG1	PWWP domain-containing protein	NC_031675.1	2173096	2175179	-	2084	-0.037823	6.10062	0.0298443	0.862844	1	34.836	30.5586	32.5765	36.1149	30.7298	32.1243
FVEG_01340	n/a	W7LZD5	Origin recognition complex subunit 3	NC_031675.1	2169908	2172314	-	2407	-0.051923	5.06488	0.0485722	0.825567	1	12.997	14.3064	14.3142	14.9734	12.4817	14.215
FVEG_01341	n/a	W7LEQ7	Uncharacterized protein	NC_031675.1	2167419	2167915	-	497	0.389022	4.12103	1.72023	0.189664	0.617032	24.6452	25.5803	40.3026	40.5991	40.7936	38.2667
FVEG_01342	n/a	W7LQZ3	Uncharacterized protein	NC_031675.1	2165903	2167304	+	1402	0.219712	7.21486	0.948027	0.330222	0.750069	86.6338	99.248	103.172	111.593	118.979	117.309
FVEG_01343	n/a	W7LZD9	Nuclear protein localization protein 4	NC_031675.1	2162842	2165811	-	2970	0.0166006	6.02999	0.00484635	0.9445	1	21.7242	20.8516	21.5026	20.9979	20.3618	26.2349
FVEG_01344	n/a	W7LR59	Carbamoyl-phosphate synthase arginine-specific large chain	NC_031675.1	2158395	2162863	+	4469	0.475876	9.09049	3.34876	0.0672557	0.383652	104.462	94.9431	99.8945	161.859	150.682	121.513
FVEG_01345	n/a	W7LZE2	Uncharacterized protein	NC_031675.1	2155113	2156546	-	1434	1.76017	1.33897	8.353	0.00385051	0.088199	0.369367	0.65269	1.49279	3.70768	2.16266	2.06934
FVEG_01346	n/a	W7LR01	Uncharacterized protein	NC_031675.1	2151687	2154035	+	2349	-0.298592	7.07256	1.47124	0.225151	0.668309	60.6564	59.867	64.7894	45.3801	49.8887	62.0727
FVEG_01347	n/a	W7LR63	DNA-directed RNA polymerase II subunit RPB7	NC_031675.1	2149542	2151573	-	2032	-0.127546	6.14686	0.34598	0.556398	0.923145	34.1635	38.48	34.5388	34.3797	36.0757	31.2205
FVEG_01350	n/a	W7LR67	Uncharacterized protein	NC_031675.1	2146069	2147538	-	1470	0.106197	4.94756	0.198314	0.656085	0.972267	17.6558	19.8175	22.1901	22.561	22.1518	21.5324
FVEG_01351	n/a	W7LHI5	SGNH_hydro domain-containing protein	NC_031675.1	2144404	2145755	-	1352	-0.227622	6.42107	0.758085	0.383928	0.796449	73.0406	67.4681	59.9778	53.6697	57.0302	66.9096
FVEG_01352	n/a	W7LZE8	Uncharacterized protein	NC_031675.1	2142536	2143889	-	1354	1.39965	7.88358	15.5618	7.99e-05	0.00783431	54.3022	129.351	111.986	281.567	209.833	273.154
FVEG_01353	n/a	W7LES3	Autophagy-related protein	NC_031675.1	2139294	2142058	-	2765	-0.207238	5.17791	0.693302	0.405043	0.813283	14.2954	12.6656	14.1936	11.4901	11.9872	13.4802
FVEG_01354	n/a	W7LR71	BAH domain-containing protein	NC_031675.1	2136208	2139158	-	2951	-0.0751816	7.48879	0.101833	0.749641	1	61.4526	60.3277	61.9871	59.8105	62.4507	58.5058
FVEG_01355	n/a	W7LHJ0	F-actin-capping protein subunit beta	NC_031675.1	2134707	2136075	-	1369	0.429428	5.74329	3.07508	0.0795009	0.415166	27.1075	38.9982	32.7625	48.7376	40.7478	47.3586
FVEG_01356	n/a	W7LES6	Epimerase domain-containing protein	NC_031675.1	2128101	2132141	-	4041	-0.0989249	4.95841	0.175711	0.675085	0.980278	7.02069	8.54082	7.87033	7.44136	8.21168	6.98727
FVEG_01357	n/a	W7LES8	Uncharacterized protein	NC_031675.1	2124974	2127984	-	3011	-0.358613	5.14214	1.44815	0.228825	0.673243	16.019	10.6983	11.7475	9.85663	8.39429	12.8418
FVEG_01358	n/a	W7LR79	Uncharacterized protein	NC_031675.1	2125226	2126483	+	1258	-1.17163e-15	-3.60385	0	1	1	0	0	0	0	0	0
FVEG_01359	n/a	W7LHJ8	Uncharacterized protein	NC_031675.1	2121819	2124544	-	2726	-0.172145	6.79159	0.121194	0.727743	1	64.3996	21.1729	44.2184	25.5472	39.5905	45.0271
FVEG_01360	n/a	W7LHK3	Ubiquitin carboxyl-terminal hydrolase (EC 3.4.19.12)	NC_031675.1	2115025	2118772	-	3748	0.265054	6.23563	1.45997	0.226935	0.670392	15.6337	19.7488	18.6166	23.5228	21.679	21.7488
FVEG_01361	n/a	W7LR89	Uncharacterized protein	NC_031675.1	2114137	2115082	+	946	0.0969094	5.2152	0.160419	0.688771	0.987038	38.0037	33.804	39.546	39.2961	38.192	46.0542
FVEG_01362	n/a	W7LHK7	Mannosyltransferase (EC 2.4.1.-)	NC_031675.1	2111916	2114017	-	2102	0.0529208	3.73772	0.031872	0.858309	1	4.74047	8.18184	5.62539	6.75891	6.73143	5.96772
FVEG_01363	n/a	W7LRA1	ATP pyrophosphate-lyase (EC 4.6.1.1) (Adenylate cyclase) (Adenylyl cyclase)	NC_031675.1	2102680	2112040	+	9361	-0.0252825	6.9282	0.0129638	0.90935	1	11.794	12.8689	14.0691	13.0495	12.6596	13.6358
FVEG_01364	n/a	W7LRA5	Trehalose-6-phosphate hydrolase	NC_031675.1	2097992	2100773	-	2782	-0.581684	6.93676	3.10899	0.0778614	0.411171	65.0667	52.7359	37.3374	33.7271	30.3771	41.7935
FVEG_01365	n/a	W7LZH7	Proteasome subunit beta (EC 3.4.25.1)	NC_031675.1	2096893	2098299	+	1407	0.229143	6.33616	0.635163	0.425468	0.830342	46.2334	61.477	47.2731	62.7224	48.767	78.6739
FVEG_01366	n/a	W7LEW0	TUG-UBL1 domain-containing protein	NC_031675.1	2094371	2096284	-	1914	-0.00381968	4.6877	0.000196964	0.988803	1	13.1796	13.7737	12.3825	14.5268	10.7952	15.8327
FVEG_01367	n/a	W7LR65	60S ribosomal protein L36	NC_031675.1	2093363	2094587	+	1225	0.196764	10.2216	0.561729	0.453564	0.853959	816.534	873.72	993.147	1038.57	1099.36	1038.88
FVEG_01368	n/a	W7LRB0	Uncharacterized protein	NC_031675.1	2091246	2092387	-	1142	-0.286152	3.4786	0.846715	0.357483	0.77845	13.1317	9.76663	8.43515	9.69303	8.5203	8.07095
FVEG_01369	n/a	W7LHM0	Lipase_3 domain-containing protein	NC_031675.1	2089578	2091173	-	1596	-1.31055	-2.0504	2.5071	0.113334	0.484171	0.145195	0.0733049	0.191609	0.0546121	0	0.140856
FVEG_01370	n/a	W7LZI3	14-3-3 family protein	NC_031675.1	2082905	2086561	-	3657	-0.0585845	9.27011	0.0529042	0.818085	1	163.441	169.707	174.437	165.42	169.469	169.886
FVEG_01371	n/a	W7LEW4	Uncharacterized protein	NC_031675.1	2081872	2084120	+	2249	-0.291342	3.92202	1.1554	0.282421	0.700068	6.93297	7.82045	6.95739	6.84033	6.37763	5.2378
FVEG_01372	n/a	W7LR69	Phosphoinositide 5-phosphatase (EC 3.1.3.36)	NC_031675.1	2076821	2081150	+	4330	-0.124004	6.10036	0.305723	0.580317	0.936024	16.3611	15.9145	16.3027	15.2985	16.0882	14.8174
FVEG_01375	n/a	W7LR73	Peroxidase (EC 1.11.1.-)	NC_031675.1	2069553	2072282	-	2730	0.105238	7.92618	0.183888	0.668053	0.977077	84.5318	75.4537	93.2172	95.2385	92.569	93.3478
FVEG_01376	n/a	W7LRC4	Oxidoreductase	NC_031675.1	2066286	2069029	-	2744	0.475753	3.77551	1.45056	0.228438	0.672756	2.25603	4.40578	6.2224	6.51166	5.49557	5.22689
FVEG_01377	n/a	W7LHM7	Protein disulfide-isomerase (EC 5.3.4.1)	NC_031675.1	2063408	2065626	-	2219	0.388596	9.41716	2.00119	0.157175	0.560368	215.918	350.791	232.193	374.607	356.193	328.566
FVEG_01378	n/a	W7LEY1	Uncharacterized protein	NC_031675.1	2062543	2063541	+	999	-0.0908471	6.26297	0.147566	0.700872	0.992385	82.4134	72.9997	77.4978	71.2818	76.3284	78.8507
FVEG_01379	n/a	W7LR77	HIT-type domain-containing protein	NC_031675.1	2061506	2062350	-	845	-0.234767	5.03661	0.832156	0.36165	0.782182	40.4306	38.2137	44.5744	37.1337	40.4172	31.2865
FVEG_01380	n/a	W7LRC7	Threonyl-tRNA synthetase (EC 6.1.1.3)	NC_031675.1	2058242	2060859	-	2618	0.139582	7.02193	0.353895	0.551916	0.920476	42.4239	42.6329	54.7643	54.2176	53.1732	51.0578
FVEG_01381	n/a	W7LHN1	WD_REPEATS_REGION domain-containing protein	NC_031675.1	2050084	2054196	-	4113	0.189268	5.78978	0.668381	0.413617	0.82153	10.3185	12.5348	14.3498	15.9361	12.8276	14.9652
FVEG_01382	n/a	W7LZJ7	Uncharacterized protein	NC_031675.1	2044904	2049538	+	4635	-1.47477	7.61231	12.6879	0.000368038	0.0211539	75.8941	74.6309	33.1539	21.0427	18.8434	25.1918
FVEG_01383	n/a	W7LEY7	RNB domain-containing protein	NC_031675.1	2040965	2044805	-	3841	-0.268343	6.88842	1.28141	0.257638	0.689249	36.7847	33.4242	28.7416	29.1028	31.0751	24.8626
FVEG_01384	n/a	W7LR82	DUF1752 domain-containing protein	NC_031675.1	2036660	2040399	+	3740	0.40121	7.94584	2.66474	0.102595	0.468421	46.2402	55.3796	67.2668	80.0179	71.2086	77.4196
FVEG_01385	TRM5	W7LR86	tRNA (guanine(37)-N1)-methyltransferase (EC 2.1.1.228) (M1G-methyltransferase) (tRNA [GM37] methyltransferase) (tRNA methyltransferase 5)	NC_031675.1	2022679	2027223	+	4545	0.0865073	-0.645486	0.017775	0.893938	1	0.0874048	0.154448	0.100927	0.201362	0.0597051	0.138494
FVEG_01386	n/a	W7LHP0	Ditrans,polycis-polyprenyl diphosphate synthase ((2E,6E)-farnesyldiphosphate specific) (EC 2.5.1.87)	NC_031675.1	2019942	2021999	+	2058	-0.108765	5.04883	0.212511	0.644807	0.96715	16.7614	15.6145	16.6178	16.4327	14.8244	15.8391
FVEG_01387	n/a	W7LEZ0	Uncharacterized protein	NC_031675.1	2016081	2019850	-	3770	1.75384	-3.09928	1.6578	0.1979	0.630354	0.00878105	0	0	0.0231196	0	0.023852
FVEG_01388	n/a	W7LR90	tRNA-dihydrouridine synthase 3 (EC 1.3.1.89) (tRNA-dihydrouridine(47) synthase [NAD(P)(+)])	NC_031675.1	2015345	2019746	+	4402	0.0390522	2.01412	0.0122203	0.911977	1	0.797156	0.885921	0.926269	1.12862	0.871831	0.796675
FVEG_01389	n/a	W7LZK5	Uncharacterized protein	NC_031675.1	2012188	2015200	+	3013	0.0147496	4.15292	0.00319172	0.954947	1	4.98821	6.10925	6.20818	6.10387	5.72543	6.2077
FVEG_01390	n/a	W7LHP7	Uncharacterized protein	NC_031675.1	2009801	2011072	-	1272	0.12148	1.60065	0.119932	0.729109	1	2.05602	2.17679	2.32401	2.53534	2.40762	2.43893
FVEG_01391	cnxG	W7LZK8	Molybdopterin synthase sulfur carrier subunit (Common component for nitrate reductase and xanthine dehydrogenase protein G) (Molybdenum cofactor synthesis protein 2 small subunit) (Molybdenum cofactor synthesis protein 2A) (Sulfur carrier protein MOCS2A) (MOCS2A)	NC_031675.1	2007392	2007709	+	318	0.010718	3.86343	0.00142328	0.969906	1	35.0825	40.9604	59.7832	43.3064	45.7142	49.3441
FVEG_01392	n/a	W7LEZ6	40S ribosomal protein S28	NC_031675.1	2006044	2006841	+	798	-0.0120233	9.87762	0.00196123	0.964677	1	1147	1065.12	1274.58	1093.55	1239.34	1245.95
FVEG_01393	n/a	W7LRE8	Uncharacterized protein	NC_031675.1	2004081	2005893	+	1813	0.00960231	5.97907	0.00188167	0.9654	1	31.9177	35.7932	34.4097	34.5904	34.5962	37.2733
FVEG_01394	n/a	W7LHQ1	Restriction of telomere capping protein 4	NC_031675.1	2001883	2004049	-	2167	0.155698	5.95708	0.510071	0.475108	0.869102	25.1454	27.0846	27.6596	31.5943	29.7853	30.7694
FVEG_01395	n/a	W7LZL4	Calcium-transporting ATPase (EC 7.2.2.10)	NC_031675.1	1997648	2001995	+	4348	-0.156478	7.87115	0.393154	0.530646	0.910021	53.3952	62.2824	51.5892	47.0585	54.395	53.8334
FVEG_01399	n/a	W7LRA4	SBDS domain-containing protein	NC_031675.1	1990974	1991593	-	620	-0.0331688	5.08256	0.0195455	0.888814	1	58.3601	38.6208	65.6829	59.4663	40.5789	63.7432
FVEG_01400	n/a	W7LRF1	Uncharacterized protein	NC_031675.1	1987695	1989868	+	2174	0.806207	1.81198	3.12548	0.0770771	0.408752	0.746147	1.34539	1.28944	2.62605	2.30026	1.26156
FVEG_01401	n/a	W7LZL6	Uncharacterized protein	NC_031675.1	1983708	1984395	-	688	-0.0268642	5.47948	0.00856234	0.926275	1	74.1484	50.9584	66.7473	55.2357	61.4165	77.8977
FVEG_01402	n/a	W7LF08	PLK protein kinase	NC_031675.1	1979620	1983245	-	3626	0.0588875	4.31427	0.0489406	0.824917	1	5.47786	5.76477	4.41366	7.3796	4.97133	4.77386
FVEG_01403	n/a	W7LRF6	Chitin synthase (EC 2.4.1.16)	NC_031675.1	1974342	1979186	+	4845	-0.0248026	7.73583	0.0111566	0.91588	1	40.2243	47.0715	43.5305	47.6732	45.8547	39.8107
FVEG_01404	n/a	W7LHR2	Uncharacterized protein	NC_031675.1	1966383	1969907	-	3525	-0.131693	5.08758	0.302018	0.58262	0.936985	8.25501	10.5212	11.0756	9.69279	9.50171	8.8264
FVEG_01405	n/a	W7LZM0	Myb-like domain-containing protein	NC_031675.1	1958379	1960834	-	2456	-0.0959076	5.37692	0.172304	0.678072	0.981333	15.5953	21.1664	14.9417	17.4073	17.615	14.6636
FVEG_01406	n/a	W7LF17	Uncharacterized protein	NC_031675.1	1954307	1958249	+	3943	-0.621673	4.19086	4.45645	0.0347698	0.279585	6.90972	5.30131	4.23979	3.81315	3.75564	3.3182
FVEG_01407	VMA21	W7LRC1	Vacuolar ATPase assembly integral membrane protein VMA21	NC_031675.1	1953261	1953938	-	678	0.600395	-0.939475	1.10931	0.292232	0.708755	0.390614	0.460156	0.676566	0.771336	1.08635	0.530514
FVEG_01408	n/a	W7LF22	Uncharacterized protein	NC_031675.1	1948519	1953709	+	5191	-0.277116	7.01139	1.04476	0.306718	0.726576	31.1021	21.366	27.5999	20.787	21.1564	26.0014
FVEG_01409	n/a	W7LRG5	60S ribosomal protein L33-A	NC_031675.1	1944766	1946490	+	1725	-0.0866319	11.5908	0.101936	0.749519	1	1819.71	1741.67	1861.41	1735.61	1748.86	1804.59
FVEG_01410	n/a	W7LZM9	Glucose-6-phosphate 1-dehydrogenase (EC 1.1.1.49)	NC_031675.1	1939573	1943276	-	3704	0.427151	8.25746	2.19848	0.138147	0.526348	60.3372	68.3206	77.8417	122.258	95.5222	74.1542
FVEG_01411	n/a	W7LRD1	Mediator of RNA polymerase II transcription subunit 14 (Mediator complex subunit 14)	NC_031675.1	1935877	1939549	-	3673	-0.210931	6.19626	0.888097	0.345994	0.766586	21.3246	20.7679	20.8701	18.5451	19.5675	18.2635
FVEG_01412	n/a	W7LRG9	Protoporphyrinogen oxidase (EC 1.3.3.4)	NC_031675.1	1933694	1935943	+	2250	0.0565656	6.19921	0.0647064	0.799206	1	31.8981	30.7479	31.4869	33.7991	34.6823	32.9515
FVEG_01413	n/a	W7LHS4	Uncharacterized protein	NC_031675.1	1931239	1933570	+	2332	-0.141567	6.77525	0.39003	0.532283	0.910872	47.5133	49.5338	47.93	43.9542	47.709	44.5562
FVEG_01414	n/a	W7LZN3	Beta-hexosaminidase (EC 3.2.1.52)	NC_031675.1	1927084	1928977	-	1894	-0.515164	4.64925	2.34315	0.125835	0.505308	15.8881	21.5993	9.23021	11.2288	10.2747	10.5875
FVEG_01415	n/a	W7LF29	Uncharacterized protein	NC_031675.1	1923894	1925609	-	1716	-0.448209	-0.151188	0.40396	0.525051	0.905526	0.964585	0.477251	0.207911	0.253965	0.474405	0.366815
FVEG_01416	n/a	W7LRD8	Aromatic amino acid aminotransferase I	NC_031675.1	1921507	1923919	+	2413	-0.363814	3.13172	0.620727	0.430777	0.834499	2.67525	7.87076	2.30232	2.79941	2.90783	3.11169
FVEG_01417	n/a	W7LZN6	RIC1 domain-containing protein	NC_031675.1	1914242	1917798	-	3557	-0.0354268	5.83273	0.0239936	0.876901	1	14.3419	18.3863	15.1743	15.4743	15.9008	16.8114
FVEG_01418	n/a	W7LF34	Casein kinase II subunit beta (CK II beta)	NC_031675.1	1912546	1913538	-	993	-0.0296604	6.18676	0.0187489	0.891089	1	64.8089	78.507	75.5537	76.979	73.4322	71.0865
FVEG_01419	n/a	W7LRE4	acidPPc domain-containing protein	NC_031675.1	1909471	1912283	+	2813	-0.068529	6.01555	0.0907077	0.763279	1	23.5015	23.9701	21.7425	22.9909	21.7463	23.6393
FVEG_01420	n/a	W7LRH7	50S ribosomal protein L2	NC_031675.1	1906067	1907962	+	1896	0.00770512	8.12251	0.000965456	0.975212	1	149.197	145.832	135.968	149.704	160.44	139.152
FVEG_01421	n/a	W7LZN8	Cyclin B	NC_031675.1	1902352	1905802	-	3451	-0.303546	6.39339	1.91775	0.166105	0.57557	29.9965	25.3359	23.5271	26.1533	20.4668	19.7641
FVEG_01422	n/a	W7LHU1	WD_REPEATS_REGION domain-containing protein	NC_031675.1	1900212	1902330	-	2119	0.16942	5.8642	0.585061	0.444335	0.845676	22.4186	28.9864	25.039	31.22	30.5149	27.0106
FVEG_01423	n/a	W7LZP1	Zn(2)-C6 fungal-type domain-containing protein	NC_031675.1	1896170	1899006	-	2837	-0.0949556	6.51831	0.169825	0.680268	0.982241	30.9341	33.5684	33.5595	29.4479	29.6789	36.4031
FVEG_01424	n/a	W7LF42	Uncharacterized protein	NC_031675.1	1893388	1895332	-	1945	0.19359	1.93759	0.265853	0.606128	0.948308	1.53183	1.92485	1.80812	2.68877	2.13261	1.52567
FVEG_01425	n/a	W7LRF3	MFS domain-containing protein	NC_031675.1	1890410	1893315	+	2906	-0.104471	3.80129	0.14002	0.708261	0.99549	4.07826	5.31428	5.26166	4.85894	4.77567	4.394
FVEG_01428	n/a	W7LHU6	Uncharacterized protein	NC_031675.1	1880859	1888995	+	8137	0.0432223	7.20619	0.0325617	0.8568	1	13.6861	16.7265	23.0693	17.8778	18.5944	19.3172
FVEG_01429	n/a	W7LZP9	Nop domain-containing protein	NC_031675.1	1871298	1873881	+	2584	0.941147	-2.78985	0.713583	0.398257	0.807722	0.0128114	0	0.0394489	0.067462	0.0150022	0.0173998
FVEG_01430	n/a	W7LF49	Pre-mRNA-splicing factor clf-1	NC_031675.1	1868332	1873742	-	5411	-0.286578	5.868	1.57429	0.209585	0.646459	11.9974	11.409	11.4445	9.76957	10.0801	9.74669
FVEG_01431	n/a	W7LRG4	Uncharacterized protein	NC_031675.1	1864645	1868543	+	3899	-0.226055	6.40748	0.842249	0.358754	0.779272	22.5169	19.3941	26.8892	16.956	18.6222	25.8074
FVEG_01432	n/a	W7LZQ2	MFS domain-containing protein	NC_031675.1	1861484	1863144	+	1661	-0.188822	-2.05354	0.0404012	0.840698	1	0.0199305	0.18783	0.12274	0.10495	0.0466775	0.108275
FVEG_01433	n/a	W7LF58	Uncharacterized protein	NC_031675.1	1859435	1860796	-	1362	0.594745	0.328303	1.31968	0.250649	0.686408	0.340282	1.00216	0.78585	1.2159	0.910794	0.990332
FVEG_01434	n/a	W7LRH0	HTH La-type RNA-binding domain-containing protein	NC_031675.1	1854029	1858733	+	4705	-0.597309	8.16815	4.31557	0.0377651	0.289432	85.9593	64.1792	65.8846	47.1373	55.1288	44.8655
FVEG_01435	n/a	W7LHW0	Protein transport protein SFT2	NC_031675.1	1850047	1852519	+	2473	0.288486	5.10673	1.45327	0.228004	0.672451	10.2808	14.1296	12.7368	16.2656	15.221	15.1446
FVEG_01436	n/a	W7LRK3	BHLH domain-containing protein	NC_031675.1	1842394	1848164	-	5771	0.246385	6.32998	1.10534	0.293097	0.709584	10.291	11.2785	16.533	15.5488	14.5699	15.7142
FVEG_01437	n/a	W7LZR0	Nitrogen permease regulator 3 (Required for meiotic nuclear division protein 11)	NC_031675.1	1840698	1843806	+	3109	-0.448303	3.53868	2.39773	0.121511	0.498064	4.15271	4.90457	3.57382	3.5184	3.26684	2.77663
FVEG_01438	n/a	W7LF75	Uncharacterized protein	NC_031675.1	1836983	1840340	-	3358	-0.996318	7.92496	7.77298	0.00530334	0.10634	111.213	109.33	63.6113	41.0497	47.851	55.5788
FVEG_01439	n/a	W7LRK7	Uncharacterized protein	NC_031675.1	1827521	1833346	-	5826	-0.0190742	5.62345	0.00685604	0.93401	1	7.0573	10.0943	8.10973	8.7146	8.54362	8.29612
FVEG_01440	n/a	W7LF81	Uncharacterized protein	NC_031675.1	1825432	1828829	+	3398	0.144251	5.83333	0.154836	0.693956	0.990009	11.0186	15.0691	21.1942	19.1097	23.0449	11.7629
FVEG_01441	n/a	W7LRL1	AGC protein kinase	NC_031675.1	1816002	1823528	+	7527	-0.207828	6.04361	0.867064	0.351769	0.77282	9.64065	9.07731	8.88401	8.52271	8.10644	8.1237
FVEG_01443	n/a	W7LF85	Uncharacterized protein	NC_031675.1	1810605	1813019	-	2415	0.301219	6.18103	1.44271	0.229701	0.674449	20.4522	27.2422	32.5224	37.86	31.8793	31.24
FVEG_01444	n/a	W7LRL6	Eukaryotic translation initiation factor 3 subunit D (eIF3d)	NC_031675.1	1807811	1810367	-	2557	-0.238375	9.36027	0.824549	0.363854	0.784552	277.459	262.739	278.5	232.389	248.285	238.292
FVEG_01445	n/a	W7LHZ8	Uncharacterized protein	NC_031675.1	1805897	1807192	-	1296	-0.288851	3.99449	0.95399	0.328706	0.748365	14.3555	10.6824	14.669	10.7942	11.2169	11.3443
FVEG_01446	n/a	W7LF90	Uncharacterized protein	NC_031675.1	1802851	1806450	+	3600	0.361151	7.02146	2.44409	0.117968	0.494492	29.7665	29.9853	33.2283	38.2903	40.747	44.7862
FVEG_01447	n/a	W7LRL9	Uncharacterized protein	NC_031675.1	1800586	1802677	-	2092	0.660727	6.39772	6.77306	0.0092544	0.14354	22.5339	33.0702	37.9823	53.7256	49.6801	46.616
FVEG_01450	n/a	W7LF96	Uncharacterized protein	NC_031675.1	1791162	1796290	-	5129	-0.078286	5.25244	0.107841	0.742616	1	7.64845	7.30694	7.4231	7.69817	7.92092	6.42552
FVEG_01451	n/a	W7LRM4	Dynamin GTPase	NC_031675.1	1787948	1791544	+	3597	-0.11599	7.46134	0.239514	0.624557	0.957737	53.9502	49.8293	46.0795	49.6384	47.8509	45.5611
FVEG_01452	n/a	W7LI06	Uncharacterized protein	NC_031675.1	1787035	1787549	-	515	0.00968231	4.61228	0.00157097	0.968384	1	43.5823	50.5084	44.931	50.0964	52.0137	43.0404
FVEG_01453	n/a	W7LZT3	Uncharacterized protein	NC_031675.1	1784747	1786227	-	1481	0.11455	3.33695	0.150518	0.69804	0.990845	6.50468	5.87212	6.74525	7.9157	6.43913	7.13427
FVEG_01454	n/a	W7LFA1	Ubiquitin-like domain-containing protein	NC_031675.1	1782376	1783548	+	1173	-0.0806716	6.69573	0.114192	0.735421	1	92.2581	81.8863	92.6809	80.9936	84.0088	96.7066
FVEG_01455	n/a	W7LZT6	Nuclear pore complex protein	NC_031675.1	1775622	1779164	-	3543	-0.281943	6.76789	1.4522	0.228175	0.672468	35.1695	34.8045	29.3321	28.2787	28.612	27.4614
FVEG_01456	n/a	W7LRN0	VPS37 C-terminal domain-containing protein	NC_031675.1	1772149	1775569	-	3421	-0.0403203	5.13792	0.030178	0.862087	1	9.3285	10.5447	10.8759	10.3059	10.5951	10.0147
FVEG_01457	n/a	W7LI14	Uncharacterized protein	NC_031675.1	1771157	1774603	+	3447	0.420223	1.34633	1.18442	0.276459	0.700068	0.518609	0.610938	0.665378	1.07466	0.686018	0.756525
FVEG_01458	n/a	W7LI35	F-box domain-containing protein	NC_031675.1	1765033	1768419	-	3387	0.237368	7.6553	1.01649	0.313353	0.734494	51.5285	52.3431	57.1527	67.5774	66.3835	62.5898
FVEG_01459	n/a	W7LFC5	Uncharacterized protein	NC_031675.1	1759645	1765305	+	5661	-0.0234165	4.04995	0.00706525	0.933013	1	2.51457	2.90713	3.25921	3.24871	2.99251	2.58917
FVEG_01460	n/a	W7LFD1	V-type proton ATPase subunit C	NC_031675.1	1758203	1761225	-	3023	0.0642308	3.27497	0.0414541	0.838664	1	2.77058	3.53474	2.84935	3.92123	2.92377	3.09358
FVEG_01461	n/a	W7LRN3	Adenylyl-sulfate kinase (EC 2.7.1.25)	NC_031675.1	1758040	1759462	+	1423	0.899301	-3.28285	0.345536	0.556651	0.923145	0.0232639	0	0	0.0612515	0	0
FVEG_01462	n/a	W7LRQ1	4HBT domain-containing protein	NC_031675.1	1756579	1757508	+	930	-0.15882	5.56501	0.442372	0.50598	0.895013	51.8638	50.4042	55.4619	48.3603	53.8551	44.4776
FVEG_01463	n/a	W7LI48	Uncharacterized protein	NC_031675.1	1755312	1755912	-	601	-0.771079	0.606154	2.18095	0.139728	0.529334	4.29643	2.07644	2.45935	1.52278	2.25757	1.4214
FVEG_01464	n/a	W7LZW4	CBF domain-containing protein	NC_031675.1	1751912	1755594	+	3683	-0.536988	7.82764	4.17134	0.0411134	0.303523	80.3839	66.5924	67.4637	49.4969	55.0277	48.2328
FVEG_01465	n/a	W7LFD6	Prolyl-tRNA synthetase (EC 6.1.1.15)	NC_031675.1	1749615	1751688	-	2074	-0.0212017	5.40075	0.00875222	0.925464	1	17.8611	20.2513	22.4613	20.9918	19.4202	21.2015
FVEG_01466	n/a	W7LRN7	Prefoldin, alpha subunit	NC_031675.1	1748481	1749196	-	716	0.280288	2.94344	0.765268	0.381685	0.793862	9.10838	9.31382	9.82344	11.1995	13.1024	11.3031
FVEG_01467	n/a	W7LRQ5	Uncharacterized protein	NC_031675.1	1746189	1748639	+	2451	0.181071	4.89211	0.532787	0.465437	0.862258	9.33303	11.0423	13.2671	13.9578	12.479	12.7124
FVEG_01468	n/a	W7LI54	Origin recognition complex subunit 1	NC_031675.1	1743319	1745793	-	2475	-0.251722	2.42795	0.487056	0.485244	0.877161	2.4076	2.85199	1.60626	2.51798	1.72292	1.68945
FVEG_01469	n/a	W7LFE1	Pre-mRNA-splicing factor prp46	NC_031675.1	1741744	1744695	+	2952	-0.298147	5.53055	1.5664	0.210731	0.647241	17.4158	18.0327	15.3146	13.9215	14.3401	14.4235
FVEG_01470	n/a	W7LRP3	26S proteasome non-ATPase regulatory subunit 10	NC_031675.1	1740103	1741566	-	1464	0.793402	-2.198	0.769634	0.38033	0.793637	0.113062	0.0799144	0	0.0893043	0.132396	0.122845
FVEG_01471	n/a	W7LRQ6	TMF_TATA_bd domain-containing protein	NC_031675.1	1737081	1741377	+	4297	-0.0477705	6.06702	0.0464005	0.829449	1	16.0631	16.1366	14.4352	16.1867	15.5171	15.0045
FVEG_01474	n/a	W7LFE6	Uncharacterized protein	NC_031675.1	1726440	1728094	+	1655	-2.02218	2.21357	20.1361	7.21e-06	0.00138186	5.48075	4.26506	3.14123	0.921641	1.0072	1.30401
FVEG_01475	n/a	W7LRR1	Uncharacterized protein	NC_031675.1	1719442	1720035	-	594	-0.0841391	4.5112	0.115948	0.733472	1	34.1635	41.4931	40.7572	37.1241	39.1572	37.0891
FVEG_01476	n/a	W7LZX1	Uncharacterized protein	NC_031675.1	1715337	1719192	+	3856	0.222685	6.61305	0.957572	0.327799	0.747709	19.0592	27.4788	23.0519	27.5316	27.4154	28.2639
FVEG_01477	n/a	W7LRR3	Alternative oxidase (EC 1.-.-.-)	NC_031675.1	1709883	1715188	+	5306	-0.420443	8.30802	0.561843	0.453519	0.853959	96.7369	23.9531	87.7099	29.5109	44.4351	70.3142
FVEG_01478	HCR1	W7LFF3	Eukaryotic translation initiation factor 3 subunit J (eIF3j) (Eukaryotic translation initiation factor 3 30 kDa subunit homolog) (eIF-3 30 kDa subunit homolog)	NC_031675.1	1708415	1711440	-	3026	-0.157095	7.56059	0.342832	0.558199	0.923943	69.8303	53.9995	69.5293	52.9418	58.4559	67.8428
FVEG_01479	n/a	W7LI72	Uncharacterized protein	NC_031675.1	1702864	1709000	+	6137	-0.293007	3.85364	0.773356	0.379181	0.793637	2.98302	1.91909	2.70744	1.91734	2.21085	2.21252
FVEG_01480	n/a	W7LZY1	Pre-rRNA-processing protein PNO1	NC_031675.1	1704215	1708109	-	3895	-1.17163e-15	-3.60385	0	1	1	0	0	0	0	0	0
FVEG_01481	n/a	W7LRT4	2-phosphoglycerate dehydratase (EC 4.2.1.11) (Enolase)	NC_031675.1	1700383	1702910	-	2528	-0.508499	12.0246	2.05262	0.151945	0.549051	2057.39	1740.2	1820.49	989.06	1390.14	1818.06
FVEG_01482	n/a	W7LI79	BUB protein kinase	NC_031675.1	1696178	1700086	-	3909	0.0945024	5.09296	0.158962	0.690114	0.987454	8.45187	8.2007	7.99267	11.4498	8.49889	7.6948
FVEG_01483	n/a	W7LZY4	AP endonuclease 1	NC_031675.1	1694242	1695720	+	1479	-0.45545	5.00209	2.61776	0.105673	0.473247	28.8965	24.2585	20.2287	18.9762	15.8837	20.3678
FVEG_01484	n/a	W7LFG7	Diacylglycerol O-acyltransferase (EC 2.3.1.20)	NC_031675.1	1692028	1693770	+	1743	-0.456844	5.863	2.59632	0.107112	0.476687	39.7141	31.1896	42.1078	22.2528	28.8463	34.7978
FVEG_01485	n/a	W7LRT9	Uncharacterized protein	NC_031675.1	1685394	1690732	+	5339	0.0601288	5.6473	0.06941	0.792198	1	8.17228	9.13051	9.79456	10.3013	10.0635	8.876
FVEG_01486	n/a	W7LRU1	Murein transglycosylase	NC_031675.1	1677003	1680349	-	3347	-0.109561	8.65608	0.18291	0.668884	0.977166	121.014	140.904	106.9	136.145	109.545	108.191
FVEG_01487	n/a	W7LI87	Uncharacterized protein	NC_031675.1	1673342	1676704	-	3363	0.389346	5.91768	2.08461	0.14879	0.543316	9.42047	19.7368	18.0805	19.0883	18.4895	23.8242
FVEG_01488	n/a	W7LZY9	Alpha-galactosidase (EC 3.2.1.22)	NC_031675.1	1672094	1673520	+	1427	-0.516191	-0.429824	0.566884	0.4515	0.852051	0.927948	0.327946	0.357169	0.244319	0.380322	0.441104
FVEG_01489	n/a	W7LFI9	Histone deacetylase (EC 3.5.1.98)	NC_031675.1	1670008	1671634	+	1627	-0.101845	4.99152	0.181483	0.670102	0.978119	19.9604	19.3673	20.0802	20.1429	19.7521	17.5478
FVEG_01490	n/a	W7LI91	Chromatin modification-related protein	NC_031675.1	1666448	1669332	-	2885	-0.109808	5.61732	0.220974	0.638299	0.964138	17.5334	15.8156	18.5675	17.9458	16.8768	15.039
FVEG_01491	n/a	W7LRT7	Uncharacterized protein	NC_031675.1	1665936	1667330	+	1395	-0.111174	4.15461	0.170816	0.679387	0.981853	12.0553	13.1392	13.6645	10.9654	13.172	13.2144
FVEG_01492	n/a	W7LZZ5	Uncharacterized protein	NC_031675.1	1662583	1665169	+	2587	-0.203904	5.55862	0.807346	0.368906	0.787049	19.1948	19.7026	18.3422	18.1262	18.4313	15.1029
FVEG_01493	n/a	W7LFK0	Synaptosomal-associated protein, 23kDa	NC_031675.1	1660075	1662331	+	2257	-0.216221	7.37692	0.719868	0.396187	0.805541	72.8535	79.8798	79.015	59.2208	64.1342	85.9181
FVEG_01494	n/a	W7LRU3	Tr-type G domain-containing protein	NC_031675.1	1655325	1658680	-	3356	0.0244223	6.02533	0.0122672	0.911809	1	18.318	19.0343	19.2421	20.3228	18.3779	21.0202
FVEG_01495	n/a	W7LRV3	ER membrane protein complex subunit 6	NC_031675.1	1654897	1655341	+	445	0.259104	4.57083	0.977594	0.322793	0.742202	39.6511	57.7524	46.6156	60.0333	55.3173	61.3289
FVEG_01496	n/a	W7LI99	Uroporphyrinogen decarboxylase (EC 4.1.1.37)	NC_031675.1	1652820	1654582	-	1763	0.250574	6.44747	1.26311	0.261062	0.689249	38.1369	48.51	47.123	58.2639	54.1356	51.7448
FVEG_01497	n/a	W7LZZ9	Uncharacterized protein	NC_031675.1	1652155	1652643	+	489	-0.182563	5.31487	0.435896	0.50911	0.89616	75.213	78.2357	101.623	83.7743	86.648	62.4306
FVEG_01498	velB	W7LFK5	Velvet complex subunit 2	NC_031675.1	1648361	1650095	+	1735	-0.0259801	5.45774	0.0126828	0.910333	1	22.0951	28.2765	25.1168	25.8217	24.4212	26.2251
FVEG_01500	n/a	W7LRU7	ATP phosphoribosyltransferase (EC 2.4.2.17)	NC_031675.1	1645059	1646247	-	1189	1.09011	6.82016	11.9091	0.000558594	0.0282524	39.1742	58.5137	88.6474	142.727	130.349	116.922
FVEG_01501	n/a	W7LRV8	Uncharacterized protein	NC_031675.1	1643498	1644218	-	721	-0.857522	4.09879	4.68097	0.0304985	0.260597	37.5583	18.5526	33.4367	12.3307	15.2697	22.7612
FVEG_01502	n/a	W7M003	EF-hand domain-containing protein	NC_031675.1	1634830	1641502	+	6673	-0.26374	6.4424	1.30969	0.25245	0.687624	14.5406	13.2955	13.9469	11.7098	11.6477	12.7007
FVEG_01503	n/a	W7LFK8	PHD domain-containing protein	NC_031675.1	1631923	1634353	-	2431	-0.48163	5.67081	4.21088	0.0401654	0.298965	25.397	24.8973	21.4481	18.2317	17.1105	17.7736
FVEG_01504	n/a	W7LRV4	HMG box domain-containing protein	NC_031675.1	1628748	1630339	-	1592	0.772504	2.03983	4.38457	0.0362656	0.284363	1.49719	1.71475	2.36911	3.09334	3.60384	3.02188
FVEG_01505	n/a	W7LRW3	DNA mismatch repair protein MSH5	NC_031675.1	1627890	1628354	-	465	0.140293	5.59583	0.377788	0.53879	0.913483	85.0039	114.898	92.7288	104.218	115.13	112.451
FVEG_01506	n/a	W7LIA9	DNA mismatch repair protein MSH5	NC_031675.1	1624225	1627294	-	3070	0.545314	2.1894	2.32646	0.127191	0.508232	0.927359	1.18138	1.42777	1.98738	1.62892	1.66956
FVEG_01508	n/a	W7LRV9	Protein phosphatase PP2A regulatory subunit B	NC_031675.1	1616638	1619775	-	3138	0.0859093	7.2273	0.139854	0.708426	0.99555	41.7763	50.5063	44.4386	54.802	47.4008	47.9843
FVEG_01509	n/a	W7LIB4	Uncharacterized protein	NC_031675.1	1614643	1616095	-	1453	0.27949	5.55019	0.859667	0.353832	0.774426	21.371	31.993	32.4469	42.3807	41.0334	25.25
FVEG_01510	n/a	W7M011	Uncharacterized protein	NC_031675.1	1612976	1614013	-	1038	0.864297	-1.82789	1.6968	0.192707	0.621838	0.0956779	0.150282	0.147306	0.125955	0.298772	0.346521
FVEG_01511	n/a	W7LRW2	AMP deaminase (EC 3.5.4.6)	NC_031675.1	1607347	1610742	-	3396	0.0285194	6.93238	0.0153433	0.90142	1	32.4222	34.3474	38.226	39.2301	38.1607	33.5355
FVEG_01514	n/a	W7LIB9	TLC domain-containing protein	NC_031675.1	1599312	1602834	+	3523	0.592699	6.10047	5.02926	0.0249225	0.234482	14.2078	16.0399	14.4672	31.5813	25.6384	15.4677
FVEG_01516	n/a	W7LRX7	Uncharacterized protein	NC_031675.1	1596265	1597938	+	1674	0.740818	4.59991	3.55189	0.0594775	0.36329	6.36778	12.417	13.7924	22.6233	19.7533	12.7041
FVEG_01517	n/a	W7LIC4	Prefoldin subunit 1	NC_031675.1	1594781	1595348	+	568	0.270762	5.68469	0.908604	0.340485	0.761068	54.4943	104.155	87.9377	112.941	103.944	83.3522
FVEG_01518	n/a	W7M018	Cytochrome P450 oxidoreductase	NC_031680.1	3896195	3897820	+	1626	2.70984	-3.38199	2.65599	0.10316	0.468446	0	0	0	0.0268023	0.0238411	0
FVEG_01519	n/a	W7LFM8	MFS domain-containing protein	NC_031680.1	3893187	3894998	+	1812	0.771667	-3.28213	0.266976	0.605368	0.948056	0	0.0215222	0	0.0481021	0	0
FVEG_01520	n/a	W7LRY2	Uncharacterized protein	NC_031680.1	3888385	3889475	-	1091	5.31322	-2.48726	13.768	0.000206831	0.0141978	0	0	0	0.279618	0.177661	0.0824218
FVEG_01521	n/a	W7LIC9	Uncharacterized protein	NC_031680.1	3886457	3887200	-	744	1.05375	-1.92559	1.55905	0.211804	0.648756	0	0.209668	0.342527	0.29288	0.260522	0.423021
FVEG_01522	n/a	W7M022	PKS_ER domain-containing protein	NC_031680.1	3884901	3886112	-	1212	0.367867	-1.0455	0.247356	0.618943	0.954374	0.54628	0.0965303	0.252317	0.28766	0.319849	0.445159
FVEG_01523	n/a	W7LRY0	Uncharacterized protein	NC_031680.1	3880467	3881321	+	855	0.295829	-1.14186	0.235541	0.627445	0.958556	0.271031	0.45612	0.417282	0.76457	0.40806	0.315516
FVEG_01524	n/a	W7LRY7	CAP10 domain-containing protein	NC_031680.1	3878082	3880249	+	2168	-0.0921434	2.05206	0.0177701	0.893953	1	3.7716	1.34911	0.916859	1.06539	2.03842	1.78351
FVEG_01525	n/a	W7LID3	Uncharacterized protein	NC_031680.1	3875197	3876849	+	1653	0.112214	4.03286	0.108759	0.741562	1	6.689	14.5801	7.64674	11.3631	9.709	9.49269
FVEG_01526	n/a	W7M025	MFS domain-containing protein	NC_031680.1	3873033	3874810	+	1778	-0.0540614	2.96493	0.0301105	0.86224	1	4.20789	4.97896	3.8699	4.60806	4.46961	3.91956
FVEG_01527	n/a	W7LFP4	Murein transglycosylase	NC_031680.1	3870390	3872271	-	1882	0.551115	-0.757225	0.713237	0.398371	0.807854	0.123131	0.269382	0.216654	0.324191	0.597345	0.0955602
FVEG_01528	n/a	W7LRY6	Zn(2)-C6 fungal-type domain-containing protein	NC_031680.1	3867995	3870115	+	2121	0.515249	2.85363	2.43336	0.118778	0.494572	2.27877	3.71412	2.3069	4.21216	4.20373	3.60367
FVEG_01529	n/a	W7LRZ1	Pirin (Iron-binding nuclear protein)	NC_031680.1	3866112	3867026	-	915	-0.683803	-2.23884	0.744258	0.3883	0.799173	0.144719	0.255726	0.111405	0.0952579	0.0847337	0.147413
FVEG_01530	n/a	W7LID9	Peptidase_S8 domain-containing protein	NC_031680.1	3865434	3866015	+	582	-2.90786	-3.28774	2.9718	0.0847275	0.425837	0.170642	0	0	0	0	0
FVEG_01531	n/a	W7M027	C2H2-type domain-containing protein	NC_031680.1	3862727	3864135	+	1409	0.180649	3.18913	0.301989	0.582638	0.936985	5.07493	6.25522	6.36647	8.07275	7.51102	5.36087
FVEG_01532	n/a	W7LFQ0	SGL domain-containing protein	NC_031680.1	3860211	3861197	-	987	1.72164	-0.451688	9.89951	0.00165322	0.0555143	0.201243	0.513655	0.206557	1.28048	1.09974	0.683299
FVEG_01533	n/a	W7LRZ0	MFS domain-containing protein	NC_031680.1	3857666	3859409	-	1744	-0.622183	-3.28428	0.174377	0.676251	0.980278	0.0379639	0	0	0	0	0.0257804
FVEG_01534	n/a	W7LIE4	Uncharacterized protein	NC_031680.1	3854026	3854997	+	972	2.69424	-3.38043	2.54652	0.110538	0.481124	0	0	0	0.0896718	0	0
FVEG_01535	n/a	W7M031	HpcH_HpaI domain-containing protein	NC_031680.1	3852557	3853489	-	933	1.26599	-3.19127	0.816625	0.366169	0.785512	0.0354818	0	0	0	0.0830989	0.0481898
FVEG_01536	n/a	W7LFQ4	Zn(2)-C6 fungal-type domain-containing protein	NC_031680.1	3850078	3852269	-	2192	0.556494	1.4516	1.16628	0.280167	0.700068	0.528585	1.13863	1.3021	1.88875	1.5386	0.964038
FVEG_01537	n/a	W7LRZ4	MFS domain-containing protein	NC_031680.1	3847913	3849701	-	1789	0.947682	-1.25012	1.91956	0.165905	0.575001	0.129532	0.217989	0.0284896	0.146161	0.368371	0.226188
FVEG_01538	n/a	W7LS00	Uncharacterized protein	NC_031680.1	3845175	3847298	-	2124	0.712454	1.67557	3.49591	0.0615207	0.369987	0.841641	1.4505	1.03184	2.05181	1.77037	1.71462
FVEG_01541	n/a	W7M035	ANK_REP_REGION domain-containing protein	NC_031680.1	3840028	3842974	-	2947	1.03989	-2.60763	0.726263	0.394097	0.80409	0	0.066166	0	0.0147881	0.0394628	0.0457697
FVEG_01542	n/a	W7LFQ8	PALP domain-containing protein	NC_031680.1	3838552	3839511	-	960	0.723031	0.636118	3.1906	0.0740628	0.401467	0.931065	1.54368	0.955649	2.22442	2.14019	1.45187
FVEG_01543	n/a	W7LRZ9	HET domain-containing protein	NC_031680.1	3836159	3838361	-	2203	0.32884	4.77165	1.53237	0.215757	0.655121	9.96292	13.56	9.04606	14.9159	13.2152	13.6945
FVEG_01544	n/a	W7LS04	Uncharacterized protein	NC_031680.1	3834451	3835395	-	945	-1.17163e-15	-3.60385	0	1	1	0	0	0	0	0	0
FVEG_01545	n/a	W7M037	MFS domain-containing protein	NC_031680.1	3828835	3830953	-	2119	1.27325	4.24049	1.18578	0.276183	0.700068	0.546795	10.6744	3.15092	28.7109	8.3605	3.24636
FVEG_01546	n/a	W7LFR1	Uncharacterized protein	NC_031680.1	3826794	3828160	-	1367	0.552935	-0.61438	1.33595	0.24775	0.682833	0.290603	0.484982	0.223707	0.573847	0.567164	0.361794
FVEG_01547	n/a	W7LS05	Uncharacterized protein	NC_031680.1	3824121	3825133	-	1013	-1.44349	-1.9886	2.32002	0.127718	0.508714	0.163399	0.384978	0.150942	0.215106	0.0765363	0
FVEG_01548	n/a	W7LS16	ANK_REP_REGION domain-containing protein	NC_031680.1	3818502	3823321	-	4820	0.43019	-2.5423	0.162819	0.686575	0.985789	0.0137363	0.0161818	0.0105743	0.0542496	0	0.0186561
FVEG_01549	n/a	W7M040	Carbonate dehydratase	NC_031680.1	3816075	3816483	-	409	-0.108878	-3.3766	0.00462781	0.945763	1	0	0	0.124616	0	0	0.109929
FVEG_01550	n/a	W7LFS0	Alcohol dehydrogenase	NC_031680.1	3814407	3815659	+	1253	1.81705	-3.48943	1.27074	0.259628	0.689249	0	0	0	0	0.0309383	0
FVEG_01551	n/a	W7LS09	Uncharacterized protein	NC_031680.1	3810963	3812812	+	1850	-0.142429	2.91423	0.0890689	0.765364	1	1.8968	5.10139	6.03351	4.16959	2.40976	4.88496
FVEG_01552	n/a	W7LS21	SMI1_KNR4 domain-containing protein	NC_031680.1	3807580	3809288	-	1709	0.229685	2.35635	0.468492	0.493682	0.884987	2.40197	2.92087	2.68409	3.13657	3.03955	3.55164
FVEG_01553	n/a	W7LIG3	Uncharacterized protein	NC_031680.1	3806004	3807158	+	1155	1.72436	-3.4868	1.16889	0.27963	0.700068	0	0	0	0	0	0.0389274
FVEG_01554	n/a	W7M042	Uncharacterized protein	NC_031680.1	3804487	3805125	+	639	0.669649	-1.75694	1.08805	0.296904	0.713499	0.15542	0.30515	0.319048	0.477407	0.363997	0.42217
FVEG_01555	n/a	W7LFT6	HET domain-containing protein	NC_031680.1	3800988	3803234	-	2247	-0.197769	1.86277	0.311883	0.576527	0.933536	1.35542	1.80499	1.85998	1.5516	1.60445	1.34063
FVEG_01557	n/a	W7LS26	Peptide hydrolase (EC 3.4.-.-)	NC_031680.1	3794655	3795846	-	1192	0.0193558	-2.42662	0.00023493	0.987771	1	0.0277723	0.130867	0.0855167	0.0365608	0.0325215	0.226314
FVEG_01561	n/a	W7LFU1	Uncharacterized protein	NC_031680.1	3784966	3786422	+	1457	1.54578	2.65454	4.67218	0.0306549	0.261112	1.04517	1.28477	5.8419	7.41795	6.33235	4.13506
FVEG_01562	n/a	W7LS17	Uncharacterized protein	NC_031680.1	3782042	3784450	+	2409	1.47007	2.59816	3.72527	0.0535949	0.347676	0.412261	0.938936	3.9141	4.12468	3.18622	2.61293
FVEG_01563	n/a	W7LS31	Uncharacterized protein	NC_031680.1	3778971	3781361	+	2391	1.75954	7.65381	6.07212	0.0137332	0.174597	16.6561	22.9161	114.811	148.932	125.36	85.1459
FVEG_01565	n/a	W7LFU7	Uncharacterized protein	NC_031680.1	3771651	3772964	-	1314	-0.978862	2.21052	5.76987	0.0163032	0.187614	2.97286	5.43126	5.3528	2.62014	1.74062	2.73736
FVEG_01566	n/a	W7LS20	Quinate permease	NC_031680.1	3769918	3771628	+	1711	1.30594	-1.10731	1.50584	0.219775	0.661721	0.0193481	0.159549	0.17873	0.687711	0.158597	0.183944
FVEG_01567	n/a	W7LS34	Uncharacterized protein	NC_031680.1	3766827	3768286	+	1460	3.59399	-3.18986	4.88953	0.0270201	0.245153	0	0	0	0.0596993	0.0531036	0
FVEG_01569	n/a	W7LS25	Uncharacterized protein	NC_031680.1	3759985	3762544	-	2560	0.540979	1.81777	1.97648	0.159761	0.56452	0.892271	1.17299	1.15474	2.12795	1.36286	1.4226
FVEG_01570	n/a	W7LII3	Uncharacterized protein	NC_031680.1	3758424	3761753	+	3330	-0.121727	7.22499	0.273104	0.601257	0.946206	43.2447	35.4146	60.1055	41.107	36.5887	52.8462
FVEG_01571	n/a	W7LFV6	Uncharacterized protein	NC_031680.1	3754883	3758232	-	3350	0.0285006	6.95922	0.0157549	0.900113	1	34.9031	32.5839	41.0026	41.7592	35.4445	37.1634
FVEG_01573	n/a	W7LII5	Uncharacterized protein	NC_031680.1	3748910	3751281	+	2372	1.01525	-1.53722	0.721461	0.395665	0.805375	0.0279128	0.0493232	0.128924	0.293966	0.16343	0.0189549
FVEG_01574	n/a	W7M066	Uncharacterized protein	NC_031680.1	3747161	3748258	-	1098	1.07317	-0.712519	1.8317	0.175926	0.59246	0.120599	0.28414	0.557027	1.07165	0.564891	0.368534
FVEG_01575	n/a	W7LFW0	Uncharacterized protein	NC_031680.1	3745348	3745995	-	648	1.99723	2.1439	5.96415	0.0145996	0.178908	1.22609	1.86566	5.11253	19.4364	8.91371	4.50999
FVEG_01576	n/a	W7LS33	Succinate-semialdehyde dehydrogenase	NC_031680.1	3743081	3744749	-	1669	0.173448	-2.22512	0.038264	0.844914	1	0.019835	0.0934649	0.122152	0.130559	0.0464538	0.0808168
FVEG_01577	n/a	W7LS41	Uncharacterized protein	NC_031680.1	3740737	3742580	+	1844	0.141123	-2.71699	0.0200031	0.887529	1	0	0.0211487	0.11056	0.0236337	0.0420452	0.0487647
FVEG_01578	n/a	W7LII9	DAO domain-containing protein	NC_031680.1	3738343	3740111	-	1769	-0.195712	1.4222	0.159983	0.689172	0.987059	0.692407	3.24067	1.15247	1.20715	1.44632	1.14372
FVEG_01579	n/a	W7M070	Uncharacterized protein	NC_031680.1	3736485	3737268	-	784	-1.17163e-15	-3.60385	0	1	1	0	0	0	0	0	0
FVEG_01580	n/a	W7LFW6	AB hydrolase-1 domain-containing protein	NC_031680.1	3735083	3736383	+	1301	-1.09479	1.07508	6.6624	0.00984684	0.145787	2.62088	1.88846	1.68457	0.971433	0.893905	1.10588
FVEG_01581	n/a	W7LS37	Uncharacterized protein	NC_031680.1	3733516	3734102	+	587	0.324185	-1.82047	0.192311	0.661	0.974741	0.112792	0.265746	0.607795	0.296971	0.528322	0.306379
FVEG_01582	n/a	W7LS44	Uncharacterized protein	NC_031680.1	3732223	3733426	+	1204	-0.326591	2.29829	0.912235	0.339522	0.760144	3.49193	4.82619	4.8682	2.85952	3.54171	4.55586
FVEG_01583	n/a	W7M073	Chitinase (EC 3.2.1.14)	NC_031680.1	3722440	3729574	+	7135	0.27902	10.816	1.07599	0.299596	0.71698	176.788	253.016	248.168	266.577	321.584	257.151
FVEG_01584	n/a	W7LFX0	Uncharacterized protein	NC_031680.1	3719391	3721698	-	2308	0.553341	11.3328	4.22501	0.0398325	0.297574	678.729	945.065	1081.35	1244.22	1380.06	1419.37
FVEG_01585	n/a	W7LS40	Uncharacterized protein	NC_031680.1	3717594	3718693	-	1100	-0.1636	8.08684	0.467373	0.494198	0.885425	262.308	267.173	237.835	269.525	233.863	209.233
FVEG_01586	n/a	W7LS47	Uncharacterized protein	NC_031680.1	3714626	3716743	-	2118	-0.169785	0.275668	0.168768	0.681209	0.982916	0.531423	0.662859	0.45722	0.65844	0.49418	0.382106
FVEG_01587	n/a	W7LFX4	Uncharacterized protein	NC_031680.1	3708984	3710902	+	1919	0.499739	-1.3291	0.714473	0.397963	0.807327	0.138008	0.101611	0.159358	0.29523	0.181809	0.117147
FVEG_01588	n/a	W7LS43	Uncharacterized protein	NC_031680.1	3707537	3708386	+	850	0.800397	-1.49927	1.48075	0.223658	0.666878	0.194733	0.0917605	0.419736	0.205085	0.364853	0.68764
FVEG_01589	n/a	W7LS50	Uncharacterized protein	NC_031680.1	3704857	3706965	-	2109	0.60566	2.87559	2.43355	0.118764	0.494572	1.9778	3.12504	2.94836	5.70328	3.4924	3.60286
FVEG_01590	n/a	W7LIJ9	Oxidoreductase	NC_031680.1	3703054	3704450	-	1397	1.45777	3.98253	3.59878	0.0578219	0.35821	1.5403	7.31391	11.6384	23.2096	15.2621	9.94487
FVEG_01591	n/a	W7M079	Zn(2)-C6 fungal-type domain-containing protein	NC_031680.1	3700329	3703057	+	2729	-0.0476368	1.42209	0.0160014	0.899339	1	0.667186	1.00032	1.25132	0.942194	0.937535	0.955567
FVEG_01592	n/a	W7LFX8	Alcohol dehydrogenase	NC_031680.1	3698366	3699693	-	1328	-0.467035	1.33209	1.28774	0.256465	0.689249	2.2186	2.11436	1.8806	1.21422	1.66389	1.82824
FVEG_01593	n/a	W7LS46	Alcohol dehydrogenase	NC_031680.1	3696990	3698176	-	1187	-0.111069	1.26405	0.0646793	0.799247	1	1.84069	3.08832	1.20228	2.09274	1.76356	1.70451
FVEG_01594	n/a	W7LIK3	Uncharacterized protein	NC_031680.1	3692477	3694864	-	2388	-0.766249	-2.94061	0.341872	0.55875	0.92412	0.0138629	0.0163309	0.0426867	0	0.0487006	0
FVEG_01595	n/a	W7LFY3	FMN hydroxy acid dehydrogenase domain-containing protein	NC_031680.1	3688788	3690067	-	1280	-0.335696	-0.481563	0.439871	0.507185	0.895336	0.517259	0.517945	0.557462	0.408567	0.272571	0.702517
FVEG_01596	n/a	W7LS51	TENA_THI-4 domain-containing protein	NC_031680.1	3687382	3688470	+	1089	0.697609	-1.31877	0.819368	0.365365	0.785076	0.030399	0.35811	0.37442	0.360169	0.355975	0.330293
FVEG_01597	n/a	W7LS54	Peroxiredoxin (Alkyl hydroperoxide reductase subunit C)	NC_031680.1	3684650	3685727	-	1078	-0.577798	6.09312	1.30163	0.253915	0.689249	109.325	41.0603	70.4001	29.3905	41.6425	80.7464
FVEG_01598	n/a	W7LS55	Uncharacterized protein	NC_031680.1	3681087	3681669	-	583	2.67097	-1.13591	12.9979	0.000311834	0.0189497	0.340699	0.0668923	0.0874236	1.27079	0.731428	1.38816
FVEG_01599	n/a	W7LS58	APH domain-containing protein	NC_031680.1	3679371	3680509	+	1139	1.13615	-0.232692	5.64591	0.0174962	0.194463	0.581292	0.205434	0.44748	1.1096	0.510522	1.2237
FVEG_01600	n/a	W7LIL5	Aa_trans domain-containing protein	NC_031680.1	3676634	3678406	-	1773	-0.782368	4.35313	2.09748	0.147542	0.540579	18.9142	10.3159	12.5911	4.25235	11.0197	10.6253
FVEG_01601	n/a	W7M0A1	Uncharacterized protein	NC_031680.1	3674564	3676597	+	2034	0.806178	-3.27661	0.303754	0.581539	0.936384	0	0	0.025058	0.021426	0	0.0221048
FVEG_01602	n/a	W7LFZ3	Uncharacterized protein	NC_031680.1	3670950	3672481	+	1532	-1.17163e-15	-3.60385	0	1	1	0	0	0	0	0	0
FVEG_01603	n/a	W7LS62	Zn(2)-C6 fungal-type domain-containing protein	NC_031680.1	3668136	3670402	-	2267	0.951119	1.06323	1.72599	0.188924	0.615775	0.175234	0.653698	1.16909	1.65325	0.820799	0.97181
FVEG_01604	n/a	W7LS63	Myo-inositol 2-dehydrogenase	NC_031680.1	3666357	3667474	-	1118	-0.737526	1.22856	2.22972	0.135378	0.521141	3.1091	2.75569	1.55001	1.2084	1.49099	1.8097
FVEG_01605	n/a	W7LIL9	Uncharacterized protein	NC_031680.1	3665401	3666136	-	736	0.222743	6.01851	0.99197	0.319261	0.738928	72.5062	80.01	87.2549	102.852	97.9149	88.7615
FVEG_01606	n/a	W7LIQ1	DUF953 domain-containing protein	NC_031680.1	3664340	3664728	-	389	-1.17163e-15	-3.60385	0	1	1	0	0	0	0	0	0
FVEG_01608	n/a	W7LSB5	Magnesium-transporting ATPase, P-type 1 (EC 7.2.2.14) (Mg(2+) transport ATPase, P-type 1)	NC_031680.1	3656940	3663665	-	6726	-1.54133	8.13836	9.53821	0.00201238	0.0621141	31.0915	92.4164	53.5065	7.93079	19.1581	48.143
FVEG_01609	n/a	W7LIQ7	Uncharacterized protein	NC_031680.1	3657047	3659399	+	2353	-1.17163e-15	-3.60385	0	1	1	0	0	0	0	0	0
FVEG_01610	n/a	W7M0F5	Uncharacterized protein	NC_031680.1	3654519	3656263	-	1745	-0.157958	-0.391904	0.124031	0.724703	1	0.398393	0.268183	0.554952	0.349643	0.266583	0.515313
FVEG_01611	n/a	W7LG48	Benzoate 4-monooxygenase	NC_031680.1	3652670	3654339	-	1670	1.72436	-3.4868	1.16889	0.27963	0.700068	0	0	0	0	0	0.0269228
FVEG_01612	n/a	W7LSB8	Uncharacterized protein	NC_031680.1	3651416	3652634	+	1219	1.73205	0.958552	3.04148	0.0811616	0.418721	0.1901	0.607848	1.58883	3.86111	2.25789	0.885206
FVEG_01613	n/a	W7LSD1	Cytochrome P450 oxidoreductase	NC_031680.1	3649262	3650983	+	1722	0.119538	-1.41918	0.0242805	0.876173	1	0.0961224	0.362353	0.0591962	0.227773	0.135072	0.130549
FVEG_01614	n/a	W7LIR1	Tyrosinase	NC_031680.1	3646055	3647351	-	1297	0.802189	-3.27918	0.311835	0.576556	0.933536	0	0	0.0392968	0.033601	0.0298887	0
FVEG_01615	n/a	W7M0G5	Uncharacterized protein	NC_031680.1	3643667	3645495	-	1829	-1.17163e-15	-3.60385	0	1	1	0	0	0	0	0	0
FVEG_01616	n/a	W7LG56	Uncharacterized protein	NC_031680.1	3641971	3642402	-	432	-1.17163e-15	-3.60385	0	1	1	0	0	0	0	0	0
FVEG_01617	n/a	W7LSC3	Uncharacterized protein	NC_031680.1	3637920	3639812	-	1893	-1.17163e-15	-3.60385	0	1	1	0	0	0	0	0	0
FVEG_01618	n/a	W7LSD6	MFS domain-containing protein	NC_031680.1	3636011	3637683	+	1673	0.0415062	-1.86788	0.00398035	0.949695	1	0.0989377	0.139862	0.091395	0.130246	0.0926854	0.134373
FVEG_01619	n/a	W7M0H0	Cellulase domain-containing protein	NC_031680.1	3631838	3633464	-	1627	-0.286952	-1.55071	0.105617	0.745191	1	0.20347	0.119847	0.156632	0.0267858	0.238265	0.19344
FVEG_01620	n/a	W7LIR7	EamA domain-containing protein	NC_031680.1	3627905	3629802	+	1898	-0.610218	5.34545	5.78494	0.0161641	0.187101	28.7964	24.4099	22.6912	16.8765	18.0961	16.3215
FVEG_01621	n/a	W7M0H5	Uncharacterized protein	NC_031680.1	3625585	3627409	+	1825	-0.021327	-1.51791	0.00138291	0.970336	1	0.181395	0.106844	0.139638	0.214917	0.106207	0.123181
FVEG_01622	n/a	W7LSD4	Uncharacterized protein	NC_031680.1	3621965	3623326	-	1362	-2.13955	7.22921	8.51792	0.00351667	0.0848481	332.966	73.1861	120.609	17.1186	32.4186	54.7324
FVEG_01623	n/a	W7LSE8	Uncharacterized protein	NC_031680.1	3620540	3621450	+	911	1.32122	-0.821883	6.08585	0.0136269	0.174323	0.218032	0.342465	0.335684	0.956761	0.59574	0.789657
FVEG_01624	n/a	W7LG73	HET domain-containing protein	NC_031680.1	3615826	3616503	-	678	-2.56585	-2.80295	4.35383	0.0369258	0.287192	0.14648	0.230078	0.075174	0.064278	0	0
FVEG_01625	n/a	W7LIS3	Molybdopterin molybdenumtransferase (EC 2.10.1.1) [Includes: Molybdopterin adenylyltransferase (MPT adenylyltransferase) (EC 2.7.7.75) (Domain G); Molybdopterin molybdenumtransferase (MPT Mo-transferase) (EC 2.10.1.1) (Domain E)]	NC_031680.1	3612163	3613506	+	1344	-1.34426	-0.270174	7.16157	0.00744819	0.127284	0.566521	0.66738	1.13768	0.324259	0.144217	0.535251
FVEG_01628	n/a	W7LIS5	FAD-binding FR-type domain-containing protein	NC_031680.1	3602764	3605371	+	2608	0.179261	3.28313	0.31669	0.573604	0.931963	3.28761	2.85608	4.1431	4.47836	3.84981	3.63757
FVEG_01629	n/a	W7LG81	Uncharacterized protein	NC_031680.1	3600492	3601228	+	737	-0.821176	-1.08922	1.69086	0.193487	0.623123	0.404262	0.634978	1.03734	0.473058	0.420794	0.244022
FVEG_01630	n/a	W7LSE7	Uncharacterized protein	NC_031680.1	3597937	3599317	+	1381	-1.40044	7.33472	3.62127	0.0570452	0.356709	355.161	84.1808	77.3193	30.2949	55.0467	66.9696
FVEG_01631	n/a	W7LSG2	NmrA domain-containing protein	NC_031680.1	3596352	3597305	+	954	-0.614239	2.9138	3.16132	0.0754022	0.40448	9.0222	7.56255	10.8454	5.29909	4.59174	9.37868
FVEG_01632	n/a	W7LIS6	Uncharacterized protein	NC_031680.1	3594929	3596126	+	1198	0.893623	3.79603	5.42953	0.019799	0.20867	9.25712	4.0691	11.4018	12.6958	13.1053	18.7651
FVEG_01633	n/a	W7M0J3	Uncharacterized protein	NC_031680.1	3593656	3594221	+	566	-2.24203	-0.876101	3.09606	0.078482	0.412811	1.75466	1.37803	0.450247	0.307989	0	0.794366
FVEG_01634	n/a	W7LG86	CAP10 domain-containing protein	NC_031680.1	3589921	3592805	+	2885	-0.374116	4.93666	1.25935	0.261774	0.689249	10.1666	18.3298	7.80861	9.33544	8.65341	9.22598
FVEG_01635	n/a	W7LSF1	Uncharacterized protein	NC_031680.1	3587427	3589427	+	2001	-0.402541	2.31365	1.17008	0.279385	0.700068	2.2169	3.72247	2.31788	1.65523	2.24728	2.49409
FVEG_01636	n/a	W7LSG6	AAA domain-containing protein	NC_031680.1	3583667	3587100	-	3434	-0.855317	2.39489	3.7359	0.053255	0.347676	1.96661	2.43029	1.32095	1.09142	0.824081	1.33548
FVEG_01637	n/a	W7M0J8	Cystathionine beta-lyase	NC_031680.1	3580538	3582183	-	1646	0.817349	0.938046	1.84144	0.174782	0.590071	0.884933	1.13725	0.371577	1.16497	1.15402	1.96671
FVEG_01638	n/a	W7LG87	MFS domain-containing protein	NC_031680.1	3577112	3579641	+	2530	2.91249	5.04979	7.4586	0.00631342	0.116444	0.457968	7.46053	1.43033	49.9367	15.3224	5.90003
FVEG_01639	n/a	W7LSF5	PKS_ER domain-containing protein	NC_031680.1	3571072	3572449	-	1378	-1.71443	-3.49036	1.14638	0.284309	0.700068	0.0240236	0	0	0	0	0
FVEG_01640	n/a	W7LSI1	Actin-like protein arp-6	NC_031680.1	3569238	3572423	+	3186	-0.286026	4.92477	1.11263	0.29151	0.707743	11.1284	9.29054	10.2544	7.76953	8.69976	9.61033
FVEG_01641	n/a	W7LIS9	Beta-lactamase domain-containing protein	NC_031680.1	3567202	3569096	+	1895	0.322417	-1.43962	0.231366	0.630513	0.95996	0.0698777	0.267534	0.0806881	0.160983	0.163654	0.166083
FVEG_01642	n/a	W7M0K2	Aldo_ket_red domain-containing protein	NC_031680.1	3565683	3566849	+	1167	0.162672	6.27671	0.514086	0.473375	0.868065	60.564	60.8199	62.9347	66.4724	73.7444	73.7408
FVEG_01643	n/a	W7LG91	Uncharacterized protein	NC_031680.1	3563130	3564570	+	1441	0.465336	6.20224	4.38817	0.0361892	0.284037	41.2141	41.9481	43.0805	60.1235	64.0804	56.568
FVEG_01644	n/a	W7LSF9	AZUL domain-containing protein	NC_031680.1	3558751	3561463	-	2713	0.0463587	4.12715	0.0287743	0.865301	1	5.75944	6.6698	6.14321	6.65032	5.87272	7.40789
FVEG_01645	n/a	W7LIT8	Uncharacterized protein	NC_031680.1	3554363	3558298	-	3936	0.0628303	6.12501	0.0653425	0.798243	1	17.898	14.2676	18.9576	17.4278	18.8017	18.7338
FVEG_01646	n/a	W7M0K6	Uncharacterized protein	NC_031680.1	3553483	3554845	+	1363	-0.185249	4.07419	0.448442	0.503076	0.892882	13.5527	12.0171	12.9009	11.8623	12.4573	10.7537
FVEG_01647	n/a	W7LG94	Glucosidase 2 subunit beta	NC_031680.1	3551368	3553405	-	2038	0.43695	5.59417	2.75745	0.0968022	0.456123	16.601	24.9336	18.2814	29.1891	24.2904	29.4299
FVEG_01648	n/a	W7LSG8	Serine/threonine-protein kinase TOR (EC 2.7.11.1)	NC_031680.1	3543498	3551452	+	7955	0.0170001	6.52303	0.0055284	0.940729	1	10.1831	14.06	9.82839	12.8194	11.9733	10.5635
FVEG_01649	n/a	W7LSI9	Replication termination factor 2	NC_031680.1	3542130	3543129	-	1000	0.017876	4.55012	0.00511063	0.943009	1	20.2931	24.1789	24.0059	22.8797	22.4453	26.4821
FVEG_01650	n/a	W7LIU3	Zn(2)-C6 fungal-type domain-containing protein	NC_031680.1	3539542	3541705	+	2164	0.362066	0.450412	0.502909	0.478225	0.872081	0.290659	0.66679	0.612369	0.785415	0.447847	0.810297
FVEG_01651	n/a	W7M0L0	Beta-lactamase domain-containing protein	NC_031680.1	3536716	3538642	-	1927	1.59334	-2.86491	1.53533	0.215314	0.65434	0	0.0404756	0	0.0452314	0.0201171	0.0699965
FVEG_01652	n/a	W7LG97	Uncharacterized protein	NC_031680.1	3534413	3536188	-	1776	0.16072	2.67311	0.0369692	0.847528	1	4.00759	2.98635	1.40621	1.81585	2.07361	8.80994
FVEG_01654	n/a	W7LSJ6	L-galactono-gamma-lactone oxidase (EC 1.1.3.37)	NC_031680.1	3529285	3530981	+	1697	1.32145	1.20015	10.6667	0.00109084	0.0419984	0.643754	0.781343	0.750854	2.43968	1.91887	1.37771
FVEG_01655	n/a	W7LIU6	C2H2-type domain-containing protein	NC_031680.1	3526170	3528740	+	2571	0.0442827	4.73504	0.0309863	0.860271	1	9.20644	10.5724	10.15	9.72975	10.2078	12.1365
FVEG_01656	n/a	W7LGA1	Uncharacterized protein	NC_031680.1	3523140	3525606	+	2467	-0.0639047	1.01474	0.0275025	0.868284	1	0.563596	0.916862	0.929695	0.777276	0.738543	0.820125
FVEG_01657	n/a	W7LSH7	Calcium-transporting ATPase (EC 7.2.2.10)	NC_031680.1	3519033	3522428	+	3396	-0.416966	-2.85711	0.0840625	0.771866	1	0	0.0114836	0.0600329	0.0128329	0.0228302	0
FVEG_01658	n/a	W7LSK0	Zn(2)-C6 fungal-type domain-containing protein	NC_031680.1	3515878	3517994	-	2117	-0.259421	0.805108	0.276995	0.598678	0.945254	0.625499	1.01318	0.86672	1.11164	0.476102	0.658382
FVEG_01659	n/a	W7LIU9	Uncharacterized protein	NC_031680.1	3515106	3515555	+	450	1.05565	-2.86357	0.594508	0.440681	0.841968	0	0.0866627	0.113262	0.484228	0.0861459	0
FVEG_01660	n/a	W7M0L8	Uncharacterized protein	NC_031680.1	3511623	3513762	+	2140	-3.03892	-3.28702	3.37444	0.066215	0.381177	0.0309388	0.0182235	0	0	0	0
FVEG_01661	n/a	W7LGA5	Uncharacterized protein	NC_031680.1	3506750	3510302	-	3553	0.383932	-1.32773	0.421935	0.515973	0.900463	0.0652215	0.0878091	0.0717253	0.14719	0.0654641	0.101235
FVEG_01662	n/a	W7LSI6	Uncharacterized protein	NC_031680.1	3505101	3506114	+	1014	1.81649	0.348931	17.9005	2.33e-05	0.0034462	0.489712	0.576897	0.452378	1.89107	2.10267	1.59625
FVEG_01663	n/a	W7LSK3	Zn(2)-C6 fungal-type domain-containing protein	NC_031680.1	3503683	3505030	+	1348	1.50823	-0.508524	5.3772	0.0204016	0.2119	0.0982331	0.433957	0.22686	0.808243	0.5464	0.700432
FVEG_01664	n/a	W7LIV2	Amidase (EC 3.5.1.4)	NC_031680.1	3501071	3502979	-	1909	1.88121	-0.0898978	11.0522	0.00088583	0.0371847	0.121389	0.122572	0.373783	0.844671	0.609204	0.683013
FVEG_01665	n/a	W7M0M1	Uncharacterized protein	NC_031680.1	3498105	3500101	-	1997	0.183961	2.06603	0.201552	0.653471	0.970671	2.30422	1.67944	1.65895	1.83313	2.31002	2.47657
FVEG_01666	n/a	W7LGB5	FMN hydroxy acid dehydrogenase domain-containing protein	NC_031680.1	3496430	3497763	+	1334	-1.17163e-15	-3.60385	0	1	1	0	0	0	0	0	0
FVEG_01667	n/a	W7LSJ2	Amine oxidase (EC 1.4.3.-)	NC_031680.1	3493307	3495616	-	2310	1.4279	-1.28679	1.14017	0.285616	0.70159	0.014331	0.337647	0.0220641	0.18866	0.0839084	0.2141
FVEG_01668	n/a	W7LSK9	L-fuculose-phosphate aldolase	NC_031680.1	3492124	3493176	+	1053	1.44969	-1.80965	2.99784	0.0833756	0.424097	0	0.111106	0.242013	0.248322	0.147258	0.469679
FVEG_01669	n/a	W7LIV5	Succinate-semialdehyde dehydrogenase (EC 1.2.1.16)	NC_031680.1	3489558	3491384	-	1827	1.59623	-1.55429	5.21238	0.0224266	0.223936	0.0362392	0.149419	0.0278971	0.238536	0.297055	0.098437
FVEG_01670	n/a	W7M0M7	FAD_binding_3 domain-containing protein	NC_031680.1	3488165	3489388	+	1224	1.91695	-3.48785	1.38525	0.239208	0.678352	0	0	0	0.035605	0	0
FVEG_01671	n/a	W7LGB9	NAD(P)-bd_dom domain-containing protein	NC_031680.1	3486669	3487346	-	678	-0.463286	-1.8268	0.380734	0.537211	0.913061	0.341787	0.172559	0.526218	0.192834	0.343059	0.198943
FVEG_01672	n/a	W7LSM3	F-box domain-containing protein	NC_031680.1	3484906	3486438	+	1533	0.447295	3.61737	2.33208	0.126732	0.507089	5.87374	6.91945	7.01516	9.38132	7.96555	10.7637
FVEG_01674	n/a	W7LGC1	Uncharacterized protein	NC_031680.1	3475392	3476047	-	656	-1.17163e-15	-3.60385	0	1	1	0	0	0	0	0	0
FVEG_01675	n/a	W7LSM8	VOC domain-containing protein	NC_031680.1	3471619	3472383	-	765	-0.253194	3.15136	0.58104	0.445905	0.847321	8.56824	12.6935	16.3897	11.1087	9.17201	11.5194
FVEG_01676	n/a	W7LIW8	Rhodanese domain-containing protein	NC_031680.1	3469870	3470470	+	601	1.43666	-2.42824	2.36676	0.123944	0.503254	0	0.129778	0.169611	0.290053	0.258008	0.224431
FVEG_01677	n/a	W7M0N7	Uncharacterized protein	NC_031680.1	3465220	3467071	+	1852	0.477633	-2.54075	0.149015	0.699479	0.991718	0.017875	0.0631721	0.0275205	0.117658	0	0.0728311
FVEG_01678	n/a	W7LGC5	KUP system potassium uptake protein	NC_031680.1	3461801	3464545	+	2745	-0.127377	1.93534	0.0874608	0.76743	1	1.51955	1.27863	1.28116	1.06371	1.00268	1.99827
FVEG_01679	n/a	W7LIX7	NYN domain-containing protein	NC_031680.1	3458761	3459465	-	705	-2.6365	-3.38012	2.50623	0.113397	0.484171	0.0469568	0	0.072295	0	0	0
FVEG_01682	n/a	W7LGD0	MFS domain-containing protein	NC_031680.1	3452849	3454313	-	1465	-0.823044	-1.38599	1.19652	0.274018	0.700068	0.293761	0.2662	0.173952	0.148739	0.0529224	0.276211
FVEG_01683	n/a	W7LSL1	Uncharacterized protein	NC_031680.1	3450170	3452018	-	1849	-1.01344	9.39866	4.87801	0.0272009	0.245835	537.372	509.381	358.485	140.617	265.133	352.321
FVEG_01684	n/a	W7LSN7	Uncharacterized protein	NC_031680.1	3449149	3449634	-	486	-0.585386	0.701685	0.947112	0.330455	0.750084	2.31596	5.61703	3.46079	3.58687	1.356	2.86789
FVEG_01685	n/a	W7LIY0	Polynucleotide adenylyltransferase (EC 2.7.7.19)	NC_031680.1	3446177	3448851	-	2675	-0.284576	4.78818	1.03523	0.308933	0.729278	11.3484	10.001	11.8322	9.07451	11.1732	8.15182
FVEG_01689	n/a	W7LIY4	High-affinity iron transporter	NC_031680.1	3436415	3438576	+	2162	1.38895	2.76224	6.84178	0.00890499	0.140258	1.07184	1.17247	3.2297	3.82992	6.04257	3.47294
FVEG_01690	n/a	W7LGE0	Uncharacterized protein	NC_031680.1	3433819	3436182	-	2364	1.04634	3.68217	7.21365	0.00723513	0.124845	2.56266	3.13438	4.80789	7.26341	9.44544	5.45847
FVEG_01691	n/a	W7LSL9	Uncharacterized protein	NC_031680.1	3431462	3433525	+	2064	-1.01939	1.23912	7.27888	0.00697699	0.12218	1.78033	1.20925	1.33346	0.865697	0.638582	0.697071
FVEG_01692	n/a	W7LSP4	Uncharacterized protein	NC_031680.1	3428791	3429491	+	701	1.91695	-3.48785	1.38525	0.239208	0.678352	0	0	0	0.062169	0	0
FVEG_01693	n/a	W7LIY7	Uncharacterized protein	NC_031680.1	3426079	3426546	+	468	-1.17163e-15	-3.60385	0	1	1	0	0	0	0	0	0
FVEG_01694	n/a	W7M0Q4	Uncharacterized protein	NC_031680.1	3423618	3424284	-	667	-1.17163e-15	-3.60385	0	1	1	0	0	0	0	0	0
FVEG_01695	n/a	W7LGE3	HET domain-containing protein	NC_031680.1	3420617	3422527	+	1911	0.939748	2.58578	6.5521	0.0104761	0.150852	1.76696	2.87742	1.70693	4.90309	3.7934	3.69382
FVEG_01696	n/a	W7LSM5	ATP phosphoribosyltransferase	NC_031680.1	3419796	3420184	-	389	0.693311	2.81832	3.43227	0.0639342	0.375364	9.44629	16.9427	14.6746	26.4396	19.1337	21.9604
FVEG_01697	n/a	W7LIZ1	Uncharacterized protein	NC_031680.1	3418479	3418889	-	411	-1.17163e-15	-3.60385	0	1	1	0	0	0	0	0	0
FVEG_01698	n/a	W7M0Q9	Uncharacterized protein	NC_031680.1	3416814	3418418	+	1605	-1.17163e-15	-3.60385	0	1	1	0	0	0	0	0	0
FVEG_01699	n/a	W7LGE6	Uncharacterized protein	NC_031680.1	3413978	3414440	+	463	2.64816	-3.37939	2.55414	0.110006	0.481124	0	0	0	0.0941263	0	0.0971082
FVEG_01700	n/a	W7LSN0	Histidine--tRNA ligase (EC 6.1.1.21)	NC_031680.1	3411628	3413240	-	1613	0.100416	-1.43591	0.0255929	0.872898	1	0.0205236	0.169242	0.379179	0.0540365	0.216299	0.278742
FVEG_01701	n/a	W7LSQ0	Ldi domain-containing protein	NC_031680.1	3409517	3411673	+	2157	0.0880495	-3.19023	0.00400546	0.949537	1	0	0.0361597	0	0.0404084	0	0
FVEG_01702	n/a	W7LIZ4	Aldehyde dehydrogenase	NC_031680.1	3407446	3409158	-	1713	-0.0159846	-2.26757	0.0002745	0.986781	1	0.0193255	0.0682981	0.148768	0.127205	0.0226303	0.078741
FVEG_01703	n/a	W7M0R2	Uncharacterized protein	NC_031680.1	3405681	3406825	-	1145	1.06473	-0.320821	3.02285	0.0820992	0.420991	0.346947	0.170298	0.801243	1.10378	0.710986	0.706812
FVEG_01705	n/a	W7LSQ4	NmrA domain-containing protein	NC_031680.1	3399582	3400505	+	924	-1.17163e-15	-3.60385	0	1	1	0	0	0	0	0	0
FVEG_01706	n/a	W7LIZ7	Zn(2)-C6 fungal-type domain-containing protein	NC_031680.1	3397341	3399049	-	1709	-0.055698	-1.1141	0.00716963	0.932521	1	0.174336	0.159735	0.357879	0.255006	0.272199	0.131542
FVEG_01707	n/a	W7LGF9	Uncharacterized protein	NC_031680.1	3394813	3395376	+	564	2.90053	-2.73177	5.76324	0.0163649	0.187954	0.058696	0	0	0.309081	0.274934	0.0797182
FVEG_01708	n/a	W7LSR0	Uncharacterized protein	NC_031680.1	3393713	3394383	-	671	0.796673	2.87045	4.01673	0.0450509	0.318013	4.78561	8.0205	11.3937	15.2629	13.6344	12.3291
FVEG_01709	n/a	W7LJ00	Uncharacterized protein	NC_031680.1	3391365	3392336	-	972	0.800141	-1.20058	1.99046	0.158293	0.561582	0.306524	0.120365	0.367053	0.448359	0.358941	0.601331
FVEG_01710	n/a	W7M0S3	Protein YIP	NC_031680.1	3386200	3387641	-	1442	0.328116	5.66342	2.14701	0.142848	0.533215	26.9749	36.1586	28.6297	40.256	46.4005	32.8634
FVEG_01711	n/a	W7LGG3	Uncharacterized protein	NC_031680.1	3383748	3386382	+	2635	-0.591291	6.39462	5.76001	0.0163949	0.188062	42.3638	35.535	34.488	26.0656	29.4237	22.0113
FVEG_01712	n/a	W7LSQ3	Uncharacterized protein	NC_031680.1	3382704	3383471	+	768	-0.903913	9.00804	4.77207	0.0289251	0.253732	1216.33	806.928	551.821	354.091	576.942	439.073
FVEG_01713	n/a	W7LJ04	Uncharacterized protein	NC_031680.1	3376991	3378127	-	1137	-0.901594	-0.616058	3.34465	0.0674237	0.383948	0.553198	0.617386	0.762054	0.229976	0.409136	0.43498
FVEG_01714	n/a	W7LGG9	Uncharacterized protein	NC_031680.1	3373404	3374156	-	753	1.81705	-3.48943	1.27074	0.259628	0.689249	0	0	0	0	0.0514816	0
FVEG_01715	n/a	W7LSR8	Uncharacterized protein	NC_031680.1	3371712	3372686	-	975	-0.29308	-2.65551	0.0823829	0.774094	1	0	0.0799964	0.209099	0	0.119279	0.0922279
FVEG_01716	n/a	W7LJ07	Uncharacterized protein	NC_031680.1	3370010	3370777	-	768	0.397876	-2.78561	0.141242	0.707049	0.995439	0	0.0507789	0.199094	0.113491	0.0504761	0.117086
FVEG_01717	n/a	W7LGH4	Uncharacterized protein	NC_031680.1	3363580	3364269	+	690	-1.03314	-0.92371	3.21436	0.0729949	0.398421	0.671687	1.4695	0.4432	0.378961	0.449457	0.390966
FVEG_01718	n/a	W7LSR7	Uncharacterized protein	NC_031680.1	3362089	3363279	+	1191	0.403666	1.60832	0.966013	0.325677	0.745522	1.2786	2.61953	2.31089	1.68321	2.53881	4.64334
FVEG_01719	n/a	W7LSS2	Uncharacterized protein	NC_031680.1	3360162	3361862	-	1701	0.626161	-2.59911	0.311771	0.576596	0.933536	0.0389236	0.0229266	0.0299635	0	0.0455798	0.158593
FVEG_01720	n/a	W7LGH8	TPR_REGION domain-containing protein	NC_031680.1	3359023	3360081	-	1059	-1.59018	-2.5414	2.91883	0.0875514	0.432725	0.125041	0.073651	0.192514	0.0411525	0.0366059	0.0424562
FVEG_01721	n/a	W7LSS7	Uncharacterized protein	NC_031680.1	3356246	3357896	-	1651	-0.118574	0.598713	0.0921731	0.761433	1	0.781997	0.992081	0.895258	0.923874	0.774844	0.844212
FVEG_01722	n/a	W7LJ18	Transcriptional regulator	NC_031680.1	3354745	3355892	+	1148	0.0424811	1.40937	0.00972419	0.921447	1	2.47996	1.63059	2.08667	4.09991	1.89101	1.25327
FVEG_01723	n/a	W7M0U4	NACHT domain-containing protein	NC_031680.1	3348372	3352781	-	4410	0.700933	0.906687	2.2877	0.130403	0.513233	0.195174	0.353725	0.381393	0.662107	0.43073	0.448591
FVEG_01724	n/a	W7LSS5	Cupin_2 domain-containing protein	NC_031680.1	3347921	3348485	+	565	-0.125116	1.86243	0.102136	0.749281	1	5.56625	4.55555	9.38171	4.16521	5.90061	8.27602
FVEG_01725	n/a	W7LST1	Uncharacterized protein	NC_031680.1	3346121	3347311	-	1191	-0.406015	-1.86533	0.31236	0.576236	0.933536	0.111182	0.229209	0.213971	0.219549	0.130195	0.0755014
FVEG_01726	n/a	W7LJ30	Uncharacterized protein	NC_031680.1	3343680	3344970	-	1291	-2.07872	1.52552	9.66695	0.00187613	0.0595607	4.30795	5.37698	0.829068	0.607629	0.780718	0.696531
FVEG_01727	n/a	W7M0U8	Uncharacterized protein	NC_031680.1	3342617	3343734	+	1118	0.149366	2.82694	0.216926	0.641392	0.96571	5.27067	5.51138	6.83828	7.21144	6.48406	6.4345
FVEG_01728	n/a	W7LGI7	Uncharacterized protein	NC_031680.1	3339976	3341746	-	1771	0.719658	-1.40918	0.814279	0.366858	0.786113	0	0.154143	0.316571	0.123039	0.197002	0.253874
FVEG_01729	n/a	W7LST2	EthD domain-containing protein	NC_031680.1	3338503	3339107	-	605	2.72717	5.10613	12.3029	0.000452267	0.0244225	1.53211	21.0139	52.4844	56.9788	111.876	102.333
FVEG_01730	n/a	W7LSU2	Uncharacterized protein	NC_031680.1	3336583	3338303	+	1721	0.548777	-1.06061	0.681398	0.409106	0.817108	0.0769426	0.158622	0.384999	0.27855	0.292826	0.235125
FVEG_01731	n/a	W7LJ36	Uncharacterized protein	NC_031680.1	3333994	3336067	-	2074	-1.6765	0.62835	11.7092	0.000621934	0.0300559	1.54828	0.639315	0.958414	0.315191	0.29906	0.346855
FVEG_01732	n/a	W7M0W3	Uncharacterized protein	NC_031680.1	3332817	3333300	-	484	-1.76665	-2.80354	2.33046	0.126864	0.507378	0.136796	0.322299	0.105306	0	0.160189	0
FVEG_01733	n/a	W7LST6	Zn(2)-C6 fungal-type domain-containing protein	NC_031680.1	3329787	3332246	-	2460	0.0522264	3.7981	0.025696	0.872645	1	3.88911	6.94359	5.71836	6.50164	5.05845	5.83032
FVEG_01734	n/a	W7LSU6	Uncharacterized protein	NC_031680.1	3328250	3329784	+	1535	-0.276779	1.24677	0.341256	0.559105	0.924121	0.690127	2.36276	2.09184	1.30599	1.36374	1.2595
FVEG_01737	n/a	W7M0W7	Uncharacterized protein	NC_031680.1	3317653	3319559	-	1907	-0.645692	-2.23352	0.428328	0.51281	0.898453	0.069438	0.10225	0.0534536	0.0228529	0.0203281	0.141461
FVEG_01738	n/a	W7LGK2	MFS domain-containing protein	NC_031680.1	3315038	3317111	-	2074	0.0498722	1.45187	0.0177116	0.894126	1	1.10136	1.48547	1.13044	1.42887	1.17755	1.36574
FVEG_01739	n/a	W7LST8	FAD_binding_3 domain-containing protein	NC_031680.1	3312800	3314516	+	1717	1.16807	-2.93996	1.0331	0.309431	0.730022	0	0.022713	0.0296843	0.0253818	0.0677327	0.0261858
FVEG_01740	n/a	W7LSV1	Uncharacterized protein	NC_031680.1	3311327	3312421	-	1095	-1.73759	-3.10344	1.69682	0.192704	0.621838	0.0302325	0.0712296	0.0465461	0	0.0354024	0
FVEG_01744	n/a	W7LGK7	Uncharacterized protein	NC_031680.1	3299289	3301062	-	1774	0.682634	-2.43592	0.402893	0.525599	0.905867	0.0373219	0.0879329	0	0.0491324	0.0437042	0.126722
FVEG_01745	n/a	W7LSU1	PNPLA domain-containing protein	NC_031680.1	3294317	3298593	-	4277	2.29158	-2.22791	7.09272	0.00773978	0.130487	0.00774013	0.00911813	0.0119168	0.061137	0.036255	0.0630738
FVEG_01746	n/a	W7LSV5	Uncharacterized protein	NC_031680.1	3293218	3294105	+	888	-0.901567	-1.90977	1.25663	0.262291	0.689249	0.410079	0.175668	0.172189	0.147231	0.043655	0.253159
FVEG_01747	n/a	W7LJ44	Uncharacterized protein	NC_031680.1	3291884	3292696	+	813	0.529863	0.563564	1.33431	0.248041	0.683152	1.14013	1.34311	1.62997	2.84104	2.05034	1.38257
FVEG_01748	n/a	W7M0X7	N-acetyltransferase domain-containing protein	NC_031680.1	3289755	3290801	+	1047	-0.479019	3.89931	1.97782	0.15962	0.564389	19.3189	13.4091	15.7236	10.1147	12.7368	12.9258
FVEG_01749	n/a	W7LGL2	Uncharacterized protein	NC_031680.1	3287032	3288336	-	1305	-0.308125	4.62201	1.46795	0.22567	0.668446	16.5396	21.2473	23.9022	15.0945	19.6056	16.6063
FVEG_01752	n/a	W7LJ54	Aliphatic nitrilase	NC_031680.1	3281605	3282834	+	1230	1.60053	-1.04686	7.72895	0.00543423	0.107798	0.1884	0.190235	0.0828747	0.460607	0.630336	0.402091
FVEG_01755	n/a	W7LGL6	PepX_C domain-containing protein	NC_031680.1	3277355	3279355	+	2001	0.100289	-1.38878	0.0157816	0.900029	1	0.16544	0.194894	0.0509425	0.239573	0.0581194	0.179754
FVEG_01756	n/a	W7LSU9	MFS domain-containing protein	NC_031680.1	3274997	3276679	-	1683	-1.03944	0.426231	5.31814	0.0211046	0.216474	0.924488	1.04273	0.969088	0.776836	0.414606	0.347293
FVEG_01757	n/a	W7LSW2	GFO_IDH_MocA domain-containing protein	NC_031680.1	3272226	3273593	-	1368	-1.92849	0.99133	7.24963	0.00709154	0.123878	3.2185	1.71045	1.41578	0.223	0.793449	0.690192
FVEG_01758	n/a	W7LJ60	Uncharacterized protein	NC_031680.1	3270411	3271145	-	735	-2.88287	9.93048	9.69255	0.00185017	0.0593147	4894.83	734.334	1181.14	90.4221	212.13	384.953
FVEG_01759	n/a	W7LSV3	Uncharacterized protein	NC_031680.1	3267201	3267515	+	315	-2.57431	-3.38466	2.39931	0.121389	0.498064	0.105094	0.123804	0	0	0	0
FVEG_01760	n/a	W7LSW7	Zn(2)-C6 fungal-type domain-containing protein	NC_031680.1	3265642	3266962	+	1321	0.068687	3.47563	0.0445316	0.832868	1	8.21975	8.26609	7.36933	8.28062	7.33642	10.6191
FVEG_01761	n/a	W7LJ64	Uncharacterized protein	NC_031680.1	3262002	3264263	+	2262	-0.100074	5.43398	0.119065	0.730051	1	22.6405	22.1542	13.7221	18.9388	17.412	18.9822
FVEG_01762	n/a	W7M0Z1	Uncharacterized protein	NC_031680.1	3260579	3261857	-	1279	0.292861	2.00687	0.725215	0.394439	0.804398	2.66596	2.59175	2.86919	3.81627	2.87939	3.6911
FVEG_01763	n/a	W7LGM6	Uncharacterized protein	NC_031680.1	3258223	3259209	+	987	-1.17163e-15	-3.60385	0	1	1	0	0	0	0	0	0
FVEG_01764	n/a	W7LSV7	Uncharacterized protein	NC_031680.1	3255970	3256362	-	393	-1.17163e-15	-3.60385	0	1	1	0	0	0	0	0	0
FVEG_01767	n/a	W7LJ68	Uncharacterized protein	NC_031680.1	3253021	3253287	-	267	1.5456	-2.13822	2.53628	0.111257	0.482475	0.123987	0.438182	0.190891	1.469	0.290379	0.841968
FVEG_01768	n/a	W7LGM9	Uncharacterized protein	NC_031680.1	3248070	3251369	-	3300	0.825898	0.566062	3.33572	0.0677909	0.384684	0.260824	0.389982	0.231673	0.831991	0.505128	0.340614
FVEG_01769	n/a	W7LSW4	AB hydrolase-1 domain-containing protein	NC_031680.1	3247046	3248033	+	988	-0.162826	1.65873	0.201733	0.653325	0.970631	3.28365	3.82877	2.57935	2.91125	3.21739	2.77594
FVEG_01770	n/a	W7LSX5	Glucanase (EC 3.2.1.-)	NC_031680.1	3243838	3245225	-	1388	-1.27177	-2.34424	1.83353	0.175711	0.591977	0.0954022	0.196677	0.0367204	0	0.111717	0.0323927
FVEG_01772	n/a	W7LGN4	Uncharacterized protein	NC_031680.1	3239835	3240863	+	1029	1.88414	-1.93343	1.76207	0.184366	0.608561	0	0.151597	0.0495316	0.635284	0.0753463	0.174776
FVEG_01773	n/a	W7LSX3	Uncharacterized protein	NC_031680.1	3237368	3239138	-	1771	0.220629	6.10768	0.880448	0.348079	0.768653	32.469	42.4334	31.4557	47.5423	39.488	40.6198
FVEG_01774	n/a	W7LSX9	BTB domain-containing protein	NC_031680.1	3234669	3237670	+	3002	0.292981	1.00878	0.494969	0.481719	0.873925	0.496237	0.610565	0.560274	0.667789	1.04598	0.479265
FVEG_01775	n/a	W7LJ90	Uncharacterized protein	NC_031680.1	3231094	3233141	-	2048	1.94281	3.0772	6.96343	0.00831924	0.135233	0.711231	1.65666	2.38912	11.6612	5.88678	2.7003
FVEG_01776	n/a	W7LSX8	TauD domain-containing protein	NC_031680.1	3227040	3228202	+	1163	1.77842	-0.0528844	6.49118	0.0108411	0.153084	0.0853944	0.603584	0.438246	1.46143	1.19997	0.850511
FVEG_01777	n/a	W7LSY3	MFS domain-containing protein	NC_031680.1	3224846	3226624	-	1779	0.899771	0.377479	3.29636	0.0694335	0.389116	0.279128	0.591879	0.572996	1.15137	0.762675	0.808744
FVEG_01778	n/a	W7M107	Endo-chitosanase (EC 3.2.1.132)	NC_031680.1	3222342	3223142	+	801	-2.57431	-3.38466	2.39931	0.121389	0.498064	0.041329	0.0486869	0	0	0	0
FVEG_01779	n/a	W7LGP3	Cellulase domain-containing protein	NC_031680.1	3218806	3220436	-	1631	-0.85712	1.16584	3.45353	0.0631167	0.373653	2.0703	1.88894	0.999985	1.36272	0.594201	0.909697
FVEG_01780	n/a	W7LSZ2	GST C-terminal domain-containing protein	NC_031680.1	3216930	3218674	+	1745	1.16363	0.279294	5.15887	0.0231279	0.226445	0.265595	0.491668	0.408912	1.29867	0.933042	0.541079
FVEG_01781	n/a	W7LSY7	Acetyl-CoA deacylase (EC 3.1.2.1) (Acetyl-CoA hydrolase)	NC_031680.1	3213915	3216535	+	2621	1.53376	6.16078	7.84217	0.00510414	0.105383	10.4833	9.65656	21.2156	56.0012	48.971	19.47
FVEG_01782	n/a	W7M110	Uncharacterized protein	NC_031680.1	3210709	3211344	+	636	-0.256067	-2.22955	0.104929	0.745993	1	0.0520512	0.30659	0.320553	0	0.304761	0.282774
FVEG_01783	n/a	W7LGP6	Uncharacterized protein	NC_031680.1	3209283	3209846	+	564	-0.275235	4.35873	0.997158	0.317999	0.738581	43.1416	35.4718	38.0452	32.2217	34.0231	33.3222
FVEG_01784	n/a	W7LSZ9	FAD-binding FR-type domain-containing protein	NC_031680.1	3207454	3208689	+	1236	-0.410539	9.00171	1.7556	0.185174	0.608996	510.067	445.324	426.63	308.096	328.944	452.776
FVEG_01785	n/a	W7LSZ0	Uncharacterized protein	NC_031680.1	3202000	3202926	-	927	-0.495204	5.45672	3.01891	0.0822987	0.42174	57.2455	71.1812	36.5628	40.1956	39.2675	37.7343
FVEG_01786	n/a	W7LJC2	GCR1_C domain-containing protein	NC_031680.1	3200066	3201460	-	1395	-0.400961	1.29435	1.19799	0.273723	0.700068	1.66116	1.90099	2.15563	1.28086	1.58397	1.61151
FVEG_01787	n/a	W7M115	Uncharacterized protein	NC_031680.1	3198042	3199673	-	1632	0.0854132	-1.86878	0.0155533	0.900751	1	0.060854	0.191168	0.0936911	0.133519	0.118767	0.110199
FVEG_01788	n/a	W7LGR1	VWFA domain-containing protein	NC_031680.1	3195286	3197867	+	2582	1.13833	0.46676	7.0719	0.00783022	0.131603	0.230783	0.256766	0.473753	0.692022	0.660608	0.748771
FVEG_01789	n/a	W7LSZ8	Pribosyltran domain-containing protein	NC_031680.1	3191094	3193902	-	2809	-0.527282	7.47973	3.34515	0.0674035	0.383948	78.0296	61.392	80.9427	46.5748	61.0535	50.7553
FVEG_01790	n/a	W7LJC6	Uncharacterized protein	NC_031680.1	3191274	3192758	+	1485	-1.17163e-15	-3.60385	0	1	1	0	0	0	0	0	0
FVEG_01791	n/a	W7M120	Oxidoreductase-like domain-containing protein	NC_031680.1	3190174	3191273	+	1100	0.584022	3.71023	3.55977	0.0591961	0.362841	7.52376	7.37421	13.8077	14.3816	13.1098	15.2459
FVEG_01792	n/a	W7LGR6	Uncharacterized protein	NC_031680.1	3187050	3189699	-	2650	-0.231149	3.34267	0.547249	0.459444	0.857594	3.68522	4.90053	3.55814	3.81535	3.30605	3.51206
FVEG_01793	n/a	W7LT13	Dolichol-phosphate mannosyltransferase subunit 3	NC_031680.1	3186519	3187336	+	818	0.162525	5.94921	0.516897	0.472169	0.86772	58.1556	85.1477	68.4142	81.7267	82.0808	78.7644
FVEG_01794	n/a	W7LJD0	Uncharacterized protein	NC_031680.1	3184030	3184812	-	783	0.118253	1.23838	0.104717	0.74624	1	2.53675	2.63973	3.05938	3.50648	2.77251	2.98592
FVEG_01795	n/a	W7LGS0	Beta-lactamase domain-containing protein	NC_031680.1	3180537	3182299	-	1763	0.0180673	-3.01811	0.000262026	0.987085	1	0	0.0442408	0.0289098	0.049439	0.0219885	0
FVEG_01796	n/a	W7LT18	CN hydrolase domain-containing protein	NC_031680.1	3178897	3180040	-	1144	0.25897	0.325301	0.331553	0.564746	0.928473	0.520876	1.39766	0.935601	1.14284	1.25378	0.94324
FVEG_01797	n/a	W7LT11	Uncharacterized protein	NC_031680.1	3177675	3177866	+	192	1.69052	-1.76577	2.8114	0.0935966	0.448723	0	1.82804	0.265458	1.13491	1.81714	1.63921
FVEG_01798	n/a	W7LJD4	Uncharacterized protein	NC_031680.1	3172474	3175828	-	3355	-0.238546	-2.94383	0.0311424	0.859923	1	0.0296017	0	0.0151916	0	0.0231092	0.0134012
FVEG_01799	n/a	W7M128	4HBT domain-containing protein	NC_031680.1	3170559	3171702	-	1144	1.05026	2.4414	7.29657	0.00690863	0.121469	1.96775	3.40894	3.83151	7.3523	5.55731	6.28826
FVEG_01800	n/a	W7LGT2	Uncharacterized protein	NC_031680.1	3169018	3170846	+	1829	0.112428	3.60487	0.0787666	0.778976	1	3.98196	9.85084	5.32252	5.07526	6.01938	9.63628
FVEG_01801	n/a	W7LT17	Uncharacterized protein	NC_031680.1	3166614	3168789	+	2176	-0.344528	-2.941	0.101051	0.750573	1	0.0152135	0.035844	0.0234228	0.0200278	0.0178151	0.0206623
FVEG_01802	n/a	W7M133	Uncharacterized protein	NC_031680.1	3165235	3168336	-	3102	-0.513037	0.221557	1.49865	0.220879	0.663208	0.341504	0.264011	0.640797	0.266934	0.224946	0.37685
FVEG_01803	n/a	W7LJE0	Uncharacterized protein	NC_031680.1	3162516	3165538	+	3023	-0.111328	5.77628	0.219737	0.639241	0.96434	16.1854	14.1648	25.4418	14.5172	15.4781	22.9044
FVEG_01804	n/a	W7LGU0	Neutral protease 2 (EC 3.4.24.39) (Deuterolysin)	NC_031680.1	3159285	3160753	+	1469	-0.205064	0.414184	0.255987	0.612891	0.952573	1.05917	0.716782	0.902088	0.890003	0.738896	0.765165
FVEG_01805	n/a	W7LT28	Uncharacterized protein	NC_031680.1	3155884	3156922	-	1039	0.703967	2.71944	2.48123	0.115212	0.487507	3.02688	4.6918	6.57335	10.7378	6.90245	6.10155
FVEG_01806	n/a	W7LT43	Acetyl-CoA acyltransferase	NC_031680.1	3153625	3155220	+	1596	0.339551	3.94382	1.09202	0.296025	0.712226	8.67024	6.76849	9.48464	9.22945	12.3632	11.0149
FVEG_01807	n/a	W7LJF0	Uncharacterized protein	NC_031680.1	3151110	3153419	+	2310	-0.0639879	5.36817	0.0728017	0.7873	1	19.5474	17.5576	16.526	18.7528	16.5132	17.8482
FVEG_01808	n/a	W7M141	Uncharacterized protein	NC_031680.1	3150338	3150742	+	405	0.0908179	-0.468322	0.0306045	0.861126	1	1.14435	1.73325	1.63601	2.36733	1.14861	1.55421
FVEG_01809	n/a	W7LGV0	Uncharacterized protein	NC_031680.1	3144883	3148951	+	4069	-0.302447	4.21759	1.00236	0.316739	0.737523	4.32824	6.29684	4.27134	5.04458	3.5536	3.84528
FVEG_01810	n/a	W7LJF4	Uncharacterized protein	NC_031680.1	3139359	3140434	+	1076	1.08228	1.5714	6.78865	0.00917393	0.143123	0.922989	1.84843	2.55787	3.6047	2.95426	4.47104
FVEG_01811	n/a	W7M143	Uncharacterized protein	NC_031680.1	3137900	3138907	-	1008	1.91094	-2.71915	2.26447	0.132371	0.516813	0	0	0.101127	0.216173	0.038458	0.0892085
FVEG_01812	n/a	W7LGV5	Fungal_trans domain-containing protein	NC_031680.1	3134724	3137478	+	2755	-0.150864	-2.65957	0.0102465	0.919372	1	0	0.0566217	0.0370003	0.0474561	0	0.0326396
FVEG_01813	n/a	W7LT35	MFS domain-containing protein	NC_031680.1	3131714	3133881	-	2168	3.56371	-3.1858	4.71478	0.0299045	0.257685	0	0	0	0.0603051	0	0.0207385
FVEG_01814	n/a	W7LT56	Uncharacterized protein	NC_031680.1	3129854	3130901	+	1048	-1.71443	-3.49036	1.14638	0.284309	0.700068	0.0315883	0	0	0	0	0
FVEG_01815	n/a	W7LJF9	Hydrolase_4 domain-containing protein	NC_031680.1	3128504	3129455	-	952	-2.43689	-3.38539	2.12151	0.145243	0.534922	0.0695474	0	0	0	0	0
FVEG_01816	n/a	W7M146	Uncharacterized protein	NC_031680.1	3126008	3128054	+	2047	-2.43689	-3.38539	2.12151	0.145243	0.534922	0.0323445	0	0	0	0	0
FVEG_01817	n/a	W7LGV9	Pyr_redox_2 domain-containing protein	NC_031680.1	3123480	3125605	-	2126	-1.17163e-15	-3.60385	0	1	1	0	0	0	0	0	0
FVEG_01818	n/a	W7LT42	Proline racemase	NC_031680.1	3122088	3123128	+	1041	-1.17163e-15	-3.60385	0	1	1	0	0	0	0	0	0
FVEG_01819	n/a	W7LT61	Carboxylic ester hydrolase (EC 3.1.1.-)	NC_031680.1	3119659	3121315	-	1657	0.21918	1.19671	0.29822	0.585	0.937635	1.03889	1.10617	1.47644	1.05203	1.77803	1.57377
FVEG_01820	n/a	W7LJG4	Shikimate_DH domain-containing protein	NC_031680.1	3118138	3119280	-	1143	0.63596	2.00448	3.2258	0.0724865	0.397506	2.37495	2.14951	3.47813	3.69843	3.93422	5.11368
FVEG_01821	n/a	W7M151	RNA polymerase II transcription factor B subunit 2	NC_031680.1	3115653	3117654	-	2002	-0.220563	5.41262	0.890025	0.34547	0.766217	22.2406	23.1808	21.767	19.8311	22.268	17.8542
FVEG_01823	n/a	W7LT65	Uncharacterized protein	NC_031680.1	3109325	3109825	-	501	-1.17163e-15	-3.60385	0	1	1	0	0	0	0	0	0
FVEG_01824	n/a	W7LGX4	Uncharacterized protein	NC_031680.1	3099822	3100043	-	222	0.55678	-0.550266	1.07054	0.300824	0.717225	3.42975	1.05401	2.06627	3.92617	2.96854	2.63286
FVEG_01825	n/a	W7LT50	Uncharacterized protein	NC_031680.1	3095204	3098257	-	3054	-0.214129	8.50079	0.642446	0.422827	0.82836	152.493	117.518	104.156	120.324	120.168	91.9244
FVEG_01826	n/a	W7LJH9	Uncharacterized protein	NC_031680.1	3092682	3093824	+	1143	1.20749	2.20246	5.4586	0.0194722	0.206728	1.56399	1.80832	4.10241	7.09184	5.49435	4.01228
FVEG_01827	n/a	W7M160	Uncharacterized protein	NC_031680.1	3090572	3091903	-	1332	-0.0562716	4.86812	0.055623	0.813553	1	21.5726	22.7782	21.2749	22.6409	22.7006	20.1177
FVEG_01828	n/a	W7LGX9	Uncharacterized protein	NC_031680.1	3088375	3090098	-	1724	0.541956	0.304483	1.63242	0.201369	0.633741	0.595267	0.610761	0.384329	0.758361	0.966893	0.678068
FVEG_01829	n/a	W7LT74	Uncharacterized protein	NC_031680.1	3086473	3086697	-	225	1.0808	-1.31224	2.82097	0.0930403	0.446714	0.588525	0.519976	1.81219	2.51798	1.37833	1.99827
FVEG_01830	n/a	W7LGY4	Uncharacterized protein	NC_031680.1	3079812	3084745	+	4934	-0.401777	5.06335	2.24183	0.134322	0.520211	7.83667	8.24385	6.45622	5.06996	7.37757	5.36726
FVEG_01831	n/a	W7LT59	Uncharacterized protein	NC_031680.1	3072802	3077587	-	4786	-0.57073	5.73992	1.95917	0.161602	0.568065	17.1541	17.6902	5.74002	8.22256	8.99888	8.2294
FVEG_01832	n/a	W7LJK5	Uncharacterized protein	NC_031680.1	3071049	3073025	+	1977	0.212063	2.25733	0.252946	0.615008	0.953298	1.40657	2.70246	2.47492	3.21839	2.74517	1.84211
FVEG_01833	n/a	W7M168	WSC domain-containing protein	NC_031680.1	3065705	3068884	+	3180	1.00836	12.0834	4.86785	0.0273616	0.246334	481.203	824.506	1586.34	2169.72	1768.86	1468.7
FVEG_01834	n/a	W7LT89	Meth_synt_2 domain-containing protein	NC_031680.1	3061958	3064225	-	2268	0.658356	5.60563	3.67317	0.055295	0.353018	11.21	16.5932	22.0457	33.2234	26.6471	20.2008
FVEG_01835	n/a	W7LJK9	ATP-binding cassette, subfamily G (WHITE), member 2, PDR	NC_031680.1	3056643	3062028	+	5386	-0.103224	9.96624	0.10616	0.744559	1	201.319	239.485	132.379	185.286	168.4	184.302
FVEG_01836	n/a	W7M173	Fumarate hydratase (EC 4.2.1.2)	NC_031680.1	3050221	3052775	+	2555	0.426513	8.28762	2.43283	0.118818	0.494572	107.878	90.8789	107.641	146.059	159.539	122.407
FVEG_01837	n/a	W7LGZ4	Omp85 domain-containing protein	NC_031680.1	3047195	3049061	+	1867	-0.156782	7.71298	0.367768	0.544223	0.915247	119.776	117.308	110.781	97.1749	107.971	119.013
FVEG_01838	n/a	W7LT66	Ubiquitin-conjugating enzyme E2 J2	NC_031680.1	3045530	3047029	-	1500	-0.100228	6.88622	0.173179	0.677302	0.980928	80.9296	71.5488	87.3591	69.9612	74.5593	87.4943
FVEG_01839	n/a	W7LJL4	Uncharacterized protein	NC_031680.1	3041007	3045033	-	4027	-0.231358	6.40326	1.12528	0.288784	0.705048	20.9709	23.5713	22.3009	21.0056	20.2733	17.7857
FVEG_01840	n/a	W7M178	Uncharacterized protein	NC_031680.1	3038727	3040999	-	2273	0.0794503	4.70008	0.0549069	0.814735	1	7.09279	14.3091	11.9964	14.4565	10.0965	11.0177
FVEG_01841	n/a	W7LGZ9	DFP domain-containing protein	NC_031680.1	3036522	3038299	-	1778	0.41849	4.43911	1.74847	0.186069	0.610739	8.8254	8.29096	14.075	14.584	15.2185	12.2897
FVEG_01842	n/a	W7LT69	MFS domain-containing protein	NC_031680.1	3034993	3036404	+	1412	-0.203462	5.01914	0.750116	0.386439	0.798168	21.0069	25.7687	25.7728	21.389	22.7323	20.8884
FVEG_01843	n/a	W7LT95	Uncharacterized protein	NC_031680.1	3033367	3034213	+	847	-0.0936176	4.2411	0.131911	0.716459	1	21.1838	21.8243	24.6716	21.5072	20.4584	23.728
FVEG_01844	n/a	W7LJL9	BZIP domain-containing protein	NC_031680.1	3030065	3033062	+	2998	0.196626	6.637	0.681927	0.408924	0.816868	27.6276	26.5755	37.6225	36.1232	36.1278	35.423
FVEG_01845	n/a	W7LT73	Uncharacterized protein	NC_031680.1	3027016	3027925	+	910	-1.17163e-15	-3.60385	0	1	1	0	0	0	0	0	0
FVEG_01846	n/a	W7LJM4	Uncharacterized protein	NC_031680.1	3025165	3025840	-	676	-1.17163e-15	-3.60385	0	1	1	0	0	0	0	0	0
FVEG_01847	n/a	W7M188	Uncharacterized protein	NC_031680.1	3022209	3022832	+	624	-0.695136	-3.10326	0.286934	0.592192	0.941656	0.0530522	0.0624972	0.0816794	0	0.124249	0
FVEG_01848	n/a	W7LH10	MFS domain-containing protein	NC_031680.1	3015955	3017580	+	1626	1.68202	-1.66571	6.44996	0.0110955	0.15468	0.0610785	0.0719525	0.0626912	0.294825	0.238411	0.138257
FVEG_01849	n/a	W7LT76	Uncharacterized protein	NC_031680.1	3011800	3014973	-	3174	0.63196	1.45941	1.5772	0.209165	0.645753	0.385907	0.638912	0.995594	1.30439	1.03815	0.750768
FVEG_01850	n/a	W7LTA4	Alpha-D-xyloside xylohydrolase	NC_031680.1	3009671	3011708	+	2038	2.51743	-1.46026	7.19551	0.00730861	0.125956	0.0324873	0.0765422	0	0.513215	0.13315	0.0882455
FVEG_01851	n/a	W7LJM8	Uncharacterized protein	NC_031680.1	3006474	3006785	-	312	2.24953	-2.93341	3.19464	0.0738801	0.400874	0	0	0.163359	0.279362	0.124249	0.432318
FVEG_01852	n/a	W7M193	Uncharacterized protein	NC_031680.1	3004139	3004910	+	772	-1.17163e-15	-3.60385	0	1	1	0	0	0	0	0	0
FVEG_01853	n/a	W7LH16	Uncharacterized protein	NC_031680.1	2999744	3000793	+	1050	0.878878	-0.787072	2.21359	0.1368	0.52376	0.157641	0.705682	0.194164	0.415052	0.738394	0.642301
FVEG_01854	n/a	W7LT80	AB hydrolase-1 domain-containing protein	NC_031680.1	2997539	2999050	+	1512	1.20898	2.46815	8.75469	0.00308807	0.079592	1.33557	1.367	4.38217	3.747	4.76879	6.30407
FVEG_01855	n/a	W7LJN1	Uncharacterized protein	NC_031680.1	2994068	2997397	-	3330	0.525113	1.91164	2.20291	0.13775	0.525757	0.725715	0.972028	0.99487	1.42651	1.23398	1.32318
FVEG_01856	n/a	W7M196	MFS domain-containing protein	NC_031680.1	2993741	2996246	+	2506	2.76192	0.909418	28.6588	8.63e-08	3.8e-05	0.105681	0.233429	0.183045	1.23472	1.98005	0.610007
FVEG_01857	n/a	W7LT84	Uncharacterized protein	NC_031680.1	2988745	2992047	+	3303	0.241221	4.98323	0.912668	0.339408	0.76012	6.83539	10.0005	9.21219	11.4526	10.422	9.69189
FVEG_01858	n/a	W7LTB2	Uncharacterized protein	NC_031680.1	2987634	2988424	-	791	-0.0459703	6.52969	0.0410371	0.839466	1	113.794	103.979	131.705	110.301	109.583	130.279
FVEG_01859	n/a	W7LJN5	Uncharacterized protein	NC_031680.1	2984135	2987840	+	3706	0.145485	2.33828	0.151315	0.697282	0.990845	1.00046	1.0523	1.78787	1.64632	1.28661	1.33452
FVEG_01860	n/a	W7M1A0	Uncharacterized protein	NC_031680.1	2981437	2984269	-	2833	-0.375958	6.61423	2.65492	0.10323	0.468564	37.1477	36.7407	41.0011	27.9204	30.5144	33.4074
FVEG_01861	n/a	W7LH27	BSD domain-containing protein	NC_031680.1	2981503	2982933	+	1431	-1.17163e-15	-3.60385	0	1	1	0	0	0	0	0	0
FVEG_01862	n/a	W7LT87	Uncharacterized protein	NC_031680.1	2981012	2981399	+	388	-0.339692	-2.59872	0.0417251	0.838145	1	0	0.402044	0.262721	0.561604	0	0.115879
FVEG_01863	n/a	W7LTB7	Uncharacterized protein	NC_031680.1	2978654	2980051	-	1398	-0.398584	8.19965	0.38693	0.533918	0.911574	515.015	63.9928	196.179	116.838	108.255	219.402
FVEG_01864	n/a	W7LJN9	Uncharacterized protein	NC_031680.1	2977359	2978101	-	743	-0.251177	0.228508	0.219716	0.639256	0.96434	0.490108	1.57463	3.08689	0.703857	1.87828	1.27077
FVEG_01865	n/a	W7M1A5	Uncharacterized protein	NC_031680.1	2972983	2977054	+	4072	0.399005	3.27611	1.32814	0.249136	0.684825	1.54466	2.34641	2.14035	3.27496	2.18009	2.77142
FVEG_01866	n/a	W7LT91	CMP/dCMP-type deaminase domain-containing protein	NC_031680.1	2967057	2972025	+	4969	0.368544	3.76198	1.63897	0.200466	0.632764	1.98534	2.3231	2.71815	3.40294	3.00358	2.93165
FVEG_01867	n/a	W7LH32	DnaJ like subfamily C member 9	NC_031680.1	2968250	2969511	-	1262	-1.17163e-15	-3.60385	0	1	1	0	0	0	0	0	0
FVEG_01868	n/a	W7LT96	Uncharacterized protein	NC_031680.1	2966864	2968048	-	1185	-0.188028	0.355963	0.158463	0.690575	0.987853	1.25713	1.25058	0.645164	1.14008	0.7197	0.986488
FVEG_01869	n/a	W7LTC6	Uncharacterized protein	NC_031680.1	2965733	2965882	-	150	-0.887298	-1.95635	0.687864	0.406892	0.814784	1.32418	2.59988	0.339786	0	1.29219	1.19896
FVEG_01870	n/a	W7LJP9	Endo-1,3(4)-beta-glucanase (EC 3.2.1.6)	NC_031680.1	2962520	2965287	-	2768	0.519628	6.36786	2.8222	0.0929686	0.446502	25.1633	16.3855	31.6893	41.7069	35.4605	28.9453
FVEG_01871	n/a	W7M1B3	Vacuolar calcium ion transporter	NC_031680.1	2957828	2959399	-	1572	0.845392	4.96048	4.41924	0.0355358	0.282131	8.40249	11.8334	24.1871	30.9111	22.8846	21.7941
FVEG_01872	n/a	W7LH36	Uncharacterized protein	NC_031680.1	2954033	2956988	+	2956	-0.230656	4.98527	0.714135	0.398075	0.807453	12.2854	11.2799	10.1729	9.1407	12.3405	8.59371
FVEG_01873	n/a	W7LTA2	Cytochrome c oxidase assembly protein subunit 15	NC_031680.1	2949552	2956482	-	6931	0.883169	7.50493	9.70851	0.00183417	0.0589176	17.658	16.1766	20.068	30.219	42.4235	31.2866
FVEG_01874	n/a	W7LTD0	Lysine--tRNA ligase (EC 6.1.1.6) (Lysyl-tRNA synthetase)	NC_031680.1	2949804	2952252	+	2449	-1.17163e-15	-3.60385	0	1	1	0	0	0	0	0	0
FVEG_01875	n/a	W7LJR2	Uncharacterized protein	NC_031680.1	2947001	2949752	+	2752	-0.0896499	6.34288	0.147428	0.701006	0.992487	27.4388	37.8929	24.8358	32.7012	28.708	25.3886
FVEG_01876	n/a	W7M1B5	Chromo domain-containing protein	NC_031680.1	2943059	2945989	-	2931	-0.0666524	4.93804	0.0799764	0.777329	1	10.007	10.4182	11.0422	10.7948	9.99892	10.3237
FVEG_01877	n/a	W7M1B8	Uncharacterized protein	NC_031680.1	2941692	2942827	-	1136	-1.37761	3.25473	7.48371	0.00622598	0.115856	21.1275	8.61669	5.92233	4.45012	3.1736	4.90772
FVEG_01878	n/a	W7LH43	Uncharacterized protein	NC_031680.1	2940888	2941439	-	552	-2.67866	-3.37484	2.50141	0.113744	0.484171	0	0	0.184667	0	0	0
FVEG_01879	n/a	W7LTB4	Uncharacterized protein	NC_031680.1	2939357	2940344	+	988	-1.17063	3.28362	5.95032	0.0147146	0.179239	17.725	14.5257	7.58329	4.89619	5.45387	7.28115
FVEG_01880	n/a	W7LTD7	Uncharacterized protein	NC_031680.1	2936972	2938244	+	1273	0.523301	4.62623	3.19635	0.0738028	0.400874	12.4565	13.7857	21.4602	23.4506	24.4227	21.1914
FVEG_01881	n/a	W7LJS4	Acetyltransferase	NC_031680.1	2933638	2936159	+	2522	0.321061	6.89338	1.71202	0.190723	0.619119	37.6594	42.7713	42.2173	65.6299	53.8139	41.6986
FVEG_01882	n/a	W7M1C1	Uncharacterized protein	NC_031680.1	2929666	2931828	+	2163	-0.0280167	4.40359	0.0122727	0.911789	1	9.48905	9.82618	9.63749	10.6785	10.126	8.70952
FVEG_01883	n/a	W7LJT8	Polyubiquitin	NC_031680.1	2928125	2929101	+	977	-1.17163e-15	-3.60385	0	1	1	0	0	0	0	0	0
FVEG_01884	n/a	W7M1C9	Uncharacterized protein	NC_031680.1	2922483	2926078	+	3596	-0.649215	7.87803	5.0454	0.0246914	0.233255	77.4311	102.05	58.0547	54.112	47.5947	51.4252
FVEG_01885	n/a	W7LJU4	F-box domain-containing protein	NC_031680.1	2914375	2916784	+	2410	0.633371	4.89283	3.08944	0.0788018	0.41334	8.544	8.86765	9.28421	26.0217	13.2704	8.41388
FVEG_01886	n/a	W7LJU8	Protein farnesyltransferase subunit beta (FTase-beta) (EC 2.5.1.58)	NC_031680.1	2908822	2912340	-	3519	-0.0636883	5.93628	0.0848642	0.770811	1	14.7602	20.3691	17.5107	16.8179	18.8485	16.1753
FVEG_01888	n/a	W7LJV1	GDP-mannose pyrophosphorylase (EC 2.7.7.13) (GTP-mannose-1-phosphate guanylyltransferase) (Mannose-1-phosphate guanyltransferase)	NC_031680.1	2896994	2899072	-	2079	-0.0753158	7.81147	0.102142	0.749274	1	100.556	120.221	106.545	111.959	106.787	102.422
FVEG_01889	n/a	W7LTG4	Hexokinase	NC_031680.1	2891754	2895811	-	4058	0.00525618	6.85948	0.00034191	0.985247	1	37.5261	24.0736	22.9218	28.7708	30.0534	26.8348
FVEG_01890	n/a	W7LTF0	N-acetyltransferase domain-containing protein	NC_031680.1	2890292	2891885	+	1594	0.185985	5.31865	0.622549	0.430102	0.834084	18.7745	24.221	26.4432	26.4381	28.8918	25.7525
FVEG_01891	n/a	W7LTG7	Uncharacterized protein	NC_031680.1	2887162	2889544	-	2383	-0.171612	5.19314	0.531323	0.466051	0.862806	15.0867	16.807	15.9342	13.8441	14.9011	15.2449
FVEG_01892	n/a	W7LJV9	Peptidyl-prolyl cis-trans isomerase (PPIase) (EC 5.2.1.8)	NC_031680.1	2886352	2887225	+	874	0.092261	4.61853	0.130616	0.717794	1	24.355	29.3156	26.3004	29.1201	26.8344	32.409
FVEG_01893	n/a	W7M1E4	Uncharacterized protein	NC_031680.1	2883901	2886068	-	2168	0.248028	5.0702	1.02177	0.3121	0.733141	10.9025	17.0527	14.1525	17.7297	18.2385	15.1599
FVEG_01894	n/a	W7LH68	ACPS domain-containing protein	NC_031680.1	2881741	2882966	-	1226	0.0578124	4.6851	0.0541863	0.815933	1	16.3633	23.2208	21.0773	18.4488	22.1337	24.6076
FVEG_01895	n/a	W7LTF4	Carboxymethylenebutenolidase	NC_031680.1	2880520	2881946	+	1427	-0.0245138	5.86999	0.00551988	0.940775	1	51.8723	26.099	44.6461	34.2963	37.9507	48.805
FVEG_01896	n/a	W7LTH0	Uncharacterized protein	NC_031680.1	2874683	2880273	+	5591	-0.298041	5.39834	1.57241	0.209857	0.646563	8.12959	8.30046	8.00391	6.49303	6.88505	7.22948
FVEG_01897	n/a	W7LJW3	Uncharacterized protein	NC_031680.1	2872233	2872424	-	192	-0.872187	0.357543	2.62724	0.105044	0.472805	9.31065	5.89036	7.96375	2.72378	3.63428	7.49352
FVEG_01898	n/a	W7LH71	Uncharacterized protein	NC_031680.1	2870332	2871431	+	1100	0.253289	4.18878	0.704639	0.401229	0.810267	10.142	20.9527	14.4564	16.3229	17.4093	20.396
FVEG_01899	n/a	W7LTF7	Uncharacterized protein	NC_031680.1	2868428	2870204	+	1777	0.107811	6.801	0.226613	0.634047	0.96173	53.2057	70.6445	55.0121	65.6282	67.889	64.5952
FVEG_01900	n/a	W7LTH3	Fused signal recognition particle receptor	NC_031680.1	2865600	2868155	-	2556	0.31675	6.26127	2.14551	0.142987	0.533248	25.0874	27.5551	26.0623	34.8848	34.7162	31.9618
FVEG_01901	n/a	W7LJW6	Uncharacterized protein	NC_031680.1	2857317	2865697	+	8381	-0.172806	6.30085	0.578449	0.446921	0.848217	9.87488	11.3817	8.15512	9.94743	8.70504	8.224
FVEG_01902	n/a	W7M1F0	Mid2 domain-containing protein	NC_031680.1	2853329	2857026	+	3698	-0.234319	7.35784	0.754028	0.385204	0.797031	52.423	43.5962	44.6969	36.9102	44.982	41.9459
FVEG_01906	n/a	W7LTH6	Uncharacterized protein	NC_031680.1	2845376	2846155	-	780	1.25525	-1.11729	4.1623	0.0413332	0.304456	0.0848835	0.499977	0.326718	0.558724	0.745493	0.749352
FVEG_01907	n/a	W7M1F2	Uncharacterized protein	NC_031680.1	2843066	2845169	+	2104	0.818498	-1.96985	1.41426	0.23435	0.678352	0.0314682	0.0556058	0.0968973	0.103566	0.0921237	0.128216
FVEG_01910	n/a	W7LH81	Uncharacterized protein	NC_031680.1	2831258	2833107	-	1850	0.423014	5.71431	1.80026	0.179681	0.60014	16.1228	28.6479	27.6054	40.9656	32.1022	26.1503
FVEG_01911	n/a	W7LTI2	Uncharacterized protein	NC_031680.1	2827013	2830867	-	3855	0.285898	5.24035	1.03966	0.307901	0.728107	7.08463	9.45871	9.3871	13.939	10.6895	8.50237
FVEG_01912	n/a	W7M1G0	Stress-response A/B barrel domain-containing protein	NC_031680.1	2825470	2826257	-	788	0.979608	4.241	7.01277	0.00809303	0.134356	8.82228	18.9547	21.9266	36.2802	28.8283	30.4115
FVEG_01913	n/a	W7LH85	MFS domain-containing protein	NC_031680.1	2821679	2823672	+	1994	0.200593	-2.49621	0.0220634	0.881919	1	0.0664083	0.0195578	0.0255607	0	0.116647	0.0450964
FVEG_01914	n/a	W7LTH2	Carrier domain-containing protein	NC_031680.1	2810574	2818289	-	7716	-0.28036	3.22404	0.834848	0.360874	0.781335	1.3815	1.20795	1.28147	1.1635	1.10027	1.03721
FVEG_01915	n/a	W7LTI6	Methyltransf_2 domain-containing protein	NC_031680.1	2808426	2809956	+	1531	0.229772	5.52041	0.982388	0.32161	0.740945	29.0611	24.7592	27.265	34.4431	31.6	32.3332
FVEG_01916	n/a	W7LJY3	Uncharacterized protein	NC_031680.1	2805752	2807255	+	1504	0.230431	4.52206	0.801265	0.370715	0.787873	11.6218	15.1948	14.6736	18.342	16.8569	15.0369
FVEG_01917	n/a	W7M1G6	Uncharacterized protein	NC_031680.1	2803069	2804575	-	1507	0.579927	3.96647	4.05298	0.0440935	0.315236	6.48032	9.18671	8.9287	14.0256	11.8329	11.9041
FVEG_01918	n/a	W7LH90	Uncharacterized protein	NC_031680.1	2798897	2802585	-	3689	0.714315	5.03472	5.47874	0.0192491	0.204763	3.78697	6.83975	10.1825	11.0103	9.57319	12.3829
FVEG_01919	n/a	W7LTH7	Uncharacterized protein	NC_031680.1	2796148	2799768	+	3621	0.123291	4.40725	0.240552	0.623808	0.957179	4.83632	5.96659	5.72879	6.31863	6.16653	6.09663
FVEG_01920	n/a	W7LTJ2	Uncharacterized protein	NC_031680.1	2790282	2793451	-	3170	-0.402727	9.92449	1.38962	0.23847	0.678352	334.868	463.981	241.334	311.923	214.348	268.986
FVEG_01921	n/a	W7LJY8	Cysteine proteinase 1, mitochondrial (EC 3.4.22.40)	NC_031680.1	2787186	2790096	-	2911	0.430609	9.5408	1.98415	0.158954	0.563012	138.207	281.535	242.409	311.651	288.126	286.787
FVEG_01922	n/a	W7M1G9	GMP synthase [glutamine-hydrolyzing] (EC 6.3.5.2) (GMP synthetase) (Glutamine amidotransferase)	NC_031680.1	2783800	2787110	-	3311	-0.223165	9.25459	0.661844	0.41591	0.822884	191.039	180.033	213.678	174.138	192.974	152.984
FVEG_01923	n/a	W7LTJ6	Uncharacterized protein	NC_031680.1	2773927	2781964	-	8038	-0.200691	6.78687	0.767981	0.380842	0.793637	13.8835	13.9196	15.383	12.2262	12.057	14.7726
FVEG_01924	n/a	W7LTI4	Uncharacterized protein	NC_031680.1	2772068	2772811	+	744	1.09519	-2.93858	0.812081	0.367506	0.786175	0.0444954	0.052417	0	0.117152	0	0.181295
FVEG_01925	n/a	W7LTJ9	Uncharacterized protein	NC_031680.1	2767476	2767710	-	235	-0.454182	1.55823	1.57362	0.209682	0.646563	12.2557	14.2717	14.9651	8.7161	10.5575	12.2447
FVEG_01926	n/a	W7LJZ4	Uncharacterized protein	NC_031680.1	2761687	2764405	-	2719	0.10071	7.36227	0.175111	0.675609	0.980278	48.3967	71.8003	52.9362	71.3091	67.0379	52.766
FVEG_01927	n/a	W7M1H6	Uncharacterized protein	NC_031680.1	2756766	2759689	-	2924	-0.0657475	3.85389	0.0576464	0.810255	1	4.38148	4.6147	5.90908	4.87374	4.58718	5.1819
FVEG_01928	n/a	W7LH98	Uncharacterized protein	NC_031680.1	2755916	2756456	-	541	-0.409339	-2.55421	0.171607	0.678687	0.981451	0.305957	0.216256	0	0.161111	0.0716556	0.166215
FVEG_01929	n/a	W7LJZ8	CK1/CK1/CK1-D protein kinase	NC_031680.1	2749842	2755878	-	6037	-0.371328	9.46837	1.9674	0.160724	0.566587	135.193	129.023	125.069	101.678	102.587	107.417
FVEG_01930	n/a	W7LTK0	IPPc domain-containing protein	NC_031680.1	2747088	2749693	-	2606	0.0794619	4.20741	0.0939054	0.75927	1	6.17376	7.19806	6.88439	8.01038	7.27414	6.88391
FVEG_01931	n/a	W7LK04	AGC/PKA protein kinase	NC_031680.1	2745620	2746388	+	769	-0.148869	4.30165	0.297571	0.585409	0.937791	22.3423	25.4579	31.7473	21.8752	27.9274	24.0884
FVEG_01932	n/a	W7M1J0	Rab-GAP TBC domain-containing protein	NC_031680.1	2738337	2742836	-	4500	0.242588	5.61111	1.16386	0.280667	0.700068	9.10007	10.7462	9.44606	13.2969	11.8537	10.7907
FVEG_01933	n/a	W7LHB2	3-oxoacyl-[acyl-carrier protein] reductase	NC_031680.1	2736512	2738115	-	1604	0.27205	3.54544	0.835141	0.36079	0.781256	5.8614	5.0085	8.67472	7.55322	7.15376	9.2501
FVEG_01934	n/a	W7LHB6	Uncharacterized protein	NC_031680.1	2730454	2734857	-	4404	-0.0928446	6.75297	0.174484	0.676157	0.980278	23.543	26.6452	24.3151	25.323	23.1855	23.8179
FVEG_01935	n/a	W7LTK8	Uncharacterized protein	NC_031680.1	2728665	2730242	-	1578	0.145559	4.73663	0.353087	0.552371	0.920777	13.9089	17.5714	15.762	19.5532	18.7687	15.7848
FVEG_01936	n/a	W7LTM1	Uncharacterized protein	NC_031680.1	2727958	2728503	-	546	-0.108489	5.89013	0.207225	0.648951	0.968971	106.286	114.566	109.777	91.3115	118.072	109.932
FVEG_01937	n/a	W7LHC0	Metallophos domain-containing protein	NC_031680.1	2725402	2726661	-	1260	-1.17163e-15	-3.60385	0	1	1	0	0	0	0	0	0
FVEG_01938	n/a	W7M1J8	Transaldolase (EC 2.2.1.2)	NC_031680.1	2723116	2727407	+	4292	-0.056171	10.1865	0.038966	0.843516	1	285.184	209.22	325.687	259.036	257.414	288.57
FVEG_01939	n/a	W7LTL3	Probable endonuclease LCL3 (Probable endonuclease lcl3)	NC_031680.1	2718498	2721929	+	3432	0.316256	6.89729	1.44406	0.229483	0.674343	25.6965	40.6004	26.0186	45.3582	36.2694	35.3715
FVEG_01940	n/a	W7LK20	Superoxide dismutase [Cu-Zn] (EC 1.15.1.1)	NC_031680.1	2716397	2718153	+	1757	0.0358277	6.5551	0.0268379	0.869871	1	47.6879	51.9606	56.2765	54.6182	53.5703	57.0906
FVEG_01943	n/a	W7M1K8	Myosin heavy chain	NC_031680.1	2703510	2711395	-	7886	-0.12436	5.60516	0.311264	0.576906	0.933666	6.44376	6.38432	6.04299	7.02394	5.69245	5.33649
FVEG_01944	n/a	W7LHD3	Uncharacterized protein	NC_031680.1	2702672	2703628	+	957	-0.0498821	5.21191	0.043607	0.834586	1	37.0826	40.1392	38.2925	38.4346	44.2747	33.5446
FVEG_01945	n/a	W7M1L0	RNA-dependent RNA polymerase (EC 2.7.7.48)	NC_031680.1	2697011	2701194	+	4184	-1.17163e-15	-3.60385	0	1	1	0	0	0	0	0	0
FVEG_01946	n/a	W7LHD6	D-lactate dehydrogenase (Cytochrome)	NC_031680.1	2693731	2696362	+	2632	-0.420921	3.2397	1.41272	0.234606	0.678352	2.75452	5.89715	3.6793	2.93075	2.87208	3.29692
FVEG_01947	n/a	W7LTN8	40S ribosomal protein S4	NC_031680.1	2691415	2692795	+	1381	0.0436182	11.1837	0.0270428	0.869379	1	1551.29	1694.91	1641.83	1772.6	1840.77	1610.69
FVEG_01948	n/a	W7LTP7	Uncharacterized protein	NC_031680.1	2688419	2691291	+	2873	-0.0894908	6.15032	0.149918	0.698614	0.991009	28.4379	22.3972	24.0736	25.6052	23.6804	23.3491
FVEG_01949	n/a	W7LK45	Uncharacterized protein	NC_031680.1	2687373	2687980	-	608	-0.233597	2.20492	0.361946	0.547427	0.9176	9.25621	6.73489	7.62843	5.94931	7.45984	7.32097
FVEG_01950	n/a	W7M1L1	Myb-like domain-containing protein	NC_031680.1	2684647	2686884	-	2238	-0.202061	4.14051	0.548458	0.458948	0.857447	9.05272	7.45811	8.13028	7.65287	6.51291	8.05603
FVEG_01951	n/a	W7LTP4	Septin-type G domain-containing protein	NC_031680.1	2681354	2684453	+	3100	0.181503	5.44506	0.506605	0.476612	0.870484	9.14113	14.3539	16.0302	15.3797	15.2312	14.5761
FVEG_01952	n/a	W7LTQ1	Atypical/ABC1/ABC1-B protein kinase	NC_031680.1	2676154	2679271	+	3118	0.118487	6.79476	0.16272	0.686664	0.985789	34.9201	22.726	44.315	32.5945	37.3856	41.2552
FVEG_01953	n/a	W7LK49	Uncharacterized protein	NC_031680.1	2671406	2674815	-	3410	0.409797	5.16816	1.64817	0.199208	0.631677	5.63069	10.9904	10.7317	14.0582	10.4588	11.8666
FVEG_01954	n/a	W7M1L2	Uncharacterized protein	NC_031680.1	2668177	2670144	-	1968	-0.0300838	-1.43149	0.00204499	0.963931	1	0.134571	0.0990809	0.207187	0.110723	0.216678	0.11423
FVEG_01955	n/a	W7LHE7	Ethanolaminephosphotransferase	NC_031680.1	2665174	2667643	-	2470	0.000949285	6.68667	1.83e-05	0.996584	1	37.4738	37.4667	48.3886	42.663	40.241	44.0874
FVEG_01956	n/a	W7LTQ2	BZIP domain-containing protein	NC_031680.1	2663189	2665462	+	2274	0.268324	6.16514	1.2094	0.27145	0.698726	22.1716	26.7191	36.7355	36.4512	34.3334	33.7505
FVEG_01957	n/a	W7LTT7	Aspartate--tRNA ligase (EC 6.1.1.12)	NC_031680.1	2658047	2660696	+	2650	-0.0650908	7.16901	0.0810566	0.775871	1	47.5706	54.3915	62.4117	53.3655	55.2228	53.2068
FVEG_01958	n/a	W7LK83	Regulatory associated protein-mTOR	NC_031680.1	2652568	2657936	+	5369	0.014616	6.16916	0.00442595	0.946958	1	11.746	14.5926	12.9959	15.0003	13.9568	12.1928
FVEG_01959	n/a	W7M1U4	Uncharacterized protein	NC_031680.1	2643782	2649489	-	5708	-0.0314413	6.25806	0.0200231	0.887472	1	11.8139	14.9967	13.2063	14.9646	13.2773	12.2643
FVEG_01960	n/a	W7LHJ3	Structural maintenance of chromosomes protein 5	NC_031680.1	2639784	2643878	+	4095	-0.225267	5.13944	0.838769	0.359749	0.779935	10.2507	9.02816	7.9408	8.62031	7.48807	7.93819
FVEG_01961	n/a	W7LTU9	CAMK/CAMKL/GIN4 protein kinase	NC_031680.1	2633865	2639237	-	5373	0.50179	6.51537	2.91113	0.0879703	0.432966	12.4766	11.3954	17.7956	25.4361	19.675	15.8657
FVEG_01962	n/a	W7M1W3	Malate synthase (EC 2.3.3.9)	NC_031680.1	2629011	2631400	-	2390	1.563	5.19035	8.42891	0.00369301	0.0865071	3.65674	6.98378	14.2454	21.6808	32.2452	13.921
FVEG_01963	n/a	W7M1W7	C2H2-type domain-containing protein	NC_031680.1	2621475	2624825	+	3351	0.578943	6.11059	3.43664	0.0637651	0.375364	10.4322	16.7701	23.1949	26.6217	26.5032	21.2529
FVEG_01964	n/a	W7LHN0	Copper transporter	NC_031680.1	2604965	2607590	-	2626	0.0625359	9.17227	0.0615879	0.804004	1	197.657	223.252	213.188	227.76	226.925	230.49
FVEG_01965	n/a	W7LTW0	MADS-box transcription factor, other eukaryote	NC_031680.1	2601247	2603619	+	2373	0.22685	7.40881	0.886077	0.346543	0.767068	50.6124	74.1344	71.6516	78.309	72.2384	84.6928
FVEG_01966	n/a	W7LK88	Uncharacterized protein	NC_031680.1	2593479	2596979	-	3501	-0.356665	3.75589	1.45777	0.227285	0.671059	3.85794	4.42225	4.36744	2.85059	3.36611	4.10955
FVEG_01967	n/a	W7M1W9	L-galactono-gamma-lactone oxidase (EC 1.1.3.37)	NC_031680.1	2592595	2595328	+	2734	-0.374316	3.92162	1.61244	0.20415	0.637716	5.98158	5.70567	6.56208	4.08069	4.75	5.88737
FVEG_01968	n/a	W7LHN4	Lipoyl(Octanoyl) transferase	NC_031680.1	2589839	2592021	+	2183	-0.143682	5.23768	0.39041	0.532084	0.910677	16.5599	18.061	18.7949	16.4899	16.213	17.3418
FVEG_01969	n/a	W7LTT3	Uncharacterized protein	NC_031680.1	2587316	2589555	-	2240	-0.25584	7.44552	1.21337	0.270666	0.69708	72.9187	78.5884	99.1145	66.0517	71.1454	78.9428
FVEG_01970	n/a	W7M1X3	STE/STE7 protein kinase	NC_031680.1	2583164	2587410	+	4247	-0.191691	7.49799	0.610258	0.434691	0.837409	47.0651	42.1478	44.2114	38.7781	40.2991	41.8698
FVEG_01971	n/a	W7LTX5	Uncharacterized protein	NC_031680.1	2577171	2581180	-	4010	-1.17163e-15	-3.60385	0	1	1	0	0	0	0	0	0
FVEG_01972	n/a	W7LTX2	Putative_PNPOx domain-containing protein	NC_031680.1	2576954	2582544	+	5591	0.0672954	-0.0633651	0.0167402	0.897054	1	0.118421	0.125553	0.200554	0.0857423	0.235742	0.176917
FVEG_01973	n/a	W7LKA2	3-methylcrotonyl-CoA carboxylase alpha subunit	NC_031680.1	2574085	2576862	-	2778	-1.42911	3.98552	11.488	0.000700477	0.0321351	4.06359	15.2876	6.42145	2.71397	2.763	2.99417
FVEG_01974	n/a	W7LHP6	Uncharacterized protein	NC_031680.1	2572300	2574292	+	1993	-0.150842	2.1529	0.174489	0.676152	0.980278	1.66104	2.8373	2.40391	2.25228	2.04235	2.0078
FVEG_01975	n/a	W7LTV0	Gamma-glutamylcyclotransferase (EC 4.3.2.9)	NC_031680.1	2570471	2571970	-	1500	-0.327592	0.227516	0.354722	0.551452	0.920386	0.948997	0.88396	0.50968	0.435805	0.671938	0.839274
FVEG_01976	n/a	W7LKA5	Uncharacterized protein	NC_031680.1	2568398	2571383	+	2986	-0.180818	2.93961	0.326641	0.567644	0.929204	2.28384	3.00388	2.67983	2.37897	2.86913	2.04779
FVEG_01977	n/a	W7M1Y8	Uncharacterized protein	NC_031680.1	2566239	2568549	-	2311	-0.338393	3.60728	1.35266	0.244814	0.680152	4.82745	6.59814	5.88855	4.26187	4.59619	5.27237
FVEG_01980	n/a	W7M1Z3	PARP-type domain-containing protein	NC_031680.1	2553841	2557774	-	3934	0.323663	4.63174	1.6464	0.199449	0.631921	4.65349	6.05692	5.81714	7.77669	6.90766	6.65159
FVEG_01982	n/a	W7LKB2	Uncharacterized protein	NC_031680.1	2552757	2553506	+	750	3.53484	-3.19138	4.65664	0.0309336	0.262799	0	0	0	0.0581073	0.155063	0
FVEG_01983	n/a	W7M203	Type II pantothenate kinase	NC_031680.1	2550334	2552689	+	2356	0.917747	3.87537	5.81003	0.015935	0.18537	3.38633	4.33682	4.56462	11.635	8.73708	4.88542
FVEG_01984	n/a	W7LHR3	Uncharacterized protein	NC_031680.1	2547817	2549860	+	2044	0.418494	1.96115	1.00304	0.316576	0.737523	1.06893	1.7553	1.94496	2.47326	2.48449	1.56176
FVEG_01985	n/a	W7LTW6	5'-deoxynucleotidase (EC 3.1.3.89)	NC_031680.1	2544419	2546071	+	1653	0.262154	5.32889	1.12069	0.28977	0.706648	16.6424	24.4417	24.7594	28.5791	25.3513	26.6829
FVEG_01986	n/a	W7M205	Oxidoreductase	NC_031680.1	2542624	2543241	-	618	-1.17163e-15	-3.60385	0	1	1	0	0	0	0	0	0
FVEG_01987	n/a	W7LKB3	60S ribosomal protein L24	NC_031680.1	2541329	2543687	+	2359	0.178493	10.6506	0.451418	0.501662	0.891201	607.375	595.339	682.979	748.664	746.358	712.345
FVEG_01988	n/a	W7LHR7	A to I editase domain-containing protein	NC_031680.1	2539791	2541133	-	1343	0.0128065	5.75081	0.00313927	0.955319	1	37.7387	39.7823	39.6207	44.2295	44.2789	34.6498
FVEG_01989	n/a	W7LTW8	Nascent polypeptide-associated complex subunit beta	NC_031680.1	2538817	2539611	+	795	0.135515	8.84953	0.287662	0.591723	0.941259	513.266	525.961	592.254	634.466	631.515	588.114
FVEG_01990	n/a	W7LU07	Cytochrome b mRNA-processing protein 4	NC_031680.1	2537337	2538448	+	1112	-0.110777	6.09149	0.198169	0.656203	0.972267	67.0427	50.8169	69.3476	54.2013	55.6036	69.1802
FVEG_01991	n/a	W7LKB6	Uncharacterized protein	NC_031680.1	2531613	2535831	-	4219	-0.110978	5.25415	0.219148	0.63969	0.964534	8.79597	8.08804	10.8484	9.22431	8.37978	8.81318
FVEG_01992	n/a	W7LHS1	MFS domain-containing protein	NC_031680.1	2528101	2532057	+	3957	0.154392	5.57011	0.206943	0.649174	0.968971	6.14906	17.2964	11.7727	13.3814	11.903	12.1237
FVEG_01993	n/a	W7LTY3	Thioredoxin domain-containing protein	NC_031680.1	2526316	2528066	-	1751	0.0245761	4.41696	0.0079361	0.929015	1	10.7765	8.77516	16.5042	11.1502	11.4017	14.405
FVEG_01994	n/a	W7LU10	Uncharacterized protein	NC_031680.1	2524424	2526061	-	1638	0.152908	4.24685	0.32818	0.566733	0.92903	9.07445	9.97574	13.4732	11.5736	12.6142	12.7637
FVEG_01995	n/a	W7LKC0	Ribosomal protein L37	NC_031680.1	2523554	2525024	+	1471	0.0418318	10.5084	0.0256989	0.872638	1	899.832	1041.98	937.762	1010.79	1048.02	1006.75
FVEG_01996	n/a	W7M215	OPT family small oligopeptide transporter	NC_031680.1	2518886	2523017	+	4132	-0.230456	8.5326	0.823005	0.364303	0.784732	70.3512	108.217	110.558	79.778	81.2653	89.4108
FVEG_01997	n/a	W7LU14	Ubiquitin carboxyl-terminal hydrolase (EC 3.4.19.12)	NC_031680.1	2516525	2517997	-	1473	0.599152	2.41808	3.02821	0.0818283	0.420529	1.95526	2.59459	4.04837	4.23083	3.65813	5.15847
FVEG_01998	n/a	W7LHS8	Alcohol dehydrogenase	NC_031680.1	2504482	2511535	-	7054	-0.401768	8.2469	2.17113	0.140622	0.529941	55.4715	41.6796	47.0012	36.383	36.3696	39.5497
FVEG_01999	n/a	W7LHT6	Uncharacterized protein	NC_031680.1	2501759	2502727	-	969	-0.0435672	3.98378	0.0241628	0.876471	1	13.2555	18.3924	17.3049	17.5401	14.9622	16.3326
FVEG_02000	n/a	W7LHU4	ATP-dependent RNA helicase SUB2	NC_031680.1	2497687	2500545	-	2859	-0.01951	8.46354	0.00625594	0.936957	1	125.83	123.024	116.875	132.037	122.168	119.755
FVEG_02001	n/a	W7LU11	Uncharacterized protein	NC_031680.1	2497501	2497725	+	225	0.561265	-0.847878	0.642074	0.422961	0.828523	2.20697	2.42656	0.453049	1.93691	2.58438	2.79758
FVEG_02002	n/a	W7LKE5	Uncharacterized protein	NC_031680.1	2493377	2494866	+	1490	-1.17163e-15	-3.60385	0	1	1	0	0	0	0	0	0
FVEG_02003	n/a	W7LKD1	Uncharacterized protein	NC_031680.1	2487454	2495073	-	7620	0.201318	8.20613	0.674092	0.411629	0.819634	31.0236	36.5621	39.0487	42.0706	44.3516	40.111
FVEG_02004	n/a	W7LHX1	Uncharacterized protein	NC_031680.1	2485823	2487850	+	2028	-0.148762	4.10145	0.275913	0.599393	0.945478	9.53307	7.98041	8.51979	7.99405	8.67831	7.62654
FVEG_02005	n/a	W7LU36	Magnesium transporter	NC_031680.1	2483483	2485396	-	1914	-0.0991872	6.96508	0.166203	0.683508	0.984489	67.1085	60.8813	70.5936	59.3368	68.1943	64.4818
FVEG_02006	n/a	W7LU38	Uncharacterized protein	NC_031680.1	2482163	2482615	-	453	-0.52715	-1.75277	0.236427	0.626799	0.958478	0.292314	0.68871	0.56256	0.673429	0	0.694763
FVEG_02007	n/a	W7LKE8	DNA excision repair protein ERCC-4	NC_031680.1	2478573	2482599	+	4027	-0.255292	3.98672	0.678014	0.410271	0.81817	4.23363	3.13768	5.29044	3.32238	3.6773	3.77374
FVEG_02008	n/a	W7M252	Uncharacterized protein	NC_031680.1	2476849	2478473	-	1625	-0.624659	5.41846	1.53647	0.215144	0.654188	46.7946	14.3753	33.0272	12.4171	15.888	32.0953
FVEG_02009	n/a	W7LU42	Wiskott-Aldrich syndrome protein	NC_031680.1	2472966	2476561	-	3596	-0.03905	6.06445	0.0310566	0.860114	1	17.8595	18.0134	19.6445	17.9848	18.4342	19.5423
FVEG_02010	n/a	W7M256	Translation initiation factor 1A	NC_031680.1	2472219	2473897	+	1679	0.206807	3.97097	0.405891	0.524063	0.904618	8.75427	6.36421	10.2604	7.86473	9.85881	12.5859
FVEG_02011	n/a	W7LHX9	Uncharacterized protein	NC_031680.1	2470810	2472186	-	1377	1.81705	-3.48943	1.27074	0.259628	0.689249	0	0	0	0	0.0281523	0
FVEG_02012	n/a	W7LHY3	Uncharacterized protein	NC_031680.1	2468395	2470599	-	2205	-1.17163e-15	-3.60385	0	1	1	0	0	0	0	0	0
FVEG_02013	n/a	W7M260	Uncharacterized protein	NC_031680.1	2467482	2472090	+	4609	-0.0169255	1.20468	0.00203759	0.963996	1	0.481233	0.431527	0.508684	0.46332	0.412132	0.595059
FVEG_02014	n/a	W7LU51	Uncharacterized protein	NC_031680.1	2463904	2467365	+	3462	-0.0142222	4.76411	0.00216612	0.962879	1	5.75648	10.769	7.09606	9.27753	7.15519	7.15585
FVEG_02015	n/a	W7LKF9	Uncharacterized protein	NC_031680.1	2455101	2463583	+	8483	-0.554236	6.43677	5.41523	0.0199618	0.20974	12.8625	12.7619	10.0878	8.12221	9.17617	7.80181
FVEG_02018	n/a	W7LHY7	DNA (Cytosine-5-)-methyltransferase	NC_031680.1	2449781	2451721	-	1941	-0.162325	2.30452	0.22194	0.637566	0.963673	2.74592	2.55166	2.46831	2.31262	2.3567	2.52486
FVEG_02019	n/a	W7LU59	Uncharacterized protein	NC_031680.1	2446633	2449080	-	2448	0.326713	2.09047	0.812323	0.367434	0.786175	1.09537	1.46562	1.99874	1.86926	2.01113	1.87338
FVEG_02020	n/a	W7LU54	Uncharacterized protein	NC_031680.1	2442033	2444897	-	2865	0.147595	5.70672	0.428992	0.512484	0.898453	14.7555	19.2065	17.185	20.3984	19.0378	18.9574
FVEG_02021	n/a	W7LKG1	Ribosomal RNA-processing protein 40	NC_031680.1	2441238	2442105	+	868	-0.166376	5.63745	0.528541	0.467221	0.863554	58.3525	56.2509	63.8861	55.0279	55.9154	53.6114
FVEG_02022	n/a	W7M270	Uncharacterized protein	NC_031680.1	2438880	2441153	-	2274	-0.289555	8.70501	1.18937	0.275457	0.700068	212.108	181.769	199.77	162.229	174.224	165.885
FVEG_02023	n/a	W7LHZ3	C2 NT-type domain-containing protein	NC_031680.1	2437104	2438814	+	1711	0.0662322	5.83752	0.0847658	0.77094	1	28.9447	31.2487	36.1631	38.5118	33.2148	32.6106
FVEG_02024	n/a	W7LU67	Uncharacterized protein	NC_031680.1	2425432	2426711	+	1280	-0.274516	-0.282792	0.292354	0.588716	0.939013	0.543122	0.457011	0.915831	0.578803	0.575428	0.42151
FVEG_02025	n/a	W7LU58	Uncharacterized protein	NC_031680.1	2421282	2423996	-	2715	-0.332168	5.00705	1.68987	0.193618	0.623368	13.7295	12.8845	12.0709	9.98418	11.6226	10.2508
FVEG_02026	n/a	W7M273	GFA domain-containing protein	NC_031680.1	2420389	2420919	-	531	-1.17163e-15	-3.60385	0	1	1	0	0	0	0	0	0
FVEG_02027	n/a	W7LKH0	EAF domain-containing protein	NC_031680.1	2418566	2421014	+	2449	-0.137271	5.55999	0.364227	0.546168	0.916402	20.1142	20.5899	18.6057	19.3256	18.346	18.1754
FVEG_02028	n/a	W7LHZ6	RING-type domain-containing protein	NC_031680.1	2408878	2413100	-	4223	-0.405013	6.08646	2.73081	0.0984296	0.459329	19.5194	16.484	17.814	13.0649	14.1367	14.8522
FVEG_02029	n/a	W7LU70	Uncharacterized protein	NC_031680.1	2403503	2407527	-	4025	0.123606	6.95339	0.308411	0.578657	0.934828	27.1087	30.5494	29.2005	34.8969	32.7173	30.4507
FVEG_02030	n/a	W7LKH5	Mediator complex subunit 12 (Mediator of RNA polymerase II transcription subunit 12)	NC_031680.1	2397382	2403345	+	5964	-0.087946	6.18149	0.16648	0.683259	0.984254	11.4179	13.3067	12.2378	12.5466	12.3239	11.1347
FVEG_02031	n/a	W7M277	Uncharacterized protein	NC_031680.1	2392874	2395121	+	2248	-0.0950801	4.80614	0.111177	0.738808	1	13.5923	12.3518	11.6084	10.5849	11.8815	14.1403
FVEG_02032	n/a	W7LI02	AGC/NDR/NDR-UNCLASSIFIED protein kinase	NC_031680.1	2387442	2390436	-	2995	0.70423	4.36156	6.22867	0.0125698	0.165491	4.55395	5.31261	5.36057	10.7387	8.6074	6.7254
FVEG_02033	n/a	W7LKI0	Nitrogen regulatory protein areA	NC_031680.1	2382286	2387683	+	5398	0.283069	8.07538	1.30777	0.252799	0.687961	42.1319	42.4805	48.2959	57.7575	58.1629	51.5412
FVEG_02034	n/a	W7LKI4	Uncharacterized protein	NC_031680.1	2376982	2377122	-	141	1.18734	1.40235	8.4633	0.00362383	0.0861572	7.04352	11.8931	14.0975	20.3994	34.9166	21.6834
FVEG_02035	n/a	W7M291	Uncharacterized protein	NC_031680.1	2375357	2376589	-	1233	1.0245	8.03596	4.83373	0.0279081	0.249038	55.3353	189.013	209.287	319.59	223.13	299.886
FVEG_02036	n/a	W7LU96	AGC/YANK protein kinase	NC_031680.1	2370335	2375188	+	4854	-0.147264	7.15127	0.431699	0.511156	0.898084	28.235	33.6073	28.8965	28.919	30.3481	25.5743
FVEG_02037	n/a	W7LU84	Uncharacterized protein	NC_031680.1	2366475	2367329	+	855	-0.482074	-1.57035	0.32326	0.569655	0.929811	0.232313	0.22806	0.536505	0.101943	0.544079	0.157758
FVEG_02038	n/a	W7LU99	Uncharacterized protein	NC_031680.1	2364411	2364833	-	423	-0.487285	6.76372	3.53324	0.0601501	0.365159	307.724	262.846	309.302	186.582	227.37	237.667
FVEG_02039	n/a	W7M298	RING-type domain-containing protein	NC_031680.1	2361786	2363146	+	1361	0.308155	3.76382	0.862342	0.353084	0.77382	8.36735	9.19797	8.16386	10.0546	8.85828	14.965
FVEG_02040	n/a	W7LU88	Epimerase domain-containing protein	NC_031680.1	2360108	2361404	-	1297	-0.283268	6.30858	0.765939	0.381476	0.793716	80.0941	55.5056	60.7922	43.6813	59.7774	63.2298
FVEG_02041	n/a	W7LUA3	Flavin mononucleotide kinase 1 (EC 2.7.1.26) (Riboflavin kinase)	NC_031680.1	2358653	2359830	-	1178	0.892618	5.90959	11.8934	0.000563331	0.0284037	27.4841	35.6546	43.18	69.9581	73.9773	58.0525
FVEG_02042	n/a	W7LKJ4	Zn(2)-C6 fungal-type domain-containing protein	NC_031680.1	2354618	2358805	+	4188	-0.0793564	5.56256	0.11542	0.734056	1	9.26422	13.3905	11.7319	11.7796	11.5427	10.0916
FVEG_02043	n/a	W7M2A7	Uncharacterized protein	NC_031680.1	2351773	2353288	-	1516	1.00115	-1.8164	1.4194	0.233503	0.678352	0.0218368	0.0771733	0.20172	0.229976	0.153426	0.148289
FVEG_02044	n/a	W7LI28	MFS domain-containing protein	NC_031680.1	2349025	2351299	+	2275	0.239424	-1.08884	0.189517	0.663319	0.974865	0.130963	0.102852	0.246439	0.210719	0.170399	0.177868
FVEG_02045	n/a	W7LU97	Methyltransf_25 domain-containing protein	NC_031680.1	2345371	2346759	-	1389	-0.163214	5.06317	0.075773	0.78311	1	30.6974	24.9319	13.9437	17.9467	12.2242	43.0513
FVEG_02046	n/a	W7LUB1	Glucan 1,3-beta-glucosidase	NC_031680.1	2342049	2344622	+	2574	-0.502966	3.35208	2.45422	0.11721	0.493122	5.81323	4.25738	3.50479	3.60631	3.238	2.91706
FVEG_02047	n/a	W7LKK5	2-oxoisovalerate dehydrogenase E1 component, beta subunit	NC_031680.1	2339685	2341257	-	1573	-1.67989	3.91715	24.7149	6.65e-07	0.0002165	7.74474	25.8087	10.7574	2.65971	5.69286	4.83053
FVEG_02048	n/a	W7M2B1	F-actin-capping protein subunit alpha	NC_031680.1	2337754	2339445	-	1692	0.234934	5.68334	0.697878	0.403498	0.811981	21.9132	34.0658	26.719	39.0473	27.0122	34.1991
FVEG_02049	n/a	W7LI34	Cytochrome-b5 reductase	NC_031680.1	2334924	2336405	-	1482	0.175564	8.52054	0.507365	0.476282	0.870368	217.413	263.883	205.798	288.713	274.891	238.306
FVEG_02050	n/a	W7LUA2	Transcription initiation factor IIE subunit beta	NC_031680.1	2332046	2334725	-	2680	-0.0472799	6.91211	0.0337736	0.854189	1	52.3126	40.0605	41.8774	43.4179	42.0347	48.4171
FVEG_02051	n/a	W7LUB5	DSBA domain-containing protein	NC_031680.1	2332251	2332947	+	697	-1.17163e-15	-3.60385	0	1	1	0	0	0	0	0	0
FVEG_02052	n/a	W7LKK9	Uncharacterized protein	NC_031680.1	2329279	2330690	+	1412	-0.334969	4.49254	1.62049	0.203024	0.635827	14.5594	18.2839	19.5642	13.5186	16.7197	12.7369
FVEG_02053	n/a	W7M2B6	Uncharacterized protein	NC_031680.1	2320629	2321207	+	579	-0.0239082	-0.551523	0.00173713	0.966755	1	0.571754	1.21238	1.40844	1.27956	1.1382	0.698877
FVEG_02054	n/a	W7LI38	Uncharacterized protein	NC_031680.1	2317119	2319731	+	2613	0.55232	3.74723	2.43853	0.118387	0.494492	2.49583	4.955	5.16897	6.87147	5.78592	5.69542
FVEG_02055	n/a	W7LKL3	Methionyl-tRNA synthetase (EC 6.1.1.10)	NC_031680.1	2313890	2316650	-	2761	-1.17163e-15	-3.60385	0	1	1	0	0	0	0	0	0
FVEG_02056	n/a	W7LUB9	Phosphatidyl-N-methylethanolamine N-methyltransferase (EC 2.1.1.71) (Phospholipid methyltransferase) (PLMT)	NC_031680.1	2312390	2316866	+	4477	-0.201381	5.54388	0.396543	0.52888	0.90864	11.2616	14.6516	7.34294	9.76351	8.79739	10.4143
FVEG_02057	n/a	W7M2C0	RXT2_N domain-containing protein	NC_031680.1	2309959	2312132	+	2174	-0.0974445	4.60462	0.148744	0.699738	0.991986	11.2683	10.2429	12.4724	10.5443	10.5919	11.7056
FVEG_02060	n/a	W7LUC1	Alpha-D-xyloside xylohydrolase	NC_031680.1	2303473	2305883	-	2411	1.87038	-1.919	5.57791	0.0181885	0.199339	0.0137306	0.0161751	0.0634193	0.0542271	0.048236	0.279725
FVEG_02061	n/a	W7LUC4	Uncharacterized protein	NC_031680.1	2299553	2300479	-	927	1.72436	-3.4868	1.16889	0.27963	0.700068	0	0	0	0	0	0.0485017
FVEG_02062	n/a	W7LI50	Beta-N-acetylhexosaminidase	NC_031680.1	2295602	2299538	+	3937	0.0291149	5.72978	0.0167722	0.896956	1	11.6711	16.6017	11.2759	14.18	15.1045	12.0597
FVEG_02064	n/a	W7LUC6	N-acetylglucosamine-6-phosphate deacetylase (EC 3.5.1.25)	NC_031680.1	2293589	2295738	-	2150	0.509346	4.02047	2.65308	0.10335	0.468714	5.52769	6.33041	6.04504	9.02015	12.1526	6.14817
FVEG_02065	n/a	W7LKM1	Acid phosphatase	NC_031680.1	2288753	2293260	-	4508	0.643463	5.95842	6.87607	0.00873572	0.139106	7.68131	13.158	11.4418	17.7203	17.4996	15.8281
FVEG_02066	n/a	W7M2D2	Glucosamine-6-phosphate isomerase (EC 3.5.99.6) (Glucosamine-6-phosphate deaminase)	NC_031680.1	2288124	2291006	+	2883	0.15817	1.19342	0.179655	0.67167	0.978864	0.597099	0.838672	0.707152	0.906982	0.806778	0.748572
FVEG_02067	n/a	W7LI59	Phosphotransferase (EC 2.7.1.-)	NC_031680.1	2285150	2288088	-	2939	-0.116665	5.95328	0.233052	0.62927	0.959488	19.464	28.3165	17.5154	20.389	21.0646	19.6427
FVEG_02068	n/a	W7LI63	Uncharacterized protein	NC_031680.1	2281815	2284965	-	3151	-1.17163e-15	-3.60385	0	1	1	0	0	0	0	0	0
FVEG_02069	n/a	W7LUE1	Nitrite reductase [NAD(P)H]	NC_031680.1	2275256	2281160	-	5905	0.82788	12.5527	3.42484	0.0642225	0.376098	334.74	1023.33	955.928	1532.93	1111.02	1232.73
FVEG_02070	n/a	W7LI67	MFS domain-containing protein	NC_031680.1	2275254	2276098	+	845	-1.17163e-15	-3.60385	0	1	1	0	0	0	0	0	0
FVEG_02071	n/a	W7LUE2	BHLH domain-containing protein	NC_031680.1	2270465	2273468	+	3004	-0.477498	8.03278	3.26267	0.0708736	0.392468	101.496	99.9881	96.4218	64.7904	79.4412	78.2329
FVEG_02072	n/a	W7LKP0	Uncharacterized protein	NC_031680.1	2265106	2269110	+	4005	-0.0351871	5.15787	0.0227384	0.880139	1	8.26581	9.82502	8.46285	9.91306	8.77914	8.16148
FVEG_02073	n/a	W7LI71	DNA helicase (EC 3.6.4.12)	NC_031680.1	2261630	2264841	-	3212	-0.396849	2.90367	1.34612	0.245958	0.680624	3.41146	2.74396	1.55506	2.65933	1.7138	1.58176
FVEG_02074	n/a	W7LUE7	DNA helicase II/ATP-dependent DNA helicase PcrA	NC_031680.1	2261280	2261552	-	273	-3.88686	-3.09413	5.79832	0.0160415	0.186209	0	0.285701	0.560088	0	0	0
FVEG_02075	n/a	W7LUE9	FAD-binding PCMH-type domain-containing protein	NC_031680.1	2258802	2260724	+	1923	0.315456	-1.98656	0.151557	0.697052	0.990845	0.0516452	0.162239	0.0265044	0.135977	0.0806358	0.0701421
FVEG_02076	n/a	W7LKP3	Uncharacterized protein	NC_031680.1	2254788	2256327	-	1540	0.302305	-1.36718	0.267646	0.604915	0.948056	0.171972	0.202588	0.132384	0.254691	0.327243	0.0875865
FVEG_02077	n/a	W7M2E9	GMC_OxRdtase_N domain-containing protein	NC_031680.1	2251359	2253499	+	2141	1.21572	4.31343	5.37431	0.0204354	0.212117	4.03563	8.0328	2.11871	29.2708	9.36097	3.63301
FVEG_02078	n/a	W7LI75	Uncharacterized protein	NC_031680.1	2248210	2249637	-	1428	0.228573	2.76594	0.486028	0.485705	0.877605	5.98107	4.58803	1.78459	8.91141	4.72355	2.07803
FVEG_02079	n/a	W7LUF1	NADPH--cytochrome P450 reductase (EC 1.6.2.4)	NC_031680.1	2244289	2246629	+	2341	-0.964494	1.95149	2.68829	0.101088	0.465235	3.28076	1.76583	1.241	0.707415	1.07636	1.36362
FVEG_02080	n/a	W7LUF4	Myo-inositol 2-dehydrogenase	NC_031680.1	2241841	2242967	+	1127	-0.478801	-1.63418	0.479768	0.488527	0.879814	0.0881221	0.415243	0.271347	0.193347	0.206383	0.119683
FVEG_02081	n/a	W7LKP7	MFS domain-containing protein	NC_031680.1	2238726	2240387	+	1662	0.290622	0.286309	0.409874	0.522034	0.902818	0.338615	0.774333	0.766666	0.734208	0.629767	0.919782
FVEG_02082	n/a	W7M2G1	Zn(2)-C6 fungal-type domain-containing protein	NC_031680.1	2235113	2237980	-	2868	0.158768	4.4989	0.285399	0.593184	0.942217	4.73252	8.58015	9.16997	8.67659	8.58305	7.76002
FVEG_02083	n/a	W7LUF6	Beta-fructofuranosidase	NC_031680.1	2232324	2234934	-	2611	-0.41217	5.07882	2.71162	0.0996198	0.462488	14.9611	14.8764	13.4496	10.6489	12.9169	10.263
FVEG_02084	n/a	W7LKQ0	Uncharacterized protein	NC_031680.1	2226744	2227142	-	399	0.36873	2.11847	1.08743	0.297041	0.713722	6.80344	11.5333	9.58045	12.1239	12.0475	12.3953
FVEG_02085	n/a	W7M2G6	Ribosomal_S7 domain-containing protein	NC_031680.1	2224090	2225579	-	1490	-0.0493344	8.37917	0.0355801	0.850385	1	235.576	208.104	224.67	212.872	233.01	222.754
FVEG_02086	n/a	W7LI81	Usp domain-containing protein	NC_031680.1	2219667	2223481	-	3815	0.249959	5.87787	0.819652	0.365282	0.785076	10.2654	14.8224	16.8468	20.3223	15.5367	15.2149
FVEG_02087	n/a	W7LKQ4	HET domain-containing protein	NC_031680.1	2216868	2219302	-	2435	-0.059272	5.34451	0.0570872	0.81116	1	15.0772	20.2599	15.0078	15.7677	16.2545	17.6151
FVEG_02088	n/a	W7M2H0	Uncharacterized protein	NC_031680.1	2213082	2216138	-	3057	0.168234	3.64014	0.337878	0.561057	0.926241	3.33536	3.89089	4.03476	4.98959	3.90573	4.23578
FVEG_02089	n/a	W7LI96	Polyadenylate-binding protein (PABP)	NC_031680.1	2209667	2213113	+	3447	-0.337306	8.80339	1.58091	0.20863	0.644733	144.817	134.09	145.851	116.847	131.783	101.479
FVEG_02090	n/a	W7LKR2	Ubiquitin-protein ligase E3 C	NC_031680.1	2203955	2208229	-	4275	-0.110849	5.60349	0.211236	0.6458	0.967665	12.8624	10.2444	11.5527	11.1016	10.1017	11.9896
FVEG_02091	n/a	W7M2H3	Uncharacterized protein	NC_031680.1	2202312	2204143	+	1832	0.27205	3.20458	0.424527	0.514687	0.899763	2.81895	6.53518	4.36789	6.85108	4.50714	5.12929
FVEG_02092	n/a	W7LIA1	Electron transfer flavoprotein-ubiquinone oxidoreductase (ETF-QO) (EC 1.5.5.1)	NC_031680.1	2197084	2200129	-	3046	0.206429	5.10417	0.557862	0.455123	0.855505	7.73816	9.94801	13.5201	14.379	9.73596	12.7237
FVEG_02093	n/a	W7LUH3	Uncharacterized protein	NC_031680.1	2194235	2194476	-	242	0.903148	-3.28183	0.371017	0.542451	0.914698	0.136796	0	0	0.180085	0	0.18579
FVEG_02094	n/a	W7LKR6	TATA-box-binding protein	NC_031680.1	2192416	2193351	-	936	-0.139264	7.65172	0.346245	0.556247	0.923145	209.45	220.698	233.494	207.519	219.589	197.137
FVEG_02095	n/a	W7M2H8	DAO domain-containing protein	NC_031680.1	2190032	2191453	-	1422	0.261166	7.14876	0.916226	0.338468	0.758955	96.2407	65.8746	107.635	111.832	110.654	105.858
FVEG_02096	n/a	W7LIA7	Phosphoribosylglycinamide formyltransferase	NC_031680.1	2188566	2189748	+	1183	0.184874	6.83647	0.536182	0.464019	0.861249	79.4173	79.8096	108.7	113.98	106.696	92.3926
FVEG_02097	n/a	W7LUH5	CID domain-containing protein	NC_031680.1	2185125	2188032	-	2908	-0.00345404	5.32664	0.000228615	0.987936	1	13.0688	13.29	14.2844	14.2521	13.424	14.317
FVEG_02098	n/a	W7LUH6	Copper-fist domain-containing protein	NC_031680.1	2181816	2184893	-	3078	0.0748809	6.45089	0.115986	0.73343	1	21.8438	31.4723	28.9282	28.3457	30.7304	29.6673
FVEG_02099	n/a	W7LKS0	Uncharacterized protein	NC_031680.1	2180524	2181618	-	1095	-0.434865	3.59305	2.19652	0.138322	0.526482	13.8465	10.542	12.614	10.3877	8.92141	8.95116
FVEG_02100	EFM7	W7M2I2	Protein N-terminal and lysine N-methyltransferase EFM7 (EC 2.1.1.-) (Elongation factor methyltransferase 7)	NC_031680.1	2179290	2180096	-	807	-0.418773	5.74911	3.17865	0.0746065	0.402331	82.6588	71.1826	69.9783	59.2414	58.3647	55.4353
FVEG_02101	n/a	W7LIB3	Uncharacterized protein	NC_031680.1	2175833	2179080	-	3248	-0.0809611	5.14406	0.104278	0.746755	1	10.7732	14.5283	7.9559	11.7941	11.1475	8.92854
FVEG_02102	n/a	W7M2I7	Uncharacterized protein	NC_031680.1	2174052	2176691	+	2640	-0.580186	-2.42861	0.48186	0.487581	0.878984	0.0250792	0.0443162	0.0772242	0.0165078	0.0440519	0.0340614
FVEG_02103	n/a	W7LIB8	Uncharacterized protein	NC_031680.1	2168244	2171791	-	3548	1.15835	2.57337	4.07507	0.0435204	0.314064	0.447863	1.26404	1.43653	3.34101	1.89021	1.72342
FVEG_02104	n/a	W7LUI7	Enoyl-[acyl-carrier protein] reductase I	NC_031680.1	2166274	2167715	-	1442	0.378276	2.68519	1.07199	0.300497	0.717161	3.46657	2.59628	5.54922	5.34934	4.59704	4.98875
FVEG_02105	n/a	W7LUI0	F-box domain-containing protein	NC_031680.1	2164091	2166445	+	2355	-0.151837	4.27346	0.337009	0.561561	0.926735	7.88605	8.41236	9.08983	8.08691	8.34573	7.23578
FVEG_02106	n/a	W7M2I9	Uncharacterized protein	NC_031680.1	2159979	2161007	-	1029	-1.75738	-2.03897	3.85225	0.0496793	0.335377	0.450402	0.151597	0.0495316	0.169409	0	0.043694
FVEG_02107	n/a	W7LIC3	Mediator of RNA polymerase II transcription subunit 13 (Mediator complex subunit 13)	NC_031680.1	2154461	2159718	+	5258	0.11417	5.15976	0.236019	0.627096	0.958531	5.73569	7.17959	6.32011	7.89057	7.36533	6.31063
FVEG_02109	n/a	W7LKT6	Uncharacterized protein	NC_031680.1	2151211	2151979	+	769	-0.309904	4.65757	1.39102	0.238233	0.678352	35.9458	38.0347	31.5484	30.7727	37.707	21.6328
FVEG_02110	n/a	W7M2J4	Uncharacterized protein	NC_031680.1	2145431	2149028	-	3598	0.455479	-0.550155	0.817059	0.366041	0.785512	0.11041	0.173422	0.127491	0.266473	0.215484	0.112465
FVEG_02111	n/a	W7LIC8	50S ribosomal protein L33	NC_031680.1	2144486	2145265	+	780	0.170765	6.79085	0.590261	0.442318	0.843614	120.195	148.443	124.675	159.236	170.47	129.926
FVEG_02112	n/a	W7LID6	Alanine transaminase	NC_031680.1	2139736	2144124	-	4389	0.792916	6.6963	6.65361	0.00989549	0.146039	11.1631	20.632	20.3338	36.044	27.5484	27.4745
FVEG_02113	n/a	W7LUI8	26S proteasome regulatory subunit N7	NC_031680.1	2137458	2139557	+	2100	-0.06344	-0.111834	0.0180415	0.893151	1	0.362574	0.557118	0.291246	0.332042	0.406116	0.449611
FVEG_02114	n/a	W7LKV4	mRNA cap guanine-N7 methyltransferase (EC 2.1.1.56)	NC_031680.1	2132624	2139401	-	6778	-3.03892	-3.28702	3.37444	0.066215	0.381177	0.00976824	0.00575365	0	0	0	0
FVEG_02115	n/a	W7M2P2	Mitochondrial Rho GTPase (EC 3.6.5.-)	NC_031680.1	2132527	2137113	+	4587	-1.17163e-15	-3.60385	0	1	1	0	0	0	0	0	0
FVEG_02116	n/a	W7LUQ9	Uncharacterized protein	NC_031680.1	2128785	2130137	-	1353	-1.17163e-15	-3.60385	0	1	1	0	0	0	0	0	0
FVEG_02117	n/a	W7LUM7	Arrestin_C domain-containing protein	NC_031680.1	2120741	2124961	-	4221	0.0822917	9.44737	0.0885888	0.765979	1	156.205	153.683	161.163	149.584	168.701	202.17
FVEG_02118	n/a	W7M2R3	PH domain-containing protein	NC_031680.1	2117243	2120687	-	3445	-0.0568584	5.36563	0.0565117	0.812097	1	12.4635	12.5541	10.8298	12.3973	11.1177	12.1636
FVEG_02119	n/a	W7LII4	Clr5 domain-containing protein	NC_031680.1	2114616	2115999	-	1384	-0.208322	3.12685	0.455935	0.49953	0.889435	5.95595	7.24172	6.59196	6.54967	5.79804	5.39273
FVEG_02120	n/a	W7LUR4	DNA-(apurinic or apyrimidinic site) lyase (EC 4.2.99.18)	NC_031680.1	2110716	2112675	-	1960	-0.730998	2.29612	2.88154	0.0896003	0.436321	4.2563	2.82538	1.97631	1.8455	1.56249	2.0416
FVEG_02121	n/a	W7LKZ4	3,4-dihydroxy-2-butanone 4-phosphate synthase (DHBP synthase) (EC 4.1.99.12)	NC_031680.1	2109486	2111142	+	1657	0.265624	6.11283	0.943489	0.331382	0.750568	35.1224	30.549	46.5386	41.266	52.7559	44.4455
FVEG_02122	COQ3	W7LII7	Ubiquinone biosynthesis O-methyltransferase, mitochondrial (3-demethylubiquinol 3-O-methyltransferase) (EC 2.1.1.64) (Polyprenyldihydroxybenzoate methyltransferase) (EC 2.1.1.114)	NC_031680.1	2107666	2109525	-	1860	-0.134211	6.82121	0.25029	0.616871	0.953977	67.4194	54.3669	64.9705	51.0782	63.6924	61.4952
FVEG_02123	n/a	W7LUR7	Carboxypeptidase (EC 3.4.16.-)	NC_031680.1	2104181	2106902	-	2722	-0.346493	5.49498	1.24966	0.263618	0.689408	21.5021	18.5679	14.3055	13.1446	13.7289	17.1784
FVEG_02124	n/a	W7LUN4	SP-RING-type domain-containing protein	NC_031680.1	2101487	2104350	+	2864	-0.205358	4.63301	0.636521	0.424974	0.830342	8.95811	9.64062	8.6133	8.15612	7.44452	8.90117
FVEG_02125	n/a	W7LKZ8	PAS domain-containing protein	NC_031680.1	2098793	2102378	-	3586	0.250092	6.1927	1.14402	0.284804	0.70097	13.5243	19.8145	21.4617	17.9985	19.6747	30.3795
FVEG_02126	n/a	W7LIJ1	Atx10homo_assoc domain-containing protein	NC_031680.1	2093957	2097526	+	3570	-0.330119	6.24894	2.14126	0.143384	0.53375	24.629	22.9948	21.9862	20.0446	20.7076	16.788
FVEG_02127	n/a	W7LUN7	S-methyl-5'-thioadenosine phosphorylase (EC 2.4.2.28) (5'-methylthioadenosine phosphorylase) (MTA phosphorylase) (MTAP) (MTAPase)	NC_031680.1	2091141	2093349	-	2209	0.269168	7.42707	1.38813	0.238722	0.678352	66.8235	70.4051	70.9029	91.4223	82.3397	86.2382
FVEG_02128	n/a	W7M2S6	Methyltransf_33 domain-containing protein	NC_031680.1	2082261	2086425	-	4165	-0.234497	0.309522	0.235998	0.627112	0.958531	0.270241	0.25281	0.354879	0.20927	0.372299	0.205105
FVEG_02129	n/a	W7LIL1	Uncharacterized protein	NC_031680.1	2078590	2085200	+	6611	0.0857668	5.94707	0.131977	0.716391	1	7.351	11.0016	8.50366	10.9297	9.92743	8.42638
FVEG_02130	n/a	W7LUW2	Uncharacterized protein	NC_031680.1	2076602	2077667	-	1066	0.198785	5.75697	0.701728	0.402204	0.811181	42.6074	57.7657	39.1583	65.4116	54.0392	45.8468
FVEG_02131	n/a	W7LUS8	DAO domain-containing protein	NC_031680.1	2071795	2073285	-	1491	-0.470108	5.30043	1.90496	0.167525	0.577395	16.3858	50.8991	28.0307	21.7756	21.6578	20.7466
FVEG_02132	n/a	W7LIM7	Sulfite reductase (NADPH) flavoprotein alpha-component	NC_031680.1	2063122	2068196	+	5075	0.418034	8.05431	2.7034	0.100134	0.463552	38.9101	49.5258	43.8174	71.7725	55.9219	55.8049
FVEG_02133	n/a	W7LUW7	Uncharacterized protein	NC_031680.1	2058951	2061096	-	2146	-0.181994	2.32667	0.299641	0.584107	0.937127	2.15966	2.45329	2.61252	2.3557	2.13157	2.09511
FVEG_02134	n/a	W7LL40	Uncharacterized protein	NC_031680.1	2057020	2057833	-	814	-1.17163e-15	-3.60385	0	1	1	0	0	0	0	0	0
FVEG_02135	n/a	W7LUT1	Amino acid transporter	NC_031680.1	2053638	2058329	+	4692	-0.462581	3.68928	2.73136	0.0983956	0.459329	3.15382	3.12518	3.0307	2.60071	2.21424	2.20398
FVEG_02137	n/a	W7LIN1	Uncharacterized protein	NC_031680.1	2046722	2050852	-	4131	-0.346606	5.06568	1.7467	0.186292	0.610943	10.0812	7.16525	9.43851	7.08934	6.86915	7.57514
FVEG_02138	n/a	W7LUT4	Cyclin N-terminal domain-containing protein	NC_031680.1	2041566	2045558	+	3993	0.324123	6.19069	1.72112	0.189548	0.6169	13.9614	13.1654	21.4058	22.6907	18.8634	20.0315
FVEG_02139	n/a	W7LL44	CMGC/CDK/CDC2 protein kinase	NC_031680.1	2032990	2035597	+	2608	0.357331	5.24741	1.9094	0.16703	0.576972	10.1167	13.8767	13.7778	19.5009	15.5033	14.964
FVEG_02140	n/a	W7LIN5	UPF0029 domain-containing protein	NC_031680.1	2029304	2031485	+	2182	-0.0574749	4.04474	0.0427935	0.836115	1	6.63001	8.45379	7.59147	7.72944	6.62676	8.20097
FVEG_02141	n/a	W7LUX3	Uncharacterized protein	NC_031680.1	2027655	2029200	-	1546	-0.149632	5.84434	0.355808	0.550844	0.920386	42.2051	35.1135	37.3853	33.7706	38.6654	34.5497
FVEG_02142	n/a	W7LUT8	Uncharacterized protein	NC_031680.1	2025496	2027895	+	2400	-0.286777	6.86936	1.33041	0.248732	0.68415	55.6019	49.4628	51.9873	42.491	50.4438	40.8584
FVEG_02143	n/a	W7LL47	Phenazine biosynthesis protein	NC_031680.1	2021289	2022667	-	1379	-0.373492	5.21003	2.01438	0.155814	0.557101	32.2883	29.0719	27.4244	21.5532	24.3164	25.1052
FVEG_02144	n/a	W7M2W1	Uncharacterized protein	NC_031680.1	2013894	2021626	+	7733	0.0494311	7.46598	0.045912	0.830336	1	21.6487	23.2638	21.1372	25.3379	25.3007	20.4601
FVEG_02145	n/a	W7LIN7	Uncharacterized protein	NC_031680.1	2009204	2013746	-	4543	-0.148742	5.25494	0.421054	0.516412	0.900651	9.07224	8.4984	8.29085	9.66963	7.52615	7.16527
FVEG_02146	n/a	W7LL49	Uncharacterized protein	NC_031680.1	2006960	2008911	-	1952	-0.1189	4.44635	0.197632	0.656639	0.972309	10.0399	11.5277	12.4026	10.1137	8.9169	13.82
FVEG_02147	n/a	W7LIP0	Uncharacterized protein	NC_031680.1	2003148	2006668	-	3521	-0.134746	7.09492	0.360627	0.548158	0.918207	37.7492	43.3843	38.6928	39.3722	37.4225	36.1374
FVEG_02148	n/a	W7LUU7	Nuclear transport factor 2	NC_031680.1	2001368	2002778	-	1411	0.161572	7.29792	0.465378	0.495121	0.885651	97.0848	90.1299	124.693	121.136	115.693	121.15
FVEG_02149	n/a	W7LL53	60S ribosomal protein L8	NC_031680.1	1999669	2001257	+	1589	0.063463	11.3419	0.0534978	0.817085	1	1535.58	1478.79	1691.53	1782.14	1778.37	1537.93
FVEG_02150	NCS6(CTU1)	W7LIP4	Cytoplasmic tRNA 2-thiolation protein 1 (EC 2.7.7.-) (Cytoplasmic tRNA adenylyltransferase 1)	NC_031680.1	1997913	1999525	-	1613	-0.15841	5.89531	0.437407	0.508377	0.895571	41.0267	34.3078	38.9922	35.8532	37.3958	32.7522
FVEG_02151	n/a	W7LUY6	NADH dehydrogenase [ubiquinone] 1 alpha subcomplex subunit 1	NC_031680.1	1997283	1998327	+	1045	0.111816	6.09183	0.266779	0.605501	0.948056	54.7413	60.7925	69.6969	66.7261	65.0299	74.9925
FVEG_02152	n/a	W7LL56	Histone acetyltransferase (EC 2.3.1.48)	NC_031680.1	1992839	1996896	-	4058	-0.0663917	5.29413	0.0804697	0.776662	1	8.90837	9.84085	10.3242	10.2883	8.20594	10.3816
FVEG_02153	n/a	W7M2X2	Uncharacterized protein	NC_031680.1	1991598	1992776	+	1179	-3.08747	-3.28254	3.48137	0.0620633	0.370531	0.056157	0	0.0432298	0	0	0
FVEG_02154	n/a	W7LIP5	Zn(2)-C6 fungal-type domain-containing protein	NC_031680.1	1989265	1990987	-	1723	0.0354708	1.53487	0.00776304	0.929791	1	1.11437	1.94652	1.77486	1.99818	1.52993	1.51349
FVEG_02155	n/a	W7LUY9	Cupin_2 domain-containing protein	NC_031680.1	1988703	1989206	+	504	1.26256	-1.03328	4.39629	0.0360173	0.28314	0.656836	0.232132	0.505635	1.03763	0.999908	1.42734
FVEG_02156	n/a	W7LUV5	SET domain-containing protein	NC_031680.1	1985521	1986447	+	927	0.256147	2.84659	0.654836	0.418389	0.825725	6.32093	7.02557	7.25757	8.13314	7.98731	9.40933
FVEG_02159	n/a	W7LIP9	Uncharacterized protein	NC_031680.1	1976535	1977919	-	1385	0.000851373	4.44067	1.15e-05	0.997293	1	13.194	17.0916	15.9712	16.2679	16.094	15.3225
[truncated: 14,287 more rows]

## Sheet: 2hConVs2827_Final
Geneid	Gene_Name	Uniprot_Entry	Uniprot_Protein_Names	Chr	Start	End	Strand	Length	logFC	logCPM	LR	PValue	FDR	Con_A	Con_B	Con_C	2827_A	2827_B	2827_C
atp6	n/a	H6D5G8	ATP synthase subunit a	NC_016687.1	46077	46877	+	801	-1.4213	-2.40363	1.23799	0.265859	0.924334	0.206645	0	0.318152	0.307966	0	0.0421177
atp8	n/a	H6D5G7	A6L (ATP synthase protein 8) (F-ATPase subunit 8)	NC_016687.1	45410	45556	+	147	2.7952	-3.2113	2.46956	0.11607	0.812691	0	0	0	0	0.637895	0
atp9	n/a	H6D5F5	ATP synthase subunit 9, mitochondrial	NC_016687.1	24640	24864	+	225	-0.613833	-2.7493	0.241043	0.623454	1	0.294263	0.173325	0.453049	1.09636	0	0.149939
cob	n/a	H6D5F9	Cytochrome b	NC_016687.1	31689	32861	+	1173	-1.16516	-1.71894	1.00199	0.31683	0.946967	0.282221	0.265973	0.130353	0.630896	0	0.0575214
cox1	n/a	H6D5G0	Cytochrome c oxidase subunit 1 (EC 7.1.1.9)	NC_016687.1	34670	39066	+	4397	-1.99832	0.843573	8.14028	0.00432926	0.351835	0.813121	0.434595	0.347746	0.617122	0.0639781	0.053708
cox1-i1	n/a	H6D5G1	LAGLIDADG intron encoded protein (Fragment)	NC_016687.1	35387	36322	+	936	-2.06303e-15	-3.44252	0	1	1	0	0	0	0	0	0
cox1-i2	n/a	H6D5G2	GIY-YIG intron encoded protein (Fragment)	NC_016687.1	37234	38523	+	1290	-2.06303e-15	-3.44252	0	1	1	0	0	0	0	0	0
cox2	n/a	H6D5F6	Cytochrome c oxidase subunit 2	NC_016687.1	25637	26386	+	750	-0.791479	-2.39978	0.467754	0.494022	1	0.176558	0.103995	0.203872	0.328907	0.125027	0
cox3	n/a	H6D5G9	Cytochrome c oxidase subunit 3	NC_016687.1	50201	51010	+	810	-1.55711	-2.14044	0.81466	0.366746	0.955805	0.286089	0	0.440464	0.609087	0	0
FVEG_00001	n/a	W7LT83	Uncharacterized protein	NC_031675.1	6214377	6214927	+	551	2.39078	-2.64313	3.05864	0.0803089	0.773919	0	0	0.0925008	0	0.340365	0.24491
FVEG_00002	n/a	W7L854	Abhydrolase_3 domain-containing protein	NC_031675.1	6213427	6213654	-	228	0.538523	-1.37917	0.443803	0.505293	1	0.145195	0.684179	1.78835	0	0.822549	3.55119
FVEG_00003	n/a	W7LK03	Uncharacterized protein	NC_031675.1	6211086	6211563	-	478	2.88207	-3.05872	2.72224	0.0989593	0.788206	0	0	0	0	0	0.282312
FVEG_00004	n/a	W7LAU0	Alpha-galactosidase (EC 3.2.1.22)	NC_031675.1	6206536	6209074	-	2539	1.45847	-0.484341	4.69786	0.0302003	0.652193	0.0260768	0.0767984	0.260962	0.0971565	0.221593	0.744086
FVEG_00005	n/a	W7L858	Zn(2)-C6 fungal-type domain-containing protein	NC_031675.1	6204588	6207553	+	2966	1.68314	0.7794	10.0466	0.0015263	0.215197	0.16742	0.157781	0.429602	0.748525	0.410997	1.54691
FVEG_00006	n/a	W7LK07	MFS domain-containing protein	NC_031675.1	6202574	6204208	-	1635	-1.22694	-3.12302	0.577706	0.447213	0.997304	0	0.0238521	0.0311731	0	0	0.0206338
FVEG_00007	n/a	W7LJP2	Uncharacterized protein	NC_031675.1	6200833	6202365	+	1533	0.995683	0.571187	2.06925	0.150296	0.855375	0.323919	0.61054	0.964169	2.25279	0.917521	1.05632
FVEG_00008	n/a	W7LAU3	Uncharacterized protein	NC_031675.1	6196670	6198027	-	1358	2.0534	-3.32252	1.3784	0.240373	0.905347	0	0	0	0	0.0345253	0
FVEG_00009	n/a	W7LT90	Fe2OG dioxygenase domain-containing protein	NC_031675.1	6195008	6196390	+	1383	-1.16035	-3.22528	0.513657	0.47356	1	0.0478735	0	0	0	0	0
FVEG_00010	n/a	W7L861	TdcF protein	NC_031675.1	6193917	6194381	-	465	0.766869	-2.93594	0.295295	0.586847	1	0.0711926	0	0.109609	0	0.201657	0.0725512
FVEG_00011	n/a	W7LK10	C2H2-type domain-containing protein	NC_031675.1	6191546	6193525	+	1980	0.502433	1.63172	1.18404	0.276534	0.928452	0.986449	1.47721	1.23559	1.86879	1.77596	1.94239
FVEG_00012	n/a	W7LJQ3	MFS domain-containing protein	NC_031675.1	6189394	6190947	+	1554	0.0855753	-1.23529	0.00680414	0.934259	1	0.0639084	0.401526	0.196788	0.476217	0.0905122	0.238803
FVEG_00013	n/a	W7LAU8	2,4-dihydroxyhept-2-ene-1,7-dioic acid aldolase	NC_031675.1	6187916	6188725	-	810	-2.06303e-15	-3.44252	0	1	1	0	0	0	0	0	0
FVEG_00014	n/a	W7LT93	Uncharacterized protein	NC_031675.1	6185923	6186744	-	822	-2.06303e-15	-3.44252	0	1	1	0	0	0	0	0	0
FVEG_00015	n/a	W7LJQ7	DUF2236 domain-containing protein	NC_031675.1	6178853	6182685	+	3833	-2.06303e-15	-3.44252	0	1	1	0	0	0	0	0	0
FVEG_00016	n/a	W7L863	Terpene cyclase (EC 4.2.3.-)	NC_031675.1	6178685	6182719	-	4035	0.13778	-1.91944	0.014025	0.905729	1	0.00820435	0.01933	0.113683	0.12227	0.0116197	0.0501655
FVEG_00017	n/a	W7LAV8	Fungal_trans domain-containing protein	NC_031675.1	6175602	6178478	-	2877	0.307093	6.12574	0.915704	0.338605	0.953144	26.891	15.7782	20.3376	27.7805	20.9411	34.0881
FVEG_00018	n/a	W7LK19	Uncharacterized protein	NC_031675.1	6175290	6176524	+	1235	1.75695	-1.68304	3.10395	0.0781024	0.769483	0.187637	0.0947325	0	0.199741	0.341674	0.245852
FVEG_00019	n/a	W7LJR6	Uncharacterized protein	NC_031675.1	6173392	6174718	-	1327	0.977326	-0.925911	1.81817	0.177532	0.881044	0.0748407	0.205718	0.422493	0.55768	0.38865	0.50846
FVEG_00020	n/a	W7LTA6	Cupin_2 domain-containing protein	NC_031675.1	6170339	6171043	-	705	-0.430211	-2.44725	0.150679	0.697887	1	0	0.0553166	0.361475	0	0.066504	0.239265
FVEG_00021	n/a	W7L876	Uncharacterized protein	NC_031675.1	6168398	6169849	-	1452	0.437842	-2.40422	0.180774	0.670709	1	0.0227993	0.0268583	0.105306	0	0.0645803	0.139406
FVEG_00022	n/a	W7LJS1	Alcohol dehydrogenase	NC_031675.1	6166696	6167939	+	1244	-1.74278	-0.0884216	1.46365	0.226351	0.898811	1.43701	0.156745	1.18816	0.198296	0.678405	0.0813577
FVEG_00023	n/a	W7LAX0	Uncharacterized protein	NC_031675.1	6164305	6166212	-	1908	-3.88629	0.491129	3.25388	0.0712546	0.751227	1.28393	0.204393	1.57605	0	0.663471	0.0176815
FVEG_00024	n/a	W7LTB0	Uncharacterized protein	NC_031675.1	6163288	6164391	+	1104	-0.937028	-0.247871	0.872132	0.350366	0.953144	0.209902	0.777139	1.43117	0.223442	1.10418	0.18335
FVEG_00025	n/a	W7L883	NAD(P)-bd_dom domain-containing protein	NC_031675.1	6161617	6162761	+	1145	-2.40545	-3.32042	1.68546	0.1942	0.882272	0	0	0.0445135	0	0	0
FVEG_00026	n/a	W7LJS8	Uncharacterized protein	NC_031675.1	6158807	6159909	-	1103	-0.42856	2.44309	0.166234	0.68348	1	6.84301	1.66176	4.62085	2.0128	11.1794	1.7434
FVEG_00027	n/a	W7LAX5	Subtilisin	NC_031675.1	6156226	6157667	-	1442	0.65916	-3.23086	0.141086	0.707203	1	0.0229574	0	0	0	0	0.0233955
FVEG_00028	n/a	W7LTB5	MFS domain-containing protein	NC_031675.1	6153712	6155910	+	2199	-0.207471	-2.95765	0.010783	0.917295	1	0.0602175	0	0	0	0	0.0153417
FVEG_00029	n/a	W7L888	Uncharacterized protein	NC_031675.1	6150161	6153178	+	3018	-0.438252	-1.91915	0.0942445	0.758849	1	0.0438761	0.116297	0.033776	0.245209	0	0.0335351
FVEG_00031	n/a	W7LAY0	Sacchrp_dh_NADP domain-containing protein	NC_031675.1	6143983	6145278	+	1296	0.633467	-0.70322	0.872475	0.350271	0.953144	0.357611	0.210639	0.314617	0.38068	0.253239	0.885058
FVEG_00032	n/a	W7LTB9	Uncharacterized protein	NC_031675.1	6142053	6142823	+	771	-2.06303e-15	-3.44252	0	1	1	0	0	0	0	0	0
FVEG_00033	n/a	W7L892	Uncharacterized protein	NC_031675.1	6140576	6141952	-	1377	-2.06303e-15	-3.44252	0	1	1	0	0	0	0	0	0
FVEG_00034	n/a	W7LK41	Uncharacterized protein	NC_031675.1	6139351	6140393	+	1043	-1.65822	-1.54261	4.15023	0.0416288	0.688262	0.126959	0.486076	0.390934	0	0.134857	0.161727
FVEG_00035	n/a	W7LAY3	G domain-containing protein	NC_031675.1	6135478	6137221	+	1744	1.56064	0.878888	3.5311	0.060228	0.742681	0.18982	0.849732	0.55527	1.98023	0.645211	2.32131
FVEG_00036	n/a	W7L899	G domain-containing protein	NC_031675.1	6132508	6134958	-	2451	0.904146	1.94184	1.60133	0.205715	0.882495	0.661821	2.05254	0.686227	3.11999	1.14774	2.00959
FVEG_00037	n/a	W7LK46	Triacylglycerol lipase	NC_031675.1	6130929	6132185	+	1257	1.42843	3.30155	4.73445	0.0295643	0.647328	1.97521	5.3673	4.90622	14.7184	4.88622	16.9084
FVEG_00039	n/a	W7LTC9	Uncharacterized protein	NC_031675.1	6125477	6126898	-	1422	0.529709	4.90228	2.16123	0.141531	0.842526	15.1089	19.6088	15.1255	28.2763	20.0466	29.0626
FVEG_00040	n/a	W7L8A3	NmrA domain-containing protein	NC_031675.1	6123671	6124717	-	1047	0.869153	-0.314016	1.64928	0.199057	0.882495	0.221329	0.260733	1.11964	0.942428	0.626929	1.15999
FVEG_00041	n/a	W7LJU6	MFS domain-containing protein	NC_031675.1	6119508	6121227	-	1720	3.41519	-2.96658	4.1014	0.0428478	0.690428	0	0	0	0	0.0272589	0.0784565
FVEG_00042	n/a	W7LAZ5	Uncharacterized protein	NC_031675.1	6117023	6119014	-	1992	1.55112	-3.33538	0.85595	0.354874	0.953144	0	0	0	0	0	0.0169359
FVEG_00043	n/a	W7LTD4	DUF1989 domain-containing protein	NC_031675.1	6116309	6117044	+	736	0.21614	-0.677729	0.0684341	0.793631	1	0.494769	0.582854	0.62325	0	1.52887	0.733398
FVEG_00044	n/a	W7LK65	Endo-1,3(4)-beta-glucanase (EC 3.2.1.6)	NC_031675.1	6112333	6114617	+	2285	0.65916	-3.23086	0.141086	0.707203	1	0.0144878	0	0	0	0	0.0147643
FVEG_00045	n/a	W7LJV0	Peptidase A1 domain-containing protein	NC_031675.1	6110321	6111538	+	1218	-2.06303e-15	-3.44252	0	1	1	0	0	0	0	0	0
FVEG_00047	n/a	W7LTD9	Uncharacterized protein	NC_031675.1	6103453	6106334	-	2882	-2.06303e-15	-3.44252	0	1	1	0	0	0	0	0	0
FVEG_00048	n/a	W7L8B4	Uncharacterized protein	NC_031675.1	6102132	6103200	+	1069	-2.06303e-15	-3.44252	0	1	1	0	0	0	0	0	0
FVEG_00051	n/a	W7LJV5	Uncharacterized protein	NC_031675.1	6095401	6096564	-	1164	-2.71298	-0.672345	4.55564	0.0328104	0.666586	0.85321	0.402044	0.788164	0	0.362515	0.0289831
FVEG_00052	n/a	W7LB06	Uncharacterized protein	NC_031675.1	6093452	6093913	+	462	-0.480808	-2.1562	0.204648	0.650995	1	0.214965	0.253235	0.441281	0	0.507417	0.146045
FVEG_00053	n/a	W7LTE5	Uncharacterized protein	NC_031675.1	6089884	6092400	-	2517	0.564303	-0.876153	0.703433	0.401633	0.97251	0.0920667	0.247903	0.080998	0.0980057	0.316667	0.201051
FVEG_00054	n/a	W7LK75	Carbonic anhydrase	NC_031675.1	6087458	6088336	+	879	2.71306	-3.00145	3.06048	0.0802182	0.773919	0.0376616	0	0	0.280638	0.0533394	0.0383803
FVEG_00055	n/a	W7LJV8	Uncharacterized protein	NC_031675.1	6083287	6085098	-	1812	1.38991	-0.215753	4.85871	0.0275068	0.638875	0.127887	0.107611	0.450048	0.272274	0.413998	1.15433
FVEG_00056	n/a	W7LB11	Uncharacterized protein	NC_031675.1	6081554	6082918	-	1365	0.803122	1.69937	2.91119	0.0879672	0.783294	1.26113	1.42851	2.16567	2.89149	1.9235	4.62175
FVEG_00057	n/a	W7LTF1	Lactase (EC 3.2.1.23)	NC_031675.1	6078179	6081240	-	3062	0.0140793	-2.13996	0.000123163	0.991145	1	0	0.063681	0.0665813	0.0805619	0.045936	0.0440709
FVEG_00058	n/a	W7L8C4	NmrA domain-containing protein	NC_031675.1	6076555	6077634	-	1080	-0.0729036	-2.70915	0.00380418	0.950819	1	0	0.108328	0.0471926	0	0.0868246	0.0624747
FVEG_00061	n/a	W7LJW1	SET domain-containing protein	NC_031675.1	6071675	6073548	-	1874	0.846767	0.541476	1.98685	0.15867	0.865326	0.529955	0.645115	0.380764	1.71123	0.575433	0.972124
FVEG_00062	n/a	W7LB15	Uncharacterized protein	NC_031675.1	6070371	6070970	+	600	-2.06303e-15	-3.44252	0	1	1	0	0	0	0	0	0
FVEG_00063	n/a	W7LTF6	Uncharacterized protein	NC_031675.1	6067944	6069012	-	1069	-2.06303e-15	-3.44252	0	1	1	0	0	0	0	0	0
FVEG_00064	n/a	W7L8C8	ANK_REP_REGION domain-containing protein	NC_031675.1	6064846	6067566	+	2721	-0.0489667	4.08022	0.00465442	0.945608	1	4.83003	3.85539	9.27201	8.97514	7.90899	2.29372
FVEG_00065	n/a	W7LTI9	CN hydrolase domain-containing protein	NC_031675.1	6054920	6055876	-	957	2.38671	-2.31507	5.1565	0.0231595	0.619143	0.034592	0.0407505	0.0532581	0.773293	0.0979839	0.176261
FVEG_00066	n/a	W7L8I6	Zn(2)-C6 fungal-type domain-containing protein	NC_031675.1	6053470	6054929	+	1460	1.44358	0.536186	5.3463	0.0207663	0.595423	0.181395	0.534222	0.698191	1.01376	0.738604	2.6111
FVEG_00067	n/a	W7LKA0	Uncharacterized protein	NC_031675.1	6051267	6052775	-	1509	2.31786	-1.69351	4.39505	0.0360433	0.674016	0	0.0258438	0.067552	0	0.0621409	0.603632
FVEG_00068	n/a	W7LK22	Uncharacterized protein	NC_031675.1	6047832	6051131	+	3300	0.390298	-1.60925	0.175811	0.674998	1	0.0601901	0.0827235	0.0308897	0.0747516	0.042623	0.132901
FVEG_00069	n/a	W7LB54	Serine/threonine protein kinase	NC_031675.1	6043046	6047116	+	4071	0.726438	1.06028	1.75157	0.185679	0.882272	0.243954	0.40234	0.450712	0.848324	0.426125	0.737542
FVEG_00071	n/a	W7L8J6	Uncharacterized protein	NC_031675.1	6040076	6040762	+	687	0.417871	0.542904	0.544437	0.460599	1	0.915555	1.93004	2.0773	2.15441	1.56967	3.53568
FVEG_00072	n/a	W7LK25	Uncharacterized protein	NC_031675.1	6038645	6039234	-	590	-2.06303e-15	-3.44252	0	1	1	0	0	0	0	0	0
FVEG_00073	n/a	W7LBA7	Glyco_transf_28 domain-containing protein	NC_031675.1	6034887	6037793	-	2907	-2.06303e-15	-3.44252	0	1	1	0	0	0	0	0	0
FVEG_00074	n/a	W7LKC7	Uncharacterized protein	NC_031675.1	6033631	6039549	+	5919	0.616869	4.64087	3.01681	0.0824052	0.775973	4.1164	3.07031	2.48855	6.04302	4.21405	5.42608
FVEG_00075	n/a	W7LKD3	TcA_TcB_BD domain-containing protein	NC_031675.1	6031157	6033113	-	1957	0.267798	5.14615	0.432796	0.51062	1	20.2653	12.2754	14.246	16.6386	14.4944	30.9436
FVEG_00076	n/a	W7LBB6	SnoaL-like domain-containing protein	NC_031675.1	6028381	6031015	-	1952	0.154036	7.35562	0.222818	0.636901	1	62.817	68.4504	40.8517	61.4127	71.8493	66.8709
FVEG_00077	n/a	W7LTL0	Uncharacterized protein	NC_031675.1	6028525	6030476	+	1410	-2.06303e-15	-3.44252	0	1	1	0	0	0	0	0	0
FVEG_00078	n/a	W7L8K9	Uncharacterized protein	NC_031675.1	6025790	6027199	-	8237	0.364968	8.51699	0.649783	0.42019	0.981527	245.913	262.699	145.313	311.937	193.46	410.674
FVEG_00079	n/a	W7LKD6	Carrier domain-containing protein	NC_031675.1	6016270	6024506	-	748	0.205382	7.49662	0.133247	0.715088	1	15.9796	26.9678	14.6029	29.0794	10.4961	36.0299
FVEG_00080	n/a	W7LK33	Uncharacterized protein	NC_031675.1	6015347	6016094	+	935	-0.425486	3.26134	0.53672	0.463795	1	8.6302	16.6316	16.3534	17.4787	5.64128	12.358
FVEG_00081	n/a	W7LBC0	Uncharacterized protein	NC_031675.1	6013924	6014858	-	1313	0.402658	-0.552664	0.39468	0.52985	1	0.424871	0.500512	0.599623	0.263829	0.952749	0.865959
FVEG_00082	n/a	W7L8L3	Zn(2)-C6 fungal-type domain-containing protein	NC_031675.1	6011147	6012459	+	3581	0.481732	0.73125	0.743913	0.38841	0.965401	1.03373	1.03956	0.815177	1.69088	0.892713	1.92706
FVEG_00083	n/a	W7LKD9	Serine/threonine protein kinase	NC_031675.1	6004859	6008439	-	2740	1.55112	-3.33538	0.85595	0.354874	0.953144	0	0	0	0	0	0.00942092
FVEG_00084	n/a	W7LK37	Chitin synthase (EC 2.4.1.16)	NC_031675.1	6002070	6004809	+	1701	0.694614	-1.98807	0.232307	0.629819	1	0.0241639	0.0426988	0.0558043	0.360117	0	0.0861877
FVEG_00085	n/a	W7LBC4	Uncharacterized protein	NC_031675.1	5999658	6001358	-	4440	-1.21256	-2.63136	1.12801	0.2882	0.935861	0	0.0687799	0.0898906	0	0.0275634	0.0396664
FVEG_00088	n/a	W7LKE3	Serine/threonine protein kinase	NC_031675.1	5987893	5992332	-	1501	0.205172	3.23858	0.218689	0.640041	1	1.13331	2.09045	2.57136	1.88899	2.89337	2.12752
FVEG_00089	n/a	W7LK44	PKS_ER domain-containing protein	NC_031675.1	5986059	5987559	-	1172	-0.731819	2.19355	2.08374	0.148875	0.853993	4.49922	4.02713	2.27505	2.46516	1.71798	2.53978
FVEG_00090	n/a	W7LBC9	Branched-chain amino acid aminotransferase	NC_031675.1	5984976	5986147	+	1753	0.220264	1.60822	0.174615	0.676043	1	2.31619	2.86164	1.60906	4.63052	1.88021	2.41796
FVEG_00091	n/a	W7LTL9	MFS domain-containing protein	NC_031675.1	5982432	5984184	-	2407	-1.21019	-0.30032	2.59097	0.107474	0.807531	0.339921	0.444931	0.785017	0	0.401186	0.288674
FVEG_00092	n/a	W7L8M4	Zn(2)-C6 fungal-type domain-containing protein	NC_031675.1	5979522	5981928	-	1125	0.204316	4.16052	0.262055	0.608712	1	4.96499	7.2423	7.83471	9.73604	6.17476	8.90011
FVEG_00093	n/a	W7LKE7	Uncharacterized protein	NC_031675.1	5977891	5979015	+	11442	-0.929617	1.59306	1.97878	0.159519	0.865326	3.23689	1.97591	4.43988	1.09636	2.7506	1.52938
FVEG_00094	n/a	W7LK55	Uncharacterized protein	NC_031675.1	5965346	5976787	-	1566	-1.28607	2.68845	2.84977	0.091387	0.788206	0.616262	0.545334	1.00671	0.366506	0.61055	0.11499
FVEG_00095	n/a	W7LBD4	MFS domain-containing protein	NC_031675.1	5963608	5965173	+	1513	1.55286	-2.59172	1.46439	0.226232	0.898811	0	0	0.0650932	0	0.0598791	0.129258
FVEG_00096	n/a	W7LTM2	Amino_oxidase domain-containing protein	NC_031675.1	5960288	5961800	-	1489	0.564242	-1.10574	0.382521	0.536257	1	0.153161	0.28353	0.168433	0.978244	0.123953	0.245274
FVEG_00097	n/a	W7L8M6	Uncharacterized protein	NC_031675.1	5958183	5959671	-	1411	2.29067	4.04988	4.09208	0.0430846	0.690428	0.956008	7.51678	1.64302	46.2215	5.85673	7.65807
FVEG_00098	n/a	W7LKF0	NAD(P)-bd_dom domain-containing protein	NC_031675.1	5956457	5957867	+	1708	0.24299	2.77528	0.173025	0.677437	1	3.28465	3.12318	5.96011	3.67136	8.70585	3.89725
FVEG_00099	n/a	W7LK58	Uncharacterized protein	NC_031675.1	5954517	5956224	+	1107	-0.636246	0.411087	1.20444	0.272435	0.926657	0.329495	0.93614	1.25331	0.288853	0.768612	0.632062
FVEG_00100	n/a	W7LBD8	Oxidored_FMN domain-containing protein	NC_031675.1	5952974	5954080	-	2685	-1.47779	-3.02545	0.824571	0.363847	0.954246	0.0299047	0	0.092083	0	0	0.0304754
FVEG_00101	n/a	W7L8N0	MFS domain-containing protein	NC_031675.1	5949612	5952296	+	1424	-2.06303e-15	-3.44252	0	1	1	0	0	0	0	0	0
FVEG_00102	n/a	W7LKF3	Sulfatase domain-containing protein	NC_031675.1	5948060	5949483	-	792	-2.06303e-15	-3.44252	0	1	1	0	0	0	0	0	0
FVEG_00103	n/a	W7LK60	2-deoxy-D-ribose 5-phosphate aldolase (EC 4.1.2.4) (Phosphodeoxyriboaldolase)	NC_031675.1	5946194	5946985	+	3395	0.620179	-2.12527	0.374371	0.540631	1	0.0417987	0.196961	0.19306	0.62293	0.118397	0.212982
FVEG_00104	n/a	W7LBE3	NACHT domain-containing protein	NC_031675.1	5942489	5945883	+	2767	-0.917281	0.913165	2.47568	0.115619	0.812691	0.312031	0.838548	0.840709	0.3633	0.483354	0.278238
FVEG_00105	n/a	W7LTM8	Uncharacterized protein	NC_031675.1	5939164	5941930	+	3600	0.467773	0.155839	0.548077	0.459104	1	0.107677	0.267787	0.423659	0.0891509	0.305	0.938813
FVEG_00106	n/a	W7LKF6	Uncharacterized protein	NC_031675.1	5934924	5938523	-	1607	0.0882577	2.71569	0.0351762	0.851227	1	1.46212	1.39744	2.09535	1.02784	2.04472	2.73639
FVEG_00107	n/a	W7LBE8	Uncharacterized protein	NC_031675.1	5930563	5932169	+	1877	0.647681	-1.17048	0.88171	0.347734	0.953144	0.144202	0.121339	0.25373	0.307007	0.291757	0.272914
FVEG_00108	n/a	W7LTN2	Uncharacterized protein	NC_031675.1	5927860	5929736	-	2089	1.01681	0.931406	2.5355	0.111311	0.812691	0.335102	0.436315	1.30339	1.97134	0.749366	1.50978
FVEG_00109	n/a	W7L8N7	Uncharacterized protein	NC_031675.1	5925354	5927442	-	1267	-1.24132	-0.396813	1.13231	0.287282	0.935861	0.174318	0.392036	0.341576	0	0.80798	0.0484485
FVEG_00110	n/a	W7LKG0	Uncharacterized protein	NC_031675.1	5923564	5924830	+	816	1.65765	3.71367	3.50756	0.0610895	0.742681	4.18053	6.6177	1.93091	13.2394	5.06968	33.3103
FVEG_00111	n/a	W7LK64	Uncharacterized protein	NC_031675.1	5921464	5922279	-	1506	-0.664428	-2.86905	0.234602	0.628132	1	0	0.0477919	0.124921	0	0	0.124031
FVEG_00112	n/a	W7L8Q0	Uncharacterized protein	NC_031675.1	5917762	5919267	-	1047	0.36739	2.86829	0.427989	0.512977	1	1.80251	4.3504	6.8025	6.55194	3.82928	6.09315
FVEG_00113	n/a	W7LKG2	AB hydrolase-1 domain-containing protein	NC_031675.1	5916787	5917833	+	1080	-0.283911	0.724035	0.143409	0.704915	1	1.42283	0.968437	2.04456	0.471214	2.37337	1.25665
FVEG_00114	n/a	W7LK67	Fe-ADH domain-containing protein	NC_031675.1	5915086	5916165	-	645	-0.781171	0.424453	1.31302	0.251848	0.914122	1.3487	0.974956	1.74612	0.228408	1.17213	1.03083
FVEG_00115	n/a	W7LTN9	Uncharacterized protein	NC_031675.1	5911768	5912412	+	373	0.224877	-1.26478	0.0383144	0.844813	1	0.359274	0.181387	0.632161	0	1.16305	0.418435
FVEG_00116	n/a	W7L8Q2	PLDc_N domain-containing protein	NC_031675.1	5910822	5911194	+	1615	0.395145	2.49294	0.379924	0.537644	1	7.18892	12.0236	17.7636	17.8562	26.6479	8.59236
FVEG_00117	n/a	W7LKG3	MFS domain-containing protein	NC_031675.1	5908923	5910537	+	2699	0.616281	0.55075	1.22596	0.268193	0.925329	0.614945	0.555393	0.757419	0.610973	1.19028	1.31603
FVEG_00118	n/a	W7LK71	Beta-glucosidase (EC 3.2.1.21)	NC_031675.1	5905498	5908196	-	2036	0.360418	-0.818541	0.243928	0.621383	1	0.049062	0.144491	0.207724	0.091397	0.104228	0.424985
FVEG_00119	n/a	W7LBF6	Zn(2)-C6 fungal-type domain-containing protein	NC_031675.1	5902941	5904976	-	441	1.43444	-0.988952	3.35762	0.0668948	0.748921	0.0650384	0.172389	0.100134	0.484637	0.184225	0.397678
FVEG_00120	n/a	W7LTP2	Uncharacterized protein	NC_031675.1	5901814	5902254	-	1409	4.05131	-2.84509	5.68195	0.0171404	0.565077	0	0	0	0	0.531579	0.0764996
FVEG_00121	n/a	W7LKG6	Uncharacterized protein	NC_031675.1	5899146	5900554	+	2098	-0.528887	5.18397	0.163602	0.685862	1	10.5963	8.71855	9.33267	4.72702	118.128	1.50844
FVEG_00122	n/a	W7LBG5	ANK_REP_REGION domain-containing protein	NC_031675.1	5893185	5895282	-	907	0.411056	1.26566	0.709178	0.399717	0.971031	1.10454	1.22683	0.485872	1.29337	1.67607	0.852252
FVEG_00123	n/a	W7LTP5	Uncharacterized protein	NC_031675.1	5890745	5891651	+	1346	-2.06303e-15	-3.44252	0	1	1	0	0	0	0	0	0
FVEG_00124	n/a	W7L8Q6	CRIB domain-containing protein	NC_031675.1	5888362	5889707	+	1615	1.49201	-2.49521	1.42713	0.232233	0.905347	0	0.0289734	0.0378662	0	0.0348331	0.225577
FVEG_00125	n/a	W7LKH2	MFS domain-containing protein	NC_031675.1	5886459	5888073	+	543	1.52095	-2.14484	1.53788	0.214934	0.885127	0	0.09659	0.0315591	0.152743	0.0580623	0.208894
FVEG_00126	n/a	W7LBH0	HET domain-containing protein	NC_031675.1	5883994	5884536	+	2914	0.61038	-1.66167	0.679234	0.409851	0.977733	0.365796	0.3591	0.281591	0.908584	0.604415	0.310647
FVEG_00127	n/a	W7LTP8	Uncharacterized protein	NC_031675.1	5880046	5882959	-	1718	0.799083	1.89016	2.74913	0.0973072	0.788206	0.568026	1.07064	1.04944	1.60842	1.30326	2.06076
FVEG_00128	n/a	W7L8Q9	MYND-type zinc finger protein samB (Suppressor of anucleate metulae protein B)	NC_031675.1	5878241	5879958	-	2569	0.254479	3.41666	0.354363	0.551654	1	5.511	5.35715	5.25107	4.88192	8.4601	7.48169
FVEG_00129	n/a	W7LKH8	HET domain-containing protein	NC_031675.1	5875457	5878025	-	624	1.56454	-2.74981	1.59034	0.207278	0.882495	0	0.0151803	0.0198396	0.096022	0.0365008	0.0262642
FVEG_00130	n/a	W7LK84	CPSF_A domain-containing protein	NC_031675.1	5874003	5874626	+	1023	4.19318	-3.09188	5.75962	0.0163986	0.564484	0	0	0	0.395321	0.0751367	0.0540646
FVEG_00131	n/a	W7LBH4	Protein kinase domain-containing protein	NC_031675.1	5872236	5873258	+	630	0.637439	1.64612	1.41122	0.234854	0.905347	1.35913	2.63038	2.9395	4.58155	2.52072	4.51796
FVEG_00132	n/a	W7L8R3	Uncharacterized protein	NC_031675.1	5868138	5868767	+	2224	-2.40545	-3.32042	1.68546	0.1942	0.882272	0	0	0.0809015	0	0	0
FVEG_00133	n/a	W7LKI2	Uncharacterized protein	NC_031675.1	5864549	5866772	+	1391	-0.247924	2.44286	0.184806	0.667275	1	0.937764	5.0326	1.4667	1.99651	4.27955	0.621937
FVEG_00134	n/a	W7LK91	Uncharacterized protein	NC_031675.1	5862513	5863903	-	812	-0.466388	-0.758929	0.265139	0.606611	1	0.142795	0.532686	0.256489	0	0.943773	0.0970131
FVEG_00135	n/a	W7LBH7	Uncharacterized protein	NC_031675.1	5859956	5860767	+	832	0.388962	-0.778561	0.167233	0.682583	1	0.285384	0.288164	0.878758	0.303794	1.32803	0.457019
FVEG_00136	n/a	W7LTR0	SGNH_hydro domain-containing protein	NC_031675.1	5857807	5858638	-	1561	-2.06303e-15	-3.44252	0	1	1	0	0	0	0	0	0
FVEG_00137	n/a	W7L8R6	MFS domain-containing protein	NC_031675.1	5856111	5857671	+	2292	0.49732	-2.48693	0.107644	0.742842	1	0	0	0.163254	0	0.0901063	0.064836
FVEG_00138	n/a	W7LKI5	Uncharacterized protein	NC_031675.1	5853073	5855364	+	3772	-0.110633	0.553486	0.039334	0.842789	1	0.274427	0.561493	1.02292	0.538134	0.47049	0.765396
FVEG_00139	n/a	W7LK94	Uncharacterized protein	NC_031675.1	5848616	5852387	-	901	1.08252	-0.133487	1.44534	0.229278	0.903143	0.0351056	0.1861	0.202683	0.392387	0.0994386	0.509801
FVEG_00140	n/a	W7LBI3	SesA domain-containing protein	NC_031675.1	5847758	5848658	+	938	0.250532	2.98135	0.338747	0.560553	1	7.82605	9.99844	5.48712	11.2252	8.74221	9.06125
FVEG_00141	n/a	W7LTR4	SesA domain-containing protein	NC_031675.1	5846493	5847430	-	447	0.680301	1.67863	0.680145	0.409537	0.977733	0.635269	1.91249	5.37935	5.78568	1.14964	6.25812
FVEG_00142	n/a	W7L8R9	Uncharacterized protein	NC_031675.1	5845407	5845853	-	1845	0.465121	-2.85654	0.0181678	0.892779	1	0	0	0.342067	1.10372	0	0
FVEG_00143	n/a	W7LKI8	Uncharacterized protein	NC_031675.1	5842502	5844346	-	1365	-3.02496	-2.29094	5.50067	0.0190092	0.582569	0	0.0422745	0.276249	0	0	0.0365705
FVEG_00144	n/a	W7LKA8	Uncharacterized protein	NC_031675.1	5839794	5841158	-	2233	-3.27599	-3.20716	2.9932	0.083615	0.775973	0	0	0.0746783	0	0	0
FVEG_00145	n/a	W7LBI8	Aa_trans domain-containing protein	NC_031675.1	5837014	5839246	+	777	-0.502103	4.31097	0.398967	0.527623	1	11.7563	5.86807	8.83323	2.31988	16.8602	6.40582
FVEG_00146	n/a	W7LTR7	Hydrolase_4 domain-containing protein	NC_031675.1	5834706	5835482	-	2084	2.30752	-2.60735	2.53547	0.111313	0.812691	0.0852112	0	0	0	0.120683	0.260512
FVEG_00147	n/a	W7L8S3	Zn(2)-C6 fungal-type domain-containing protein	NC_031675.1	5832387	5834470	+	3602	0.154777	1.44667	0.0971626	0.755262	1	0.921336	1.59062	0.978272	1.06532	1.37236	1.63501
FVEG_00150	n/a	W7LKB4	ANK_REP_REGION domain-containing protein	NC_031675.1	5819673	5823274	-	1735	1.16957	3.81326	4.76544	0.0290367	0.64559	1.71864	2.06792	2.58943	7.94418	2.00454	7.82997
FVEG_00151	n/a	W7LBJ3	Aldehyde dehydrogenase (NAD+)	NC_031675.1	5817941	5819675	+	1436	1.2884	-0.937009	2.91295	0.087871	0.783294	0.0763217	0.224774	0.146882	0.568716	0.243209	0.447225
FVEG_00152	n/a	W7LTS1	NAD(P)-bd_dom domain-containing protein	NC_031675.1	5816389	5817824	+	2229	0.749977	4.66572	3.79748	0.0513298	0.720211	11.1117	14.8009	11.7837	18.209	18.8717	32.7026
FVEG_00153	n/a	W7L8T1	Zn(2)-C6 fungal-type domain-containing protein	NC_031675.1	5811779	5814007	-	894	0.720192	-1.75281	0.525249	0.468611	1	0	0.139967	0.0457317	0	0.126205	0.181622
FVEG_00154	n/a	W7LKJ6	N-acetylneuraminate lyase (EC 4.1.3.3)	NC_031675.1	5810761	5811654	+	2115	4.18892	-3.01896	5.70697	0.0168977	0.565077	0	0	0	0.275929	0	0.113209
FVEG_00155	n/a	W7LKB7	Aa_trans domain-containing protein	NC_031675.1	5806014	5808128	+	1443	1.03521	1.44689	4.41822	0.0355572	0.674016	0.6887	0.811311	0.891638	2.09941	1.1749	2.18528
FVEG_00156	n/a	W7LTS7	PKS_ER domain-containing protein	NC_031675.1	5798812	5800254	+	2500	-1.35417	4.16036	4.33962	0.0372351	0.674533	10.6907	18.5397	15.5058	4.27374	21.152	2.4782
FVEG_00157	n/a	W7LKC1	Zn(2)-C6 fungal-type domain-containing protein	NC_031675.1	5795513	5798012	-	1391	0.0673339	6.02709	0.0519542	0.819697	1	22.0476	24.9121	27.0946	25.9508	26.9872	29.8229
FVEG_00158	n/a	W7LBL1	Uncharacterized protein	NC_031675.1	5794022	5795412	+	978	0.721333	-2.01389	0.346012	0.55638	1	0.166594	0	0.109924	0	0.134825	0.169773
FVEG_00159	n/a	W7L8T7	FMN_red domain-containing protein	NC_031675.1	5791507	5792484	-	3196	-0.619654	-0.717856	0.77055	0.380047	0.960945	0.812382	0.518381	0.46903	0.504459	0.62322	0.172476
FVEG_00160	n/a	W7LKK8	MFS domain-containing protein	NC_031675.1	5788715	5791910	+	960	0.0527811	5.881	0.0312097	0.859773	1	16.7491	16.8146	18.9136	19.4504	17.3399	21.5021
FVEG_00161	n/a	W7LKC4	Uncharacterized protein	NC_031675.1	5786733	5787692	-	543	0.0437525	1.43455	0.00766905	0.930216	1	1.75868	2.55926	3.45096	2.05567	3.56524	2.8465
FVEG_00162	n/a	W7LBL5	Uncharacterized protein	NC_031675.1	5786237	5786779	+	3440	-1.38928	-3.00464	0.784618	0.375732	0.959807	0	0	0.281591	0	0.0863449	0
FVEG_00165	n/a	W7L8U1	NACHT domain-containing protein	NC_031675.1	5777056	5780495	-	789	-0.477264	0.719572	0.742069	0.388999	0.965576	0.36569	0.634855	0.503753	0.501966	0.477031	0.245177
FVEG_00166	n/a	W7LKL1	Uncharacterized protein	NC_031675.1	5775590	5776378	-	390	0.194056	9.65438	0.300813	0.583373	1	963.724	921.772	846.882	1204.01	807.212	1414.36
FVEG_00167	n/a	W7LKC9	Uncharacterized protein	NC_031675.1	5774872	5775261	-	2684	0.0296463	6.15624	0.00981126	0.921097	1	157.034	210.49	159.961	189.754	185.137	195.498
FVEG_00168	n/a	W7LTT9	Zn(2)-C6 fungal-type domain-containing protein	NC_031675.1	5771448	5774131	+	1436	-0.0217508	0.585718	0.00146735	0.969444	1	0.271349	0.653845	0.626655	0.551447	0.401774	0.691318
FVEG_00169	n/a	W7L8U6	Amine oxidase (EC 1.4.3.-)	NC_031675.1	5768487	5769922	-	1545	-2.06303e-15	-3.44252	0	1	1	0	0	0	0	0	0
FVEG_00170	n/a	W7LKD2	Succinate-semialdehyde dehydrogenase (NADP+)	NC_031675.1	5765486	5767030	-	645	0.356897	-0.812676	0.145206	0.703159	1	0.128561	0.353382	0.263912	0.478991	0.0910394	0.655074
FVEG_00171	n/a	W7LBN1	Uncharacterized protein	NC_031675.1	5764541	5765185	-	300	2.21012	-1.82202	3.25375	0.0712604	0.751227	0	0.302312	0.0790201	0.764901	0.290762	0.679957
FVEG_00172	n/a	W7L8V1	Uncharacterized protein	NC_031675.1	5763185	5763484	-	354	-2.06303e-15	-3.44252	0	1	1	0	0	0	0	0	0
FVEG_00173	n/a	W7LKM4	Uncharacterized protein	NC_031675.1	5761776	5762129	-	312	-2.06303e-15	-3.44252	0	1	1	0	0	0	0	0	0
FVEG_00174	n/a	W7LKD5	Uncharacterized protein	NC_031675.1	5760991	5761302	-	363	-2.06303e-15	-3.44252	0	1	1	0	0	0	0	0	0
FVEG_00175	n/a	W7L8V8	Uncharacterized protein	NC_031675.1	5756991	5757353	+	333	-2.06303e-15	-3.44252	0	1	1	0	0	0	0	0	0
FVEG_00176	n/a	W7LBN9	Uncharacterized protein	NC_031675.1	5753172	5753504	+	783	2.0534	-3.32252	1.3784	0.240373	0.905347	0	0	0	0	0.140797	0
FVEG_00177	n/a	W7LTW4	Uncharacterized protein	NC_031675.1	5750978	5751760	-	1698	-0.0599498	2.53675	0.0182752	0.892465	1	6.25731	8.51685	6.50932	8.19118	9.40101	4.9118
FVEG_00178	n/a	W7L8W2	MFS domain-containing protein	NC_031675.1	5749102	5750799	+	1171	-0.243041	5.02799	0.492924	0.482626	1	15.3045	25.0572	20.3212	19.4671	19.3285	15.4178
FVEG_00179	n/a	W7LKN7	Uncharacterized protein	NC_031675.1	5746532	5747702	-	3250	1.31391	0.163314	1.33842	0.247312	0.908735	0.141352	0.932494	0.522302	1.89592	0.280271	2.10312
FVEG_00180	n/a	W7LKE2	Beta-glucosidase (EC 3.2.1.21)	NC_031675.1	5743563	5746812	+	469	0.0225842	5.01046	0.00445347	0.946793	1	10.2879	8.9036	9.25265	9.1841	10.0118	11.6676
FVEG_00181	n/a	W7LBP4	Uncharacterized protein	NC_031675.1	5742496	5742964	-	1134	-0.256125	6.66789	0.663824	0.415213	0.978687	249.308	201.311	231.258	201.447	222.13	185.586
FVEG_00182	n/a	W7LTX1	Cir_N domain-containing protein	NC_031675.1	5740430	5741563	-	1643	-0.316817	5.34297	1.01129	0.314594	0.945695	39.6729	38.5168	36.3607	35.0225	33.4068	29.9581
FVEG_00183	n/a	W7L8W6	GTP-binding protein RHO3	NC_031675.1	5738158	5739800	-	1420	0.161416	6.43137	0.302015	0.582622	1	39.1089	50.0592	55.7452	54.651	53.7911	63.4892
FVEG_00184	n/a	W7LKP5	Uncharacterized protein	NC_031675.1	5736586	5738005	-	5972	-0.604985	-1.04777	0.762116	0.382667	0.964276	0.186505	0.302099	0.430715	0.173719	0.132071	0.380127
FVEG_00185	n/a	W7LKE6	C3H1-type domain-containing protein	NC_031675.1	5730373	5736344	+	1519	-0.176858	-0.634753	0.0288299	0.865172	1	0.127496	0.0848923	0.0426724	0	0.0706577	0.163823
FVEG_00186	n/a	W7LBP8	Glutathione S-transferase	NC_031675.1	5727597	5729115	-	1805	-0.10928	3.83877	0.0843861	0.771439	1	6.95217	8.39527	13.3208	8.11983	8.27206	11.3713
FVEG_00187	n/a	W7LTX4	Murein transglycosylase	NC_031675.1	5725414	5727218	-	1015	0.53341	5.39444	1.1178	0.290394	0.935861	12.9484	34.3098	11.7749	36.0796	20.1828	25.6807
FVEG_00188	n/a	W7L8X0	Murein transglycosylase	NC_031675.1	5724154	5725168	-	1756	0.263107	4.07539	0.425884	0.514016	1	8.57783	16.483	19.8348	17.7415	14.874	23.0005
FVEG_00189	n/a	W7LKQ3	Citrate synthase	NC_031675.1	5722491	5724246	+	2038	0.361421	1.42175	0.196621	0.657462	1	0.433602	2.8649	0.870751	1.12383	0.881102	2.7089
FVEG_00190	n/a	W7LKE9	Isocitrate lyase	NC_031675.1	5719638	5721675	-	1520	0.33494	3.43096	0.323186	0.569699	1	2.03046	5.03265	6.72737	7.50451	2.9217	8.07817
FVEG_00191	n/a	W7LBQ2	Glucose 1-dehydrogenase	NC_031675.1	5718197	5719716	+	2494	1.00243	4.49642	7.45854	0.0063136	0.40784	5.48839	7.85096	16.2963	16.7158	13.2636	31.5834
FVEG_00192	n/a	W7LTX7	Glutamine synthetase	NC_031675.1	5714783	5717276	-	2687	0.916911	3.25633	5.06486	0.0244157	0.627182	2.44236	2.12661	3.045	4.25311	4.24863	7.08814
FVEG_00193	n/a	W7L8X4	Uncharacterized protein	NC_031675.1	5712771	5715457	+	468	0.348842	5.97455	1.08649	0.29725	0.935861	14.3285	18.9694	26.2901	27.0825	17.3966	38.3316
FVEG_00194	n/a	W7LKF2	Uncharacterized protein	NC_031675.1	5710920	5711387	+	2201	-0.157371	4.3076	0.19421	0.659436	1	37.7024	43.1647	47.9186	33.7341	46.184	43.6842
FVEG_00195	n/a	W7LBQ5	Ubiquitinyl hydrolase 1 (EC 3.4.19.12)	NC_031675.1	5708423	5710623	+	760	0.035553	5.925	0.0124254	0.911244	1	22.922	29.6961	25.8892	20.3979	32.3149	34.8093
FVEG_00196	n/a	W7LTY1	Uncharacterized protein	NC_031675.1	5706555	5707314	-	2249	1.84317	-1.48814	5.92543	0.0149239	0.538914	0.174234	0.102627	0.201189	0.649159	0.616912	0.577069
FVEG_00197	n/a	W7L8Y0	COP9 signalosome complex subunit 2	NC_031675.1	5701925	5704173	+	2121	0.423978	5.3121	1.53064	0.216016	0.8857	12.9828	15.9184	14.4134	16.4527	18.554	28.6361
FVEG_00198	n/a	W7LKR0	Uncharacterized protein	NC_031675.1	5699729	5701849	+	3807	-0.213998	4.14285	0.298674	0.584715	1	6.75826	8.25564	10.7655	5.9315	10.1242	7.77796
FVEG_00199	n/a	W7LKF5	Uncharacterized protein	NC_031675.1	5696155	5699961	-	957	0.471468	0.624689	0.610876	0.434458	0.989681	0.24348	0.286827	0.374863	0.388779	0.701986	0.310158
FVEG_00200	n/a	W7LTY5	GH16 domain-containing protein	NC_031675.1	5694435	5695391	-	1074	1.52736	0.0349725	2.91977	0.0875002	0.782123	0.207552	0.978012	0.479323	3.35094	0.930847	1.19857
FVEG_00201	n/a	W7L8Y7	ADP-ribose pyrophosphatase	NC_031675.1	5693382	5694455	+	857	0.222364	3.79669	0.350142	0.554033	1	11.4664	12.8542	10.1556	12.8623	15.5848	14.3238
FVEG_00202	n/a	W7LKR5	Nudix hydrolase domain-containing protein	NC_031675.1	5692041	5692897	+	1156	0.770184	2.10172	3.03937	0.0812676	0.775973	2.8585	3.54943	4.22255	5.46899	6.56504	7.24327
FVEG_00203	n/a	W7LKG4	Uncharacterized protein	NC_031675.1	5690466	5691621	+	2226	0.593532	3.57101	1.74184	0.186906	0.882272	8.07568	5.86998	9.61161	8.53565	14.1954	15.3214
FVEG_00204	n/a	W7LBR1	Homoserine O-acetyltransferase	NC_031675.1	5688005	5690230	-	3198	0.194264	5.9759	0.402558	0.525771	1	24.1666	26.174	25.9419	25.9314	32.1836	35.752
FVEG_00205	n/a	W7LTY9	Uncharacterized protein	NC_031675.1	5685125	5688322	+	1519	0.212489	4.04996	0.283521	0.594402	1	5.01019	5.87778	3.17155	6.0166	5.0873	5.80205
FVEG_00206	n/a	W7L8Z0	Pre-mRNA-splicing factor ISY1	NC_031675.1	5682755	5684273	+	1777	-0.0539815	5.05489	0.0276147	0.868018	1	20.9001	20.4619	23.0513	24.8467	20.1246	21.5655
FVEG_00207	n/a	W7LKR8	Dolichyl-diphosphooligosaccharide--protein glycosyltransferase subunit WBP1 (Oligosaccharyl transferase subunit WBP1)	NC_031675.1	5679706	5681482	+	1452	0.678498	6.66934	2.82396	0.092867	0.788206	35.1538	55.2822	36.9998	81.07	47.0172	93.1024
FVEG_00208	n/a	W7LKG7	NADH dehydrogenase	NC_031675.1	5678093	5679544	-	141	0.708072	4.9151	3.33472	0.0678318	0.748921	11.354	20.09	14.9183	29.0512	20.7626	30.1117
FVEG_00211	n/a	W7LKS3	Uncharacterized protein	NC_031675.1	5669186	5669326	+	2150	0.600798	-1.60541	0.317799	0.572934	1	0.469568	1.38292	1.08442	0	5.65284	0.717794
FVEG_00212	n/a	W7LKH1	Cerevisin	NC_031675.1	5665839	5667988	-	1760	0.506053	8.27627	2.16989	0.140736	0.841082	74.6007	155.195	125.571	164.301	190.42	162.923
FVEG_00213	n/a	W7LTZ8	Putative phospholipase (EC 3.1.1.47)	NC_031675.1	5660321	5662080	+	1449	-0.645513	5.51271	1.55605	0.212245	0.883142	33.4619	19.765	36.1409	13.0348	32.2603	18.6125
FVEG_00214	n/a	W7LKT1	Uncharacterized protein	NC_031675.1	5655651	5657099	+	2479	0.459782	1.47809	0.829174	0.362512	0.954105	0.708241	1.61483	2.04013	1.02145	1.74728	4.02787
FVEG_00215	n/a	W7LKH6	Zn(2)-C6 fungal-type domain-containing protein	NC_031675.1	5652410	5654888	-	1830	-0.134524	3.17326	0.10149	0.750048	1	3.21831	3.28787	4.37926	2.4877	3.83934	4.32761
FVEG_00216	n/a	W7LBS0	Uncharacterized protein	NC_031675.1	5649403	5651232	+	2850	-0.153283	5.26096	0.0734641	0.786358	1	12.9343	40.9375	13.5636	29.2512	13.4251	15.7436
FVEG_00217	n/a	W7LU02	Uncharacterized protein	NC_031675.1	5646084	5648933	-	1354	0.931189	4.7291	1.67022	0.196229	0.882495	3.87962	14.532	3.21903	15.7529	6.39943	12.95
FVEG_00218	n/a	W7LKT9	Uncharacterized protein	NC_031675.1	5645617	5646970	+	760	0.609893	2.32744	0.912504	0.339451	0.953144	3.20288	3.68669	1.5057	5.28341	2.35465	6.30376
FVEG_00219	n/a	W7LKI3	N-acetyltransferase domain-containing protein	NC_031675.1	5644197	5644956	+	1301	-0.0757395	7.49917	0.0537913	0.816593	1	253.337	234.092	216.815	222.986	198.152	303.316
FVEG_00220	n/a	W7LBS3	Uncharacterized protein	NC_031675.1	5642532	5643832	+	1866	-0.079789	7.34585	0.0453153	0.831425	1	148.78	134.53	89.713	113.386	105.375	156.312
FVEG_00221	n/a	W7LU15	Uncharacterized protein	NC_031675.1	5639758	5641623	-	1916	-0.258745	8.36988	0.592587	0.441421	0.994461	222.986	206.026	134.057	168.155	165.405	157.707
FVEG_00222	n/a	W7L904	Zn(2)-C6 fungal-type domain-containing protein	NC_031675.1	5637540	5639455	+	1867	-0.253236	4.63451	0.521732	0.470104	1	12.8548	13.0673	14.7371	10.4286	13.8503	12.2549
FVEG_00223	n/a	W7LKU4	MFS domain-containing protein	NC_031675.1	5634506	5636372	-	1710	-0.997371	2.84925	1.13843	0.285984	0.935861	4.52151	3.0079	3.68542	0.660633	8.86476	1.33717
FVEG_00224	n/a	W7LKI6	Uncharacterized protein	NC_031675.1	5632825	5634534	+	1454	1.52383	-3.05344	0.850602	0.356382	0.953877	0.0193594	0	0	0	0	0.0591865
FVEG_00225	n/a	W7LBS6	NmrA domain-containing protein	NC_031675.1	5630861	5632314	+	676	-1.14389	3.84639	1.36341	0.242947	0.907276	6.64823	9.01197	14.3369	3.05382	23.5716	1.41535
FVEG_00226	n/a	W7LU19	Uncharacterized protein	NC_031675.1	5629514	5630189	-	536	-1.49522	6.23767	2.36448	0.124125	0.827285	176.394	86.6499	95.3764	45.9789	235.883	10.1808
FVEG_00227	n/a	W7L909	Conidiation-specific protein 10	NC_031675.1	5628626	5629161	+	2659	-0.686193	1.05518	0.276753	0.598838	1	2.03815	3.05583	5.13483	2.30112	9.09715	0.188823
FVEG_00228	n/a	W7LKU7	Zn(2)-C6 fungal-type domain-containing protein	NC_031675.1	5624842	5627500	-	2052	0.0591089	3.291	0.0214274	0.883621	1	2.57715	4.00396	3.79528	2.9687	3.59707	5.04966
FVEG_00229	n/a	W7LKI9	MFS domain-containing protein	NC_031675.1	5622970	5625021	+	909	-0.0953675	4.53894	0.0739546	0.785664	1	12.874	9.35045	11.3759	11.6608	8.22549	14.1883
FVEG_00230	n/a	W7LBS9	Pyrimidine 5'-nucleotidase	NC_031675.1	5621380	5622288	-	1660	0.436344	2.01927	0.810062	0.368102	0.956074	3.53261	2.57414	4.14921	4.88476	2.52737	8.9815
FVEG_00232	n/a	W7LKV1	MFS domain-containing protein	NC_031675.1	5614030	5615689	+	1389	2.65137	-0.398255	3.78746	0.0516379	0.722487	0.0199425	0.16445	0.0614072	0.445808	0.0847325	1.70714
FVEG_00235	n/a	W7LBT3	Dipeptidase (EC 3.4.13.19)	NC_031675.1	5610157	5611545	-	2189	1.28143	0.488756	3.92572	0.0475529	0.703066	0.309834	0.280765	0.73388	0.887978	0.337547	3.25462
FVEG_00236	n/a	W7LU34	Uncharacterized protein	NC_031675.1	5607786	5609974	+	957	-0.385288	2.27082	0.690272	0.406072	0.974548	1.69379	2.6367	2.63106	1.12691	2.72016	1.9727
FVEG_00237	n/a	W7LKV9	NmrA domain-containing protein	NC_031675.1	5604106	5605062	-	3492	-0.0434365	2.02522	0.00295826	0.956625	1	7.99075	3.17854	1.75752	1.80435	4.40928	4.72379
FVEG_00238	n/a	W7LKJ8	Carrier domain-containing protein	NC_031675.1	5600617	5604108	+	1536	-0.687877	3.3807	0.490557	0.483679	1	6.09571	1.95438	2.23313	0.42385	3.61173	2.70509
FVEG_00239	n/a	W7LU39	Uncharacterized protein	NC_031675.1	5597282	5598817	-	2596	-2.06303e-15	-3.44252	0	1	1	0	0	0	0	0	0
FVEG_00240	n/a	W7L922	Zn(2)-C6 fungal-type domain-containing protein	NC_031675.1	5594663	5597258	+	760	0.0692471	4.25485	0.0370227	0.847419	1	5.20287	9.0435	6.71458	6.27154	8.03696	8.84993
FVEG_00241	n/a	W7LKK2	GFA domain-containing protein	NC_031675.1	5593407	5594166	-	2142	-0.834944	0.940605	1.57305	0.209765	0.882495	2.78775	2.97618	2.34721	0.649159	3.70147	1.15414
FVEG_00242	n/a	W7LBU9	HET domain-containing protein	NC_031675.1	5591341	5593482	+	2225	0.272032	2.43247	0.230359	0.631258	1	1.70005	2.34863	2.23669	4.37622	1.26954	3.43348
FVEG_00243	n/a	W7LU43	Uncharacterized protein	NC_031675.1	5588529	5590753	+	1248	-0.658441	-1.4373	0.748969	0.386803	0.964995	0.119028	0.122691	0.183256	0	0.10536	0.136461
FVEG_00244	n/a	W7L927	Uncharacterized protein	NC_031675.1	5586971	5588218	-	1768	-0.216304	-2.52959	0.0340833	0.85353	1	0.0530522	0.0937457	0.0408397	0	0.0375684	0.108129
FVEG_00245	n/a	W7LKW9	Uncharacterized protein	NC_031675.1	5584289	5586056	-	1113	2.61188	-2.81707	2.67216	0.102118	0.790441	0	0.0220578	0	0.27905	0	0.0572449
FVEG_00246	n/a	W7LKK6	Uncharacterized protein	NC_031675.1	5583045	5584157	+	958	0.631886	-0.715711	0.146965	0.701453	1	0.148718	0.455505	0.228967	0.664907	0	1.42462
FVEG_00247	n/a	W7LBV3	Response regulatory domain-containing protein	NC_031675.1	5581842	5582799	-	2106	0.409921	1.40799	0.556067	0.455849	1	1.65868	2.44248	2.44731	3.60493	1.71293	4.68364
FVEG_00248	n/a	W7LU48	MFS domain-containing protein	NC_031675.1	5577358	5579463	+	1897	0.0530814	2.70905	0.0134994	0.907504	1	2.51507	2.87024	3.09777	2.45978	2.33759	5.17418
FVEG_00249	n/a	W7LKX4	Trehalose-6-phosphate hydrolase	NC_031675.1	5574689	5576585	-	1209	0.249938	0.155404	0.14297	0.705347	1	0.680589	0.28781	0.403015	0.520148	0.247155	1.06704
FVEG_00250	n/a	W7LKL0	Uncharacterized protein	NC_031675.1	5572285	5573493	-	701	0.846579	1.41801	2.04736	0.15247	0.859391	0.711926	1.90314	1.81276	2.44844	1.58999	4.74373
FVEG_00251	n/a	W7LBV7	N-acetyltransferase domain-containing protein	NC_031675.1	5558027	5558727	-	1758	1.3104	4.74787	4.60023	0.0319677	0.662018	11.0034	29.652	21.885	54.5442	23.0748	97.407
FVEG_00252	n/a	W7LU53	HET domain-containing protein	NC_031675.1	5555993	5557750	-	2535	-2.06303e-15	-3.44252	0	1	1	0	0	0	0	0	0
FVEG_00253	n/a	W7L937	Uncharacterized protein	NC_031675.1	5552916	5555450	+	909	-2.06303e-15	-3.44252	0	1	1	0	0	0	0	0	0
FVEG_00254	n/a	W7LKY0	Uncharacterized protein	NC_031675.1	5551378	5552286	+	3740	2.19392	-0.309149	4.32803	0.0374895	0.674533	0.109256	0.429023	0.112141	0.542751	0.51579	2.96909
FVEG_00256	n/a	W7LKY6	ANK_REP_REGION domain-containing protein	NC_031675.1	5539935	5543674	+	3046	-0.413391	-1.00986	0.261461	0.609118	1	0.0531089	0.0834187	0.2453	0.131915	0.0877532	0.0811836
[truncated: 16,041 more rows]

## Sheet: 2hConVs2831_Final
Geneid	Gene_Name	Uniprot_Entry	Uniprot_Protein_Names	Chr	Start	End	Strand	Length	logFC	logCPM	LR	PValue	FDR	Con_A	Con_B	Con_C	2831_A	2831_B	2831_C
[truncated: 16,286 more rows]

[truncated: 13 more sheets: 2hConVs2832_Final, 4hConVs2825_Final, 4hConVs2827_Final, 4hConVs2831_Final, 4hConVs2832_Final, 8hConVs2825_Final, 8hConVs2827_Final, 8hConVs2831_Final, 8hConVs2832_Final, 24hConVs2825_Final, 24hConVs2827_Final, 24hConVs2831_Final, 24hConVs2832_Final]
