# Supplementary material for: Transcriptomic Response of Fusarium verticillioides to Variably Inhibitory Environmental Isolates of Streptomyces
Source: Front Fungal Biol. 2022 Jul 28;3:894590. doi: 10.3389/ffunb.2022.894590 (PMC10512263; doi:10.3389/ffunb.2022.894590)
Supplement: Supplementary Table 1 — Strains used in this study. [file DataSheet_1.zip › Supplementary Table 5.xlsx]

## Sheet: Sheet1
Sample	Gene	RNA-Seq Expression (Fold Change)	Adjusted P-Value	Normalized Expression of qRT-PCR by 2^(ΔΔCT) method	Normalized Std. Error.
2 h s2832	FVEG_03340	11.8324	9.18e-32	4.38438	0.725613
	FVEG_11051	11.8684	1.02e-26	3.63902	0.857927
	FVEG_14135	12.8208	5.53e-49	68.2474	15.4069
8 h s2831	FVEG_01719	11.313	7.73261e-23	20234.1	3191.3
	FVEG_12952	14.2297	3.112e-53	21323.6	1625.8
	FVEG_13815	12.4445	1.37336e-61	1130.36	316.627
24h s2831	FVEG_01719	10.5599	9.9333e-14	245.14	26.2916
	FVEG_09539	10.0342	0.00025165	129.621	16.4854
	FVEG_11900	10.2173	4.06988e-12	1794.02	43.8313
